# Supplementary material for: Manipulating PARK7/DJ-1 Levels by Genotoxic Stress Alters Noncoding RNAs and Cellular Homeostasis
Source: Cells. 2025 Nov 25;14(23):1860. doi: 10.3390/cells14231860 (PMC12691451; doi:10.3390/cells14231860)
Supplement: Supplementary file 1 [file cells-14-01860-s001.zip]

Archive with 7 entries (7 files):
- CELLS-DJ-1-Rev-Suppl Table S6 (SNHG).xlsx
- cells-3980363-figures.pdf
- CELLS-DJ-1-Rev-Suppl Table S1 (QC).xlsx
- CELLS-DJ-1-Rev-Suppl Table S2 (all DE).xlsx
- CELLS-DJ-1-Rev-Suppl Table S3 (UD-enrich).xlsx
- CELLS-DJ-1-Rev-Suppl Table S4 (LncSEA2).xlsx
- CELLS-DJ-1-Rev-Suppl Table S5 (DDR).xlsx
