# Supplementary material for: Manipulating PARK7/DJ-1 Levels by Genotoxic Stress Alters Noncoding RNAs and Cellular Homeostasis
Source: Cells. 2025 Nov 25;14(23):1860. doi: 10.3390/cells14231860 (PMC12691451; doi:10.3390/cells14231860)
Supplement: Supplementary file 1 [file cells-14-01860-s001.zip › CELLS-DJ-1-Rev-Suppl Table S6 (SNHG).xlsx]

## Sheet: Sheet1
Table S6. 12 SNHGs (TMM>20)
		Average			SEM
		Empty plasmid	DJ1 plasmid	DJ1 plasmid+X-ray	empty plasmid	DJ1 plasmid	DJ1 plasmid+X-ray		t test DJ1 pkasmid vs DJ1 plasmid +x-ray
	SNHG1	179.763	189.635	151.152	1.23788	3.37356	6.26796		0.00436789
	SNHG2 (GAS5)	315.19	323.274	230.238	3.21336	4.93272	11.6578		0.0611517
	SNHG3	105.826	103.251	93.7134	2.92832	3.49207	4.65928		0.120185
	SNHG5	27.4788	24.3588	18.8247	0.128978	1.44042	0.352659		0.0777617
	SNHG6	46.9118	45.9539	35.5141	1.0853	1.07031	1.88876		0.0352073
	SNHG7	55.7175	45.5236	41.3587	2.53871	0.802793	1.41548		0.0870871
	SNHG8	40.0258	37.789	29.4882	0.507269	1.65445	1.23205		0.0611517
	SNHG15	103.532	83.4855	52.2706	5.04407	3.24668	2.73387		0.0230137
	SNHG16	53.5122	56.6333	58.0244	0.77637	1.49214	2.8025		0.538491
	SNHG17	102.783	81.8577	83.9855	3.8136	0.657265	1.77548		0.0511097
	SNHG29	244.86	268.379	218.423	5.80283	3.97148	11.8773		0.0424819
	SNHG32	23.4027	21.3769	17.0439	0.397186	0.38749	0.969696		0.0248451
