# Supplementary material for: Manipulating PARK7/DJ-1 Levels by Genotoxic Stress Alters Noncoding RNAs and Cellular Homeostasis
Source: Cells. 2025 Nov 25;14(23):1860. doi: 10.3390/cells14231860 (PMC12691451; doi:10.3390/cells14231860)
Supplement: Supplementary file 1 [file cells-14-01860-s001.zip › CELLS-DJ-1-Rev-Suppl Table S1 (QC).xlsx]

## Sheet: All_STAR_logs_combined
Table S1. Quality control for all 24 RNA-seq samples.
			UNIQUE READS																			UNMAPPED READS						CHIMERIC READS
Sample	Number of input reads	Average input read length	Uniquely mapped reads number	Uniquely mapped reads %	Average mapped length	Number of splices: Total	Number of splices: Annotated (sjdb)	Number of splices: GT/AG	Number of splices: GC/AG	Number of splices: AT/AC	Number of splices: Non-canonical	Mismatch rate per base, %	Deletion rate per base	Deletion average length	Insertion rate per base	Insertion average length	MULTI-MAPPING READS:	Number of reads mapped to multiple loci	% of reads mapped to multiple loci	Number of reads mapped to too many loci	% of reads mapped to too many loci	Number of reads unmapped: too many mismatches	% of reads unmapped: too many mismatches	Number of reads unmapped: too short	% of reads unmapped: too short	Number of reads unmapped: other	% of reads unmapped: other	Number of chimeric reads	% of chimeric reads
1_13_siRNA_RLUC	34653121	70	30910179	0.892	69.77	6225938	6158435	6152692	51980	6013	15253	0.0018	0.0001	1.7	0	1.44		2921337	0.0843	59244	0.0017	0	0	394414	0.0114	367947	0.0106	0	0
2_14_siRNA_RLUC	33357543	70	29512463	0.8847	69.77	5916932	5852821	5847127	49605	5846	14354	0.0018	0.0001	1.71	0.0001	1.46		3092709	0.0927	56847	0.0017	0	0	371933	0.0111	323591	0.0097	0	0
3_15_siRNA_RLUC	32727273	70	29063853	0.8881	69.77	6014670	5950995	5943921	50487	5959	14303	0.0018	0.0001	1.7	0	1.45		2870556	0.0877	52594	0.0016	0	0	393785	0.012	346485	0.0106	0	0
4_16_siRNA_DJ1	31660104	70	27617129	0.8723	69.78	5538113	5474991	5472159	46671	5461	13822	0.0018	0.0001	1.71	0	1.46		3232751	0.1021	53945	0.0017	0	0	365461	0.0115	390818	0.0123	0	0
5_17_siRNA_DJ1	39913384	70	34854956	0.8733	69.74	6811441	6731496	6729449	56089	6581	19322	0.002	0.0001	1.71	0.0001	1.43		3885034	0.0973	72487	0.0018	0	0	509495	0.0128	591412	0.0148	0	0
6_18_siRNA_DJ1	34234733	70	29155056	0.8516	69.79	5741052	5676981	5672982	48766	5409	13895	0.0018	0.0001	1.7	0	1.48		4354925	0.1272	59941	0.0018	0	0	363431	0.0106	301380	0.0088	0	0
7_22_siRNA_DJ1_X_RAY_6h	31400709	70	23987723	0.7639	69.76	5189310	5138437	5128953	42415	5234	12708	0.0019	0.0001	1.69	0	1.43		6760205	0.2153	38500	0.0012	0	0	388079	0.0124	226202	0.0072	0	0
8_23_siRNA_DJ1_X_RAY_6h	30521773	70	23514014	0.7704	69.75	5171158	5121175	5111931	41794	5121	12312	0.0019	0.0001	1.67	0	1.43		6287146	0.206	37861	0.0012	0	0	394470	0.0129	288282	0.0094	0	0
9_24_siRNA_DJ1_X_RAY_6h	38508439	70	33129653	0.8603	69.74	7739217	7668400	7652421	60923	7836	18037	0.0019	0.0001	1.69	0	1.42		4626396	0.1201	40853	0.0011	0	0	477450	0.0124	234087	0.0061	0	0
10_25_NT	41013422	70	36282984	0.8847	69.77	7467617	7387776	7380265	61742	7240	18370	0.0018	0.0001	1.68	0.0001	1.43		3720808	0.0907	67624	0.0016	0	0	501112	0.0122	440894	0.0107	0	0
11_26_NT	37754123	70	32790642	0.8685	69.76	6949937	6877243	6869500	57085	6857	16495	0.0018	0.0001	1.68	0	1.44		4020175	0.1065	57907	0.0015	0	0	482155	0.0128	403244	0.0107	0	0
12_27_NT	39704559	70	34743732	0.8751	69.76	7368698	7291202	7283754	60446	7086	17412	0.0018	0.0001	1.68	0	1.44		3995512	0.1006	63038	0.0016	0	0	514108	0.0129	388169	0.0098	0	0
13_31_empty_plasmid	31026305	70	25010207	0.8061	69.73	5153893	5061836	5091108	42523	5055	15207	0.002	0.0001	1.7	0.0001	1.49		3572310	0.1151	58308	0.0019	0	0	1949768	0.0628	435712	0.014	0	0
14_32_empty_plasmid	36372406	70	28320445	0.7786	69.73	5835934	5736793	5765444	48221	5619	16650	0.002	0.0001	1.68	0.0001	1.49		5270163	0.1449	67194	0.0018	0	0	2169173	0.0596	545431	0.015	0	0
15_33_empty_plasmid	37751671	70	29972377	0.7939	69.72	6115052	6008740	6040509	50526	5826	18191	0.002	0.0001	1.7	0.0001	1.49		4870147	0.129	72241	0.0019	0	0	2234040	0.0592	602866	0.016	0	0
16_34_DJ1_plasmid	37199771	70	31342933	0.8426	69.67	7158394	7070901	7083485	51511	5675	17723	0.002	0.0001	1.68	0.0001	1.46		3262192	0.0877	65053	0.0017	0	0	1853841	0.0498	675752	0.0182	0	0
17_35_DJ1_plasmid	32451697	70	27234628	0.8392	69.68	6261757	6185471	6197213	45324	5188	14032	0.002	0.0001	1.67	0.0001	1.46		3185926	0.0982	53327	0.0016	0	0	1563970	0.0482	413846	0.0128	0	0
18_36_DJ1_plasmid	33185367	70	27043767	0.8149	69.7	5914456	5842241	5853207	42544	4877	13828	0.002	0.0001	1.66	0.0001	1.45		4136625	0.1247	57199	0.0017	0	0	1516395	0.0457	431381	0.013	0	0
19_40_DJ1_plasmid_X_RAY_6h	33885092	70	27806375	0.8206	69.69	6128921	6052873	6063770	45667	5277	14207	0.0019	0.0001	1.68	0.0001	1.45		4134030	0.122	54830	0.0016	0	0	1458566	0.043	431291	0.0127	0	0
20_41_DJ1_plasmid_X_RAY_6h	34625934	70	28661101	0.8277	69.69	6325594	6246954	6258144	47335	5263	14852	0.0019	0.0001	1.67	0.0001	1.44		3876946	0.112	56363	0.0016	0	0	1522191	0.044	509333	0.0147	0	0
21_42_DJ1_plasmid_X_RAY_6h	33976628	70	28275874	0.8322	69.69	5996079	5918353	5931828	44307	5090	14854	0.002	0.0001	1.68	0.0001	1.44		3627285	0.1068	62240	0.0018	0	0	1517150	0.0447	494079	0.0145	0	0
22_28_NT_xray_6h	37172830	70	32596097	0.8769	69.75	6715679	6643613	6637199	54956	6655	16869	0.0018	0.0001	1.69	0.0001	1.44		3577645	0.0962	63719	0.0017	0	0	484564	0.013	450805	0.0121	0	0
23_29_NT_xray_6h	38479793	70	33914417	0.8814	69.75	7219561	7143901	7135550	59196	7394	17421	0.0018	0.0001	1.69	0.0001	1.43		3501569	0.091	61055	0.0016	0	0	531974	0.0138	470778	0.0122	0	0
24_30_NT_xray_6h	37256573	70	31688231	0.8505	69.76	6529145	6458684	6453037	53525	6481	16102	0.0018	0.0001	1.69	0	1.44		4571738	0.1227	63287	0.0017	0	0	508561	0.0137	424756	0.0114	0	0
