# Supplementary material for: Manipulating PARK7/DJ-1 Levels by Genotoxic Stress Alters Noncoding RNAs and Cellular Homeostasis
Source: Cells. 2025 Nov 25;14(23):1860. doi: 10.3390/cells14231860 (PMC12691451; doi:10.3390/cells14231860)
Supplement: Supplementary file 1 [file cells-14-01860-s001.zip › CELLS-DJ-1-Rev-Suppl Table S2 (all DE).xlsx]

## Sheet: N.T.
Table S1. DEG of N.T. X-ray versus N.T.
	ensemblID	gene.name	Description	Gene_type	logFC	logCPM	F	PValue	FDR	color
11096	ENSG00000163682	RPL9	protein_coding	ribosomal protein L9 [Source:HGNC Symbol;Acc:HGNC:10369]	-1.03877	8.35759	613.042	1.23612e-22	1.5668e-18	Down
6457	ENSG00000131469	RPL27	protein_coding	ribosomal protein L27 [Source:HGNC Symbol;Acc:HGNC:10328]	-0.894668	9.3239	596.952	1.86247e-22	1.5668e-18	Down
11383	ENSG00000164587	RPS14	protein_coding	ribosomal protein S14 [Source:HGNC Symbol;Acc:HGNC:10387]	-0.775554	8.80177	462.77	9.15342e-21	3.85016e-17	Down
12265	ENSG00000168028	RPSA	protein_coding	ribosomal protein SA [Source:HGNC Symbol;Acc:HGNC:6502]	-0.830431	9.10918	429.229	2.86085e-20	9.62487e-17	Down
15366	ENSG00000182899	RPL35A	protein_coding	ribosomal protein L35a [Source:HGNC Symbol;Acc:HGNC:10345]	-0.785692	8.12001	424.084	3.43235e-20	9.62487e-17	Down
9265	ENSG00000149806	FAU	protein_coding	FAU ubiquitin like and ribosomal protein S30 fusion [Source:HGNC Symbol;Acc:HGNC:3597]	-0.788409	7.31282	395.46	9.83136e-20	2.06766e-16	Down
12929	ENSG00000170889	RPS9	protein_coding	ribosomal protein S9 [Source:HGNC Symbol;Acc:HGNC:10442]	-0.783748	8.23667	391.42	1.14703e-19	2.14431e-16	Down
13170	ENSG00000171858	RPS21	protein_coding	ribosomal protein S21 [Source:HGNC Symbol;Acc:HGNC:10409]	-0.753314	7.5172	382.456	1.62358e-19	2.59804e-16	Down
30188	ENSG00000231500	RPS18	protein_coding	ribosomal protein S18 [Source:HGNC Symbol;Acc:HGNC:10401]	-0.74947	9.72173	381.305	1.69857e-19	2.59804e-16	Down
8967	ENSG00000147403	RPL10	protein_coding	ribosomal protein L10 [Source:HGNC Symbol;Acc:HGNC:10298]	-0.67943	9.03028	363.938	3.41042e-19	4.78169e-16	Down
4506	ENSG00000115944	COX7A2L	protein_coding	cytochrome c oxidase subunit 7A2 like [Source:HGNC Symbol;Acc:HGNC:2289]	-0.859066	6.12999	339.782	9.47948e-19	1.17195e-15	Down
6832	ENSG00000134057	CCNB1	protein_coding	cyclin B1 [Source:HGNC Symbol;Acc:HGNC:1579]	-0.883499	7.16288	339.134	9.75172e-19	1.17195e-15	Down
12631	ENSG00000169567	HINT1	protein_coding	histidine triad nucleotide binding protein 1 [Source:HGNC Symbol;Acc:HGNC:4912]	-0.774299	7.09842	331.939	1.34018e-18	1.45637e-15	Down
11348	ENSG00000164405	UQCRQ	protein_coding	ubiquinol-cytochrome c reductase complex III subunit VII [Source:HGNC Symbol;Acc:HGNC:29594]	-1.01857	5.77994	331.204	1.38496e-18	1.45637e-15	Down
7390	ENSG00000136942	RPL35	protein_coding	ribosomal protein L35 [Source:HGNC Symbol;Acc:HGNC:10344]	-0.714908	8.5088	321.333	2.16657e-18	2.14427e-15	Down
5435	ENSG00000123975	CKS2	protein_coding	CDC28 protein kinase regulatory subunit 2 [Source:HGNC Symbol;Acc:HGNC:2000]	-1.07322	6.23507	318.476	2.47204e-18	2.31067e-15	Down
13174	ENSG00000171863	RPS7	protein_coding	ribosomal protein S7 [Source:HGNC Symbol;Acc:HGNC:10440]	-0.639096	8.56681	313.799	3.07473e-18	2.72275e-15	Down
7187	ENSG00000135940	COX5B	protein_coding	cytochrome c oxidase subunit 5B [Source:HGNC Symbol;Acc:HGNC:2269]	-0.9135	5.98731	311.486	3.42885e-18	2.88452e-15	Down
9191	ENSG00000149273	RPS3	protein_coding	ribosomal protein S3 [Source:HGNC Symbol;Acc:HGNC:10420]	-0.693057	9.89744	310.203	3.64373e-18	2.91932e-15	Down
4346	ENSG00000114942	EEF1B2	protein_coding	eukaryotic translation elongation factor 1 beta 2 [Source:HGNC Symbol;Acc:HGNC:3208]	-0.667743	8.0057	308.896	3.87743e-18	2.96535e-15	Down
4131	ENSG00000112984	KIF20A	protein_coding	kinesin family member 20A [Source:HGNC Symbol;Acc:HGNC:9787]	-0.806086	6.33428	297.303	6.80184e-18	4.97569e-15	Down
14953	ENSG00000180879	SSR4	protein_coding	signal sequence receptor subunit 4 [Source:HGNC Symbol;Acc:HGNC:11326]	-0.8276	6.64099	295.138	7.57124e-18	5.30776e-15	Down
3675	ENSG00000109475	RPL34	protein_coding	ribosomal protein L34 [Source:HGNC Symbol;Acc:HGNC:10340]	-0.677407	7.82794	289.651	9.96552e-18	6.7068e-15	Down
17609	ENSG00000197958	RPL12	protein_coding	ribosomal protein L12 [Source:HGNC Symbol;Acc:HGNC:10302]	-0.669247	9.67587	279.95	1.63893e-17	1.06058e-14	Down
11056	ENSG00000163584	RPL22L1	protein_coding	ribosomal protein L22 like 1 [Source:HGNC Symbol;Acc:HGNC:27610]	-0.798757	6.59198	271.683	2.5356e-17	1.58005e-14	Down
11954	ENSG00000166851	PLK1	protein_coding	polo like kinase 1 [Source:HGNC Symbol;Acc:HGNC:9077]	-0.671725	7.16917	260.02	4.79093e-17	2.84234e-14	Down
9777	ENSG00000154518	ATP5MC3	protein_coding	ATP synthase membrane subunit c locus 3 [Source:HGNC Symbol;Acc:HGNC:843]	-0.668824	7.21914	259.619	4.89914e-17	2.84234e-14	Down
4097	ENSG00000112695	COX7A2	protein_coding	cytochrome c oxidase subunit 7A2 [Source:HGNC Symbol;Acc:HGNC:2288]	-0.790466	5.9486	251.847	7.59889e-17	4.19554e-14	Down
6574	ENSG00000132341	RAN	protein_coding	RAN, member RAS oncogene family [Source:HGNC Symbol;Acc:HGNC:9846]	-0.63558	8.58613	251.548	7.73028e-17	4.19554e-14	Down
9991	ENSG00000156482	RPL30	protein_coding	ribosomal protein L30 [Source:HGNC Symbol;Acc:HGNC:10333]	-0.716627	7.25066	249.551	8.67085e-17	4.55897e-14	Down
3050	ENSG00000105193	RPS16	protein_coding	ribosomal protein S16 [Source:HGNC Symbol;Acc:HGNC:10396]	-0.608491	8.83896	247.418	9.81179e-17	5.00253e-14	Down
1616	ENSG00000083845	RPS5	protein_coding	ribosomal protein S5 [Source:HGNC Symbol;Acc:HGNC:10426]	-0.551231	8.4949	232.903	2.33481e-16	1.15539e-13	Down
11856	ENSG00000166441	RPL27A	protein_coding	ribosomal protein L27a [Source:HGNC Symbol;Acc:HGNC:10329]	-0.593053	9.13677	226.728	3.42583e-16	1.64685e-13	Down
6241	ENSG00000130255	RPL36	protein_coding	ribosomal protein L36 [Source:HGNC Symbol;Acc:HGNC:13631]	-0.581441	9.21021	222.828	4.38501e-16	2.04938e-13	Down
3092	ENSG00000105372	RPS19	protein_coding	ribosomal protein S19 [Source:HGNC Symbol;Acc:HGNC:10402]	-0.553573	9.17917	222.378	4.51275e-16	2.05208e-13	Down
10699	ENSG00000162244	RPL29	protein_coding	ribosomal protein L29 [Source:HGNC Symbol;Acc:HGNC:10331]	-0.574545	8.92142	218.009	5.98074e-16	2.57287e-13	Down
17878	ENSG00000198755	RPL10A	protein_coding	ribosomal protein L10a [Source:HGNC Symbol;Acc:HGNC:10299]	-0.537306	8.74979	217.881	6.03069e-16	2.57287e-13	Down
8704	ENSG00000145425	RPS3A	protein_coding	ribosomal protein S3A [Source:HGNC Symbol;Acc:HGNC:10421]	-0.723555	7.72791	217.663	6.11677e-16	2.57287e-13	Down
22527	ENSG00000213741	RPS29	protein_coding	ribosomal protein S29 [Source:HGNC Symbol;Acc:HGNC:10419]	-0.771313	6.81971	215.045	7.26039e-16	2.97942e-13	Down
3969	ENSG00000111843	TMEM14C	protein_coding	transmembrane protein 14C [Source:HGNC Symbol;Acc:HGNC:20952]	-0.791275	5.82486	214.492	7.52956e-16	3.01631e-13	Down
5697	ENSG00000125691	RPL23	protein_coding	ribosomal protein L23 [Source:HGNC Symbol;Acc:HGNC:10316]	-0.572184	9.13547	212.803	8.4202e-16	3.29465e-13	Down
1850	ENSG00000089685	BIRC5	protein_coding	baculoviral IAP repeat containing 5 [Source:HGNC Symbol;Acc:HGNC:593]	-0.559736	7.70053	211.51	9.17701e-16	3.50916e-13	Down
17641	ENSG00000198034	RPS4X	protein_coding	ribosomal protein S4 X-linked [Source:HGNC Symbol;Acc:HGNC:10424]	-0.551003	10.7684	206.976	1.24575e-15	4.65772e-13	Down
5899	ENSG00000127184	COX7C	protein_coding	cytochrome c oxidase subunit 7C [Source:HGNC Symbol;Acc:HGNC:2292]	-0.627986	7.10724	202.454	1.69951e-15	6.21615e-13	Down
12304	ENSG00000168209	DDIT4	protein_coding	DNA damage inducible transcript 4 [Source:HGNC Symbol;Acc:HGNC:24944]	-0.785643	6.94594	198.504	2.2403e-15	7.84034e-13	Down
11569	ENSG00000165283	STOML2	protein_coding	stomatin like 2 [Source:HGNC Symbol;Acc:HGNC:14559]	-0.57724	7.29842	198.294	2.27367e-15	7.84034e-13	Down
1755	ENSG00000087586	AURKA	protein_coding	aurora kinase A [Source:HGNC Symbol;Acc:HGNC:11393]	-0.677565	6.50789	198.234	2.28337e-15	7.84034e-13	Down
3152	ENSG00000105640	RPL18A	protein_coding	ribosomal protein L18a [Source:HGNC Symbol;Acc:HGNC:10311]	-0.523074	8.42419	191.073	3.81709e-15	1.28445e-12	Down
8246	ENSG00000142534	RPS11	protein_coding	ribosomal protein S11 [Source:HGNC Symbol;Acc:HGNC:10384]	-0.531949	9.50744	186.575	5.31625e-15	1.75384e-12	Down
16884	ENSG00000189043	NDUFA4	protein_coding	NDUFA4 mitochondrial complex associated [Source:HGNC Symbol;Acc:HGNC:7687]	-0.674576	5.98397	184.885	6.03116e-15	1.95143e-12	Down
35271	ENSG00000239672	NME1	protein_coding	NME/NM23 nucleoside diphosphate kinase 1 [Source:HGNC Symbol;Acc:HGNC:7849]	-0.694932	6.02692	183.785	6.55133e-15	2.07974e-12	Down
8249	ENSG00000142541	RPL13A	protein_coding	ribosomal protein L13a [Source:HGNC Symbol;Acc:HGNC:10304]	-0.531238	10.0103	181.05	8.06162e-15	2.51179e-12	Down
234	ENSG00000008988	RPS20	protein_coding	ribosomal protein S20 [Source:HGNC Symbol;Acc:HGNC:10405]	-0.576387	8.11306	177.857	1.03065e-14	3.15286e-12	Down
5708	ENSG00000125743	SNRPD2	protein_coding	small nuclear ribonucleoprotein D2 polypeptide [Source:HGNC Symbol;Acc:HGNC:11159]	-0.564553	7.20375	176.647	1.1323e-14	3.40195e-12	Down
1628	ENSG00000084207	GSTP1	protein_coding	glutathione S-transferase pi 1 [Source:HGNC Symbol;Acc:HGNC:4638]	-0.540527	7.34564	173.284	1.47484e-14	4.31726e-12	Down
54448	ENSG00000277791	PSMB3	protein_coding	proteasome 20S subunit beta 3 [Source:HGNC Symbol;Acc:HGNC:9540]	-0.651616	6.22402	171.72	1.67031e-14	4.76321e-12	Down
12063	ENSG00000167283	ATP5MG	protein_coding	ATP synthase membrane subunit g [Source:HGNC Symbol;Acc:HGNC:14247]	-0.72072	5.42647	171.151	1.748e-14	4.90168e-12	Down
6860	ENSG00000134222	PSRC1	protein_coding	proline and serine rich coiled-coil 1 [Source:HGNC Symbol;Acc:HGNC:24472]	-0.782428	5.18687	170.795	1.79862e-14	4.96095e-12	Down
6904	ENSG00000134419	RPS15A	protein_coding	ribosomal protein S15a [Source:HGNC Symbol;Acc:HGNC:10389]	-0.711141	6.04007	169.323	2.02492e-14	5.49504e-12	Down
3953	ENSG00000111775	COX6A1	protein_coding	cytochrome c oxidase subunit 6A1 [Source:HGNC Symbol;Acc:HGNC:2277]	-0.663843	5.69015	168.801	2.11238e-14	5.6414e-12	Down
4047	ENSG00000112306	RPS12	protein_coding	ribosomal protein S12 [Source:HGNC Symbol;Acc:HGNC:10385]	-0.51498	9.46955	165.485	2.76958e-14	7.28097e-12	Down
13566	ENSG00000173660	UQCRH	protein_coding	ubiquinol-cytochrome c reductase hinge protein [Source:HGNC Symbol;Acc:HGNC:12590]	-0.582894	6.75188	164.587	2.98279e-14	7.72084e-12	Down
2812	ENSG00000103363	ELOB	protein_coding	elongin B [Source:HGNC Symbol;Acc:HGNC:11619]	-0.604262	6.20847	162.737	3.47896e-14	8.73634e-12	Down
11917	ENSG00000166710	B2M	protein_coding	beta-2-microglobulin [Source:HGNC Symbol;Acc:HGNC:914]	-0.552576	6.58851	162.234	3.62847e-14	8.97781e-12	Down
12729	ENSG00000169976	SF3B5	protein_coding	splicing factor 3b subunit 5 [Source:HGNC Symbol;Acc:HGNC:21083]	-0.626818	6.25356	159.521	4.56147e-14	1.06693e-11	Down
14405	ENSG00000177954	RPS27	protein_coding	ribosomal protein S27 [Source:HGNC Symbol;Acc:HGNC:10416]	-0.535975	8.04099	159.51	4.56576e-14	1.06693e-11	Down
9036	ENSG00000147889	CDKN2A	protein_coding	cyclin dependent kinase inhibitor 2A [Source:HGNC Symbol;Acc:HGNC:1787]	-0.512122	7.31352	159.033	4.755e-14	1.09593e-11	Down
6420	ENSG00000131174	COX7B	protein_coding	cytochrome c oxidase subunit 7B [Source:HGNC Symbol;Acc:HGNC:2291]	-0.592525	6.53907	153.619	7.59183e-14	1.7031e-11	Down
3271	ENSG00000106153	CHCHD2	protein_coding	coiled-coil-helix-coiled-coil-helix domain containing 2 [Source:HGNC Symbol;Acc:HGNC:21645]	-0.543512	7.07716	153.17	7.89698e-14	1.74824e-11	Down
2115	ENSG00000099795	NDUFB7	protein_coding	NADH:ubiquinone oxidoreductase subunit B7 [Source:HGNC Symbol;Acc:HGNC:7702]	-0.7811	4.96913	152.279	8.54221e-14	1.8426e-11	Down
10661	ENSG00000161970	RPL26	protein_coding	ribosomal protein L26 [Source:HGNC Symbol;Acc:HGNC:10327]	-0.513968	8.08043	150.402	1.00906e-13	2.12218e-11	Down
13451	ENSG00000173113	TRMT112	protein_coding	tRNA methyltransferase subunit 11-2 [Source:HGNC Symbol;Acc:HGNC:26940]	-0.65999	5.77381	149.5	1.09391e-13	2.27223e-11	Down
15540	ENSG00000183617	MRPL54	protein_coding	mitochondrial ribosomal protein L54 [Source:HGNC Symbol;Acc:HGNC:16685]	-1.02099	4.29018	149.265	1.11722e-13	2.29234e-11	Down
5641	ENSG00000125356	NDUFA1	protein_coding	NADH:ubiquinone oxidoreductase subunit A1 [Source:HGNC Symbol;Acc:HGNC:7683]	-0.666642	6.1674	147.307	1.33322e-13	2.70258e-11	Down
7073	ENSG00000135404	CD63	protein_coding	CD63 molecule [Source:HGNC Symbol;Acc:HGNC:1692]	-0.555003	6.34452	146.965	1.37531e-13	2.72231e-11	Down
9143	ENSG00000148834	GSTO1	protein_coding	glutathione S-transferase omega 1 [Source:HGNC Symbol;Acc:HGNC:13312]	-0.763108	5.60055	146.31	1.45989e-13	2.85613e-11	Down
4702	ENSG00000117399	CDC20	protein_coding	cell division cycle 20 [Source:HGNC Symbol;Acc:HGNC:1723]	-0.534311	7.14616	143.588	1.87531e-13	3.58546e-11	Down
12859	ENSG00000170540	ARL6IP1	protein_coding	ADP ribosylation factor like GTPase 6 interacting protein 1 [Source:HGNC Symbol;Acc:HGNC:697]	-0.50126	6.77018	138.375	3.06322e-13	5.79085e-11	Down
8502	ENSG00000143977	SNRPG	protein_coding	small nuclear ribonucleoprotein polypeptide G [Source:HGNC Symbol;Acc:HGNC:11163]	-0.640803	5.40268	138.216	3.11008e-13	5.81412e-11	Down
3306	ENSG00000106399	RPA3	protein_coding	replication protein A3 [Source:HGNC Symbol;Acc:HGNC:10291]	-0.671708	5.41784	136.524	3.65949e-13	6.76604e-11	Down
15393	ENSG00000183011	NAA38	protein_coding	N-alpha-acetyltransferase 38, NatC auxiliary subunit [Source:HGNC Symbol;Acc:HGNC:28212]	-0.717149	4.99099	135.171	4.17299e-13	7.54953e-11	Down
4374	ENSG00000115163	CENPA	protein_coding	centromere protein A [Source:HGNC Symbol;Acc:HGNC:1851]	-0.873038	4.61644	134.39	4.50338e-13	8.06056e-11	Down
7437	ENSG00000137210	TMEM14B	protein_coding	transmembrane protein 14B [Source:HGNC Symbol;Acc:HGNC:21384]	-0.71389	5.18294	134.033	4.66369e-13	8.25964e-11	Down
31181	ENSG00000232956	SNHG15	lncRNA	small nucleolar RNA host gene 15 [Source:HGNC Symbol;Acc:HGNC:27797]	-0.674465	6.31918	133.373	4.97633e-13	8.72154e-11	Down
3461	ENSG00000107833	NPM3	protein_coding	nucleophosmin/nucleoplasmin 3 [Source:HGNC Symbol;Acc:HGNC:7931]	-0.616403	5.79974	132.585	5.37874e-13	9.23442e-11	Down
10171	ENSG00000158042	MRPL17	protein_coding	mitochondrial ribosomal protein L17 [Source:HGNC Symbol;Acc:HGNC:14053]	-0.620541	5.49337	132.362	5.49913e-13	9.34574e-11	Down
17540	ENSG00000197756	RPL37A	protein_coding	ribosomal protein L37a [Source:HGNC Symbol;Acc:HGNC:10348]	-0.50608	9.10777	129.464	7.34731e-13	1.21707e-10	Down
7400	ENSG00000137038	DMAC1	protein_coding	distal membrane arm assembly complex 1 [Source:HGNC Symbol;Acc:HGNC:30536]	-0.912589	4.32935	129.422	7.37834e-13	1.21707e-10	Down
12122	ENSG00000167552	TUBA1A	protein_coding	tubulin alpha 1a [Source:HGNC Symbol;Acc:HGNC:20766]	-0.641326	5.68148	128.994	7.70409e-13	1.25846e-10	Down
7968	ENSG00000140451	PIF1	protein_coding	PIF1 5'-to-3' DNA helicase [Source:HGNC Symbol;Acc:HGNC:26220]	-1.425	3.06525	124.765	1.18873e-12	1.88261e-10	Down
11392	ENSG00000164611	PTTG1	protein_coding	PTTG1 regulator of sister chromatid separation, securin [Source:HGNC Symbol;Acc:HGNC:9690]	-0.563685	6.17539	124.738	1.19199e-12	1.88261e-10	Down
8463	ENSG00000143771	CNIH4	protein_coding	cornichon family AMPA receptor auxiliary protein 4 [Source:HGNC Symbol;Acc:HGNC:25013]	-0.527623	6.19696	124.695	1.19726e-12	1.88261e-10	Down
13722	ENSG00000174547	MRPL11	protein_coding	mitochondrial ribosomal protein L11 [Source:HGNC Symbol;Acc:HGNC:14042]	-0.63113	5.60529	122.522	1.50314e-12	2.3417e-10	Down
1985	ENSG00000092841	MYL6	protein_coding	myosin light chain 6 [Source:HGNC Symbol;Acc:HGNC:7587]	-0.519662	6.88176	122.253	1.54647e-12	2.3871e-10	Down
8433	ENSG00000143575	HAX1	protein_coding	HCLS1 associated protein X-1 [Source:HGNC Symbol;Acc:HGNC:16915]	-0.531297	6.4864	120.755	1.81294e-12	2.74799e-10	Down
17411	ENSG00000197345	MRPL21	protein_coding	mitochondrial ribosomal protein L21 [Source:HGNC Symbol;Acc:HGNC:14479]	-0.652557	5.50885	120.593	1.84463e-12	2.77106e-10	Down
7741	ENSG00000138778	CENPE	protein_coding	centromere protein E [Source:HGNC Symbol;Acc:HGNC:1856]	-0.547778	7.42958	120.227	1.91819e-12	2.85607e-10	Down
17717	ENSG00000198258	UBL5	protein_coding	ubiquitin like 5 [Source:HGNC Symbol;Acc:HGNC:13736]	-0.703868	5.53535	119.471	2.08024e-12	3.07017e-10	Down
14660	ENSG00000179271	GADD45GIP1	protein_coding	GADD45G interacting protein 1 [Source:HGNC Symbol;Acc:HGNC:29996]	-0.556728	5.84649	117.879	2.47108e-12	3.58413e-10	Down
1805	ENSG00000088986	DYNLL1	protein_coding	dynein light chain LC8-type 1 [Source:HGNC Symbol;Acc:HGNC:15476]	-0.545612	6.63387	117.017	2.7147e-12	3.87075e-10	Down
12659	ENSG00000169689	CENPX	protein_coding	centromere protein X [Source:HGNC Symbol;Acc:HGNC:11422]	-0.662087	5.21891	115.236	3.30232e-12	4.66904e-10	Down
2223	ENSG00000100216	TOMM22	protein_coding	translocase of outer mitochondrial membrane 22 [Source:HGNC Symbol;Acc:HGNC:18002]	-0.502404	6.91177	114.699	3.50486e-12	4.91411e-10	Down
9490	ENSG00000152082	MZT2B	protein_coding	mitotic spindle organizing protein 2B [Source:HGNC Symbol;Acc:HGNC:25886]	-0.669288	5.3196	113.946	3.81162e-12	5.30005e-10	Down
5824	ENSG00000126432	PRDX5	protein_coding	peroxiredoxin 5 [Source:HGNC Symbol;Acc:HGNC:9355]	-0.528491	6.53135	112.479	4.494e-12	6.14728e-10	Down
13314	ENSG00000172428	COPS9	protein_coding	COP9 signalosome subunit 9 [Source:HGNC Symbol;Acc:HGNC:21314]	-0.855218	4.51392	109.705	6.16377e-12	8.29643e-10	Down
13468	ENSG00000173207	CKS1B	protein_coding	CDC28 protein kinase regulatory subunit 1B [Source:HGNC Symbol;Acc:HGNC:19083]	-0.635151	5.5004	109.291	6.46494e-12	8.63275e-10	Down
2257	ENSG00000100300	TSPO	protein_coding	translocator protein [Source:HGNC Symbol;Acc:HGNC:1158]	-0.669388	5.16578	109.156	6.56688e-12	8.69983e-10	Down
16668	ENSG00000188186	LAMTOR4	protein_coding	late endosomal/lysosomal adaptor, MAPK and MTOR activator 4 [Source:HGNC Symbol;Acc:HGNC:33772]	-0.683606	4.80365	108.574	7.02448e-12	9.23335e-10	Down
11679	ENSG00000165775	FUNDC2	protein_coding	FUN14 domain containing 2 [Source:HGNC Symbol;Acc:HGNC:24925]	-0.536714	5.64163	105.308	1.03054e-11	1.32357e-09	Down
17982	ENSG00000198937	CCDC167	protein_coding	coiled-coil domain containing 167 [Source:HGNC Symbol;Acc:HGNC:21239]	-0.833905	4.01117	104.314	1.1601e-11	1.44582e-09	Down
7454	ENSG00000137288	UQCC2	protein_coding	ubiquinol-cytochrome c reductase complex assembly factor 2 [Source:HGNC Symbol;Acc:HGNC:21237]	-0.650588	5.18157	104.082	1.19279e-11	1.45471e-09	Down
4260	ENSG00000114125	RNF7	protein_coding	ring finger protein 7 [Source:HGNC Symbol;Acc:HGNC:10070]	-0.721838	4.66247	104.08	1.19316e-11	1.45471e-09	Down
22154	ENSG00000213058	NA	processed_pseudogene	ribosomal protein S14 (RPS14) pseudogene	-0.825455	4.26809	103.038	1.35242e-11	1.61379e-09	Down
12257	ENSG00000168002	POLR2G	protein_coding	RNA polymerase II subunit G [Source:HGNC Symbol;Acc:HGNC:9194]	-0.570332	5.38129	100.32	1.88417e-11	2.20147e-09	Down
5347	ENSG00000123131	PRDX4	protein_coding	peroxiredoxin 4 [Source:HGNC Symbol;Acc:HGNC:17169]	-0.520594	6.79964	100.01	1.95779e-11	2.27171e-09	Down
1949	ENSG00000091947	TMEM101	protein_coding	transmembrane protein 101 [Source:HGNC Symbol;Acc:HGNC:28653]	-0.640731	4.90617	99.217	2.15991e-11	2.47214e-09	Down
14977	ENSG00000180992	MRPL14	protein_coding	mitochondrial ribosomal protein L14 [Source:HGNC Symbol;Acc:HGNC:14279]	-0.650411	4.94422	97.9719	2.52339e-11	2.83041e-09	Down
5357	ENSG00000123179	EBPL	protein_coding	EBP like [Source:HGNC Symbol;Acc:HGNC:18061]	-0.632465	4.71528	96.7273	2.95228e-11	3.2679e-09	Down
5782	ENSG00000125995	ROMO1	protein_coding	reactive oxygen species modulator 1 [Source:HGNC Symbol;Acc:HGNC:16185]	-0.719743	4.61275	96.39	3.08143e-11	3.38857e-09	Down
48476	ENSG00000265972	TXNIP	protein_coding	thioredoxin interacting protein [Source:HGNC Symbol;Acc:HGNC:16952]	-0.536387	6.24229	95.0198	3.67097e-11	3.99748e-09	Down
11562	ENSG00000165264	NDUFB6	protein_coding	NADH:ubiquinone oxidoreductase subunit B6 [Source:HGNC Symbol;Acc:HGNC:7701]	-0.564873	5.44041	94.9456	3.70615e-11	3.99748e-09	Down
1872	ENSG00000090266	NDUFB2	protein_coding	NADH:ubiquinone oxidoreductase subunit B2 [Source:HGNC Symbol;Acc:HGNC:7697]	-0.659201	4.82865	94.945	3.70643e-11	3.99748e-09	Down
10111	ENSG00000157514	TSC22D3	protein_coding	TSC22 domain family member 3 [Source:HGNC Symbol;Acc:HGNC:3051]	-0.529583	7.85334	92.8961	4.83361e-11	5.08284e-09	Down
36381	ENSG00000242372	EIF6	protein_coding	eukaryotic translation initiation factor 6 [Source:HGNC Symbol;Acc:HGNC:6159]	-0.640165	5.13218	91.4275	5.86292e-11	6.05175e-09	Down
11497	ENSG00000164978	NUDT2	protein_coding	nudix hydrolase 2 [Source:HGNC Symbol;Acc:HGNC:8049]	-1.02011	3.63115	89.1249	7.97306e-11	8.03274e-09	Down
3597	ENSG00000108826	MRPL27	protein_coding	mitochondrial ribosomal protein L27 [Source:HGNC Symbol;Acc:HGNC:14483]	-0.595667	5.04205	88.3599	8.84169e-11	8.73876e-09	Down
724	ENSG00000054148	PHPT1	protein_coding	phosphohistidine phosphatase 1 [Source:HGNC Symbol;Acc:HGNC:30033]	-0.748919	4.37232	88.3267	8.88159e-11	8.73876e-09	Down
13491	ENSG00000173272	MZT2A	protein_coding	mitotic spindle organizing protein 2A [Source:HGNC Symbol;Acc:HGNC:33187]	-0.518822	5.49321	87.8639	9.45832e-11	9.14576e-09	Down
13614	ENSG00000173915	ATP5MK	protein_coding	ATP synthase membrane subunit k [Source:HGNC Symbol;Acc:HGNC:30889]	-0.536036	5.78044	86.8933	1.0801e-10	1.0267e-08	Down
22754	ENSG00000214253	FIS1	protein_coding	fission, mitochondrial 1 [Source:HGNC Symbol;Acc:HGNC:21689]	-0.602209	5.31722	85.7541	1.26398e-10	1.19474e-08	Down
19674	ENSG00000203778	FAM229B	protein_coding	family with sequence similarity 229 member B [Source:HGNC Symbol;Acc:HGNC:33858]	-0.826295	3.84601	84.8978	1.424e-10	1.33105e-08	Down
4706	ENSG00000117410	ATP6V0B	protein_coding	ATPase H+ transporting V0 subunit b [Source:HGNC Symbol;Acc:HGNC:861]	-0.551828	5.54508	83.112	1.83102e-10	1.69269e-08	Down
11357	ENSG00000164442	CITED2	protein_coding	Cbp/p300 interacting transactivator with Glu/Asp rich carboxy-terminal domain 2 [Source:HGNC Symbol;Acc:HGNC:1987]	-0.50419	5.63323	82.952	1.87311e-10	1.72214e-08	Down
5795	ENSG00000126088	UROD	protein_coding	uroporphyrinogen decarboxylase [Source:HGNC Symbol;Acc:HGNC:12591]	-0.526622	5.39391	82.0909	2.11787e-10	1.93659e-08	Down
2296	ENSG00000100387	RBX1	protein_coding	ring-box 1 [Source:HGNC Symbol;Acc:HGNC:9928]	-0.540444	5.24226	81.7627	2.21992e-10	2.01893e-08	Down
12793	ENSG00000170291	ELP5	protein_coding	elongator acetyltransferase complex subunit 5 [Source:HGNC Symbol;Acc:HGNC:30617]	-0.557544	5.34227	80.4092	2.69934e-10	2.41576e-08	Down
19838	ENSG00000204308	RNF5	protein_coding	ring finger protein 5 [Source:HGNC Symbol;Acc:HGNC:10068]	-0.564476	4.87911	78.983	3.32561e-10	2.86941e-08	Down
16679	ENSG00000188243	COMMD6	protein_coding	COMM domain containing 6 [Source:HGNC Symbol;Acc:HGNC:24015]	-0.599991	4.73154	76.5847	4.75251e-10	3.93896e-08	Down
6966	ENSG00000134809	TIMM10	protein_coding	translocase of inner mitochondrial membrane 10 [Source:HGNC Symbol;Acc:HGNC:11814]	-0.861319	4.00364	76.016	5.17855e-10	4.24415e-08	Down
3925	ENSG00000111665	CDCA3	protein_coding	cell division cycle associated 3 [Source:HGNC Symbol;Acc:HGNC:14624]	-0.683724	4.8492	74.4407	6.58424e-10	5.22546e-08	Down
6891	ENSG00000134330	IAH1	protein_coding	isoamyl acetate hydrolyzing esterase 1 (putative) [Source:HGNC Symbol;Acc:HGNC:27696]	-0.555908	4.88704	67.9385	1.8461e-09	1.35636e-07	Down
8351	ENSG00000143252	SDHC	protein_coding	succinate dehydrogenase complex subunit C [Source:HGNC Symbol;Acc:HGNC:10682]	-0.61165	4.61746	67.7175	1.91419e-09	1.39421e-07	Down
14433	ENSG00000178096	BOLA1	protein_coding	bolA family member 1 [Source:HGNC Symbol;Acc:HGNC:24263]	-0.652296	3.98557	67.4581	1.99758e-09	1.4363e-07	Down
8428	ENSG00000143553	SNAPIN	protein_coding	SNAP associated protein [Source:HGNC Symbol;Acc:HGNC:17145]	-0.551666	4.58839	67.2814	2.05656e-09	1.47241e-07	Down
7337	ENSG00000136783	NIPSNAP3A	protein_coding	nipsnap homolog 3A [Source:HGNC Symbol;Acc:HGNC:23619]	-0.550965	4.49905	65.6397	2.70186e-09	1.87073e-07	Down
12496	ENSG00000169020	ATP5ME	protein_coding	ATP synthase membrane subunit e [Source:HGNC Symbol;Acc:HGNC:846]	-0.538351	4.75257	65.5506	2.74255e-09	1.89112e-07	Down
6856	ENSG00000134202	GSTM3	protein_coding	glutathione S-transferase mu 3 [Source:HGNC Symbol;Acc:HGNC:4635]	-0.513181	4.95567	65.004	3.00675e-09	2.02668e-07	Down
15553	ENSG00000183648	NDUFB1	protein_coding	NADH:ubiquinone oxidoreductase subunit B1 [Source:HGNC Symbol;Acc:HGNC:7695]	-0.50405	4.9523	62.9189	4.29161e-09	2.82056e-07	Down
3933	ENSG00000111678	C12orf57	protein_coding	chromosome 12 open reading frame 57 [Source:HGNC Symbol;Acc:HGNC:29521]	-0.914019	3.13091	61.5029	5.48968e-09	3.49863e-07	Down
3540	ENSG00000108479	GALK1	protein_coding	galactokinase 1 [Source:HGNC Symbol;Acc:HGNC:4118]	-0.52049	4.99596	61.2651	5.72336e-09	3.62013e-07	Down
6335	ENSG00000130748	TMEM160	protein_coding	transmembrane protein 160 [Source:HGNC Symbol;Acc:HGNC:26042]	-0.693813	3.73176	61.232	5.75682e-09	3.62766e-07	Down
14388	ENSG00000177854	TMEM187	protein_coding	transmembrane protein 187 [Source:HGNC Symbol;Acc:HGNC:13705]	-0.860789	2.95303	60.1769	6.93699e-09	4.32277e-07	Down
6971	ENSG00000134825	TMEM258	protein_coding	transmembrane protein 258 [Source:HGNC Symbol;Acc:HGNC:1164]	-0.520624	4.89723	59.7832	7.44077e-09	4.61959e-07	Down
11176	ENSG00000163923	RPL39L	protein_coding	ribosomal protein L39 like [Source:HGNC Symbol;Acc:HGNC:17094]	-0.794901	3.39023	57.9379	1.03799e-08	6.25956e-07	Down
5853	ENSG00000126756	UXT	protein_coding	ubiquitously expressed prefoldin like chaperone [Source:HGNC Symbol;Acc:HGNC:12641]	-0.677053	4.42183	57.1784	1.19278e-08	7.11652e-07	Down
37119	ENSG00000244187	TMEM141	protein_coding	transmembrane protein 141 [Source:HGNC Symbol;Acc:HGNC:28211]	-0.909354	3.06116	56.0798	1.46166e-08	8.50952e-07	Down
25170	ENSG00000224114	RPS14P1	processed_pseudogene	ribosomal protein S14 (RPS14) pseudogene	-0.957436	3.041	55.9344	1.50181e-08	8.63038e-07	Down
256	ENSG00000010278	CD9	protein_coding	CD9 molecule [Source:HGNC Symbol;Acc:HGNC:1709]	-0.557996	4.36897	55.649	1.584e-08	9.02745e-07	Down
13787	ENSG00000174917	MICOS13	protein_coding	mitochondrial contact site and cristae organizing system subunit 13 [Source:HGNC Symbol;Acc:HGNC:33702]	-0.563691	4.41003	55.3755	1.66729e-08	9.41346e-07	Down
14495	ENSG00000178449	COX14	protein_coding	cytochrome c oxidase assembly factor COX14 [Source:HGNC Symbol;Acc:HGNC:28216]	-0.874928	3.22144	54.3028	2.04189e-08	1.12638e-06	Down
15931	ENSG00000185187	SIGIRR	protein_coding	single Ig and TIR domain containing [Source:HGNC Symbol;Acc:HGNC:30575]	-0.613843	3.93764	54.1227	2.11301e-08	1.15427e-06	Down
11492	ENSG00000164967	RPP25L	protein_coding	ribonuclease P/MRP subunit p25 like [Source:HGNC Symbol;Acc:HGNC:19909]	-0.517584	4.48874	53.3908	2.43063e-08	1.3024e-06	Down
56323	ENSG00000280916	NA	lncRNA	FOXC1 upstream transcript [Source:HGNC Symbol;Acc:HGNC:50650]	-0.780942	3.35632	53.3624	2.44398e-08	1.3054e-06	Down
20234	ENSG00000205544	TMEM256	protein_coding	transmembrane protein 256 [Source:HGNC Symbol;Acc:HGNC:28618]	-0.813242	3.11357	52.8848	2.67971e-08	1.42227e-06	Down
1598	ENSG00000083457	ITGAE	protein_coding	integrin subunit alpha E [Source:HGNC Symbol;Acc:HGNC:6147]	-0.540927	4.29794	51.9837	3.19265e-08	1.67863e-06	Down
6128	ENSG00000129235	TXNDC17	protein_coding	thioredoxin domain containing 17 [Source:HGNC Symbol;Acc:HGNC:28218]	-0.586407	4.63368	51.2562	3.68284e-08	1.90658e-06	Down
9337	ENSG00000150779	TIMM8B	protein_coding	translocase of inner mitochondrial membrane 8 homolog B [Source:HGNC Symbol;Acc:HGNC:11818]	-0.695872	4.39014	50.6389	4.16148e-08	2.10894e-06	Down
6466	ENSG00000131495	NDUFA2	protein_coding	NADH:ubiquinone oxidoreductase subunit A2 [Source:HGNC Symbol;Acc:HGNC:7685]	-0.636386	4.24501	50.1395	4.59714e-08	2.28162e-06	Down
12108	ENSG00000167515	TRAPPC2L	protein_coding	trafficking protein particle complex 2 like [Source:HGNC Symbol;Acc:HGNC:30887]	-0.500786	4.80553	48.5717	6.30915e-08	3.062e-06	Down
7841	ENSG00000139546	TARBP2	protein_coding	TARBP2 subunit of RISC loading complex [Source:HGNC Symbol;Acc:HGNC:11569]	-0.514795	4.49311	48.5459	6.34238e-08	3.0664e-06	Down
4834	ENSG00000118640	VAMP8	protein_coding	vesicle associated membrane protein 8 [Source:HGNC Symbol;Acc:HGNC:12647]	-0.661047	3.45232	46.8311	9.03372e-08	4.26945e-06	Down
17320	ENSG00000197061	H4C3	protein_coding	H4 clustered histone 3 [Source:HGNC Symbol;Acc:HGNC:4787]	-1.73802	0.997143	46.5877	9.51887e-08	4.48614e-06	Down
30776	ENSG00000232388	SMIM26	protein_coding	small integral membrane protein 26 [Source:HGNC Symbol;Acc:HGNC:43430]	-0.528788	4.18973	45.667	1.15373e-07	5.31824e-06	Down
4413	ENSG00000115350	POLE4	protein_coding	DNA polymerase epsilon 4, accessory subunit [Source:HGNC Symbol;Acc:HGNC:18755]	-0.713344	3.44364	44.8929	1.36038e-07	6.1528e-06	Down
15182	ENSG00000182154	MRPL41	protein_coding	mitochondrial ribosomal protein L41 [Source:HGNC Symbol;Acc:HGNC:14492]	-0.511324	4.61902	43.3017	1.9191e-07	8.45258e-06	Down
34024	ENSG00000237149	ZNF503-AS2	lncRNA	ZNF503 antisense RNA 2 [Source:HGNC Symbol;Acc:HGNC:23525]	-0.58184	4.03148	43.1138	1.9997e-07	8.71629e-06	Down
6121	ENSG00000129195	PIMREG	protein_coding	PICALM interacting mitotic regulator [Source:HGNC Symbol;Acc:HGNC:25483]	-0.595685	4.15888	43.0798	2.01463e-07	8.75868e-06	Down
12797	ENSG00000170310	STX8	protein_coding	syntaxin 8 [Source:HGNC Symbol;Acc:HGNC:11443]	-0.572333	4.03711	43.0402	2.0322e-07	8.81232e-06	Down
2748	ENSG00000103024	NME3	protein_coding	NME/NM23 nucleoside diphosphate kinase 3 [Source:HGNC Symbol;Acc:HGNC:7851]	-0.537136	4.02891	42.9205	2.08633e-07	8.9776e-06	Down
13779	ENSG00000174886	NDUFA11	protein_coding	NADH:ubiquinone oxidoreductase subunit A11 [Source:HGNC Symbol;Acc:HGNC:20371]	-0.535029	3.98613	41.4838	2.86987e-07	1.19519e-05	Down
14735	ENSG00000179743	SPEN-AS1	lncRNA	uncharacterized LOC729614 [Source:NCBI gene (formerly Entrezgene);Acc:729614]	-0.578547	3.81121	40.1419	3.88814e-07	1.56789e-05	Down
23583	ENSG00000218426	RPL27AP6	processed_pseudogene	60S ribosomal protein L27a (RPL27A) pseudogene	-0.67166	3.57604	39.835	4.17126e-07	1.65522e-05	Down
5565	ENSG00000124614	RPS10	protein_coding	ribosomal protein S10 [Source:HGNC Symbol;Acc:HGNC:10383]	-0.591374	3.74477	39.119	4.92025e-07	1.89003e-05	Down
4694	ENSG00000117318	ID3	protein_coding	inhibitor of DNA binding 3, HLH protein [Source:HGNC Symbol;Acc:HGNC:5362]	-0.519115	4.82846	38.7666	5.34028e-07	2.04205e-05	Down
31394	ENSG00000233276	GPX1	protein_coding	glutathione peroxidase 1 [Source:HGNC Symbol;Acc:HGNC:4553]	-0.511595	4.13328	38.4464	5.75501e-07	2.14221e-05	Down
8783	ENSG00000145982	FARS2	protein_coding	phenylalanyl-tRNA synthetase 2, mitochondrial [Source:HGNC Symbol;Acc:HGNC:21062]	-0.585355	3.81292	36.6941	8.72113e-07	3.03795e-05	Down
5681	ENSG00000125611	CHCHD5	protein_coding	coiled-coil-helix-coiled-coil-helix domain containing 5 [Source:HGNC Symbol;Acc:HGNC:17840]	-0.648157	3.15263	36.5394	9.05202e-07	3.14021e-05	Down
2265	ENSG00000100319	ZMAT5	protein_coding	zinc finger matrin-type 5 [Source:HGNC Symbol;Acc:HGNC:28046]	-0.644577	3.30964	35.2301	1.2448e-06	4.1555e-05	Down
14480	ENSG00000178381	ZFAND2A	protein_coding	zinc finger AN1-type containing 2A [Source:HGNC Symbol;Acc:HGNC:28073]	-0.704094	3.14667	34.9769	1.32488e-06	4.40535e-05	Down
2060	ENSG00000096092	TMEM14A	protein_coding	transmembrane protein 14A [Source:HGNC Symbol;Acc:HGNC:21076]	-0.5937	3.53624	34.3449	1.54965e-06	4.94742e-05	Down
16473	ENSG00000187479	C11orf96	protein_coding	chromosome 11 open reading frame 96 [Source:HGNC Symbol;Acc:HGNC:38675]	-0.615823	3.84393	33.4263	1.95149e-06	6.04674e-05	Down
45785	ENSG00000260260	SNHG19	lncRNA	small nucleolar RNA host gene 19 [Source:HGNC Symbol;Acc:HGNC:49574]	-0.641798	3.26728	32.6199	2.39602e-06	7.30309e-05	Down
6215	ENSG00000130066	SAT1	protein_coding	spermidine/spermine N1-acetyltransferase 1 [Source:HGNC Symbol;Acc:HGNC:10540]	-0.528096	5.63339	32.423	2.5201e-06	7.61233e-05	Down
3385	ENSG00000107020	PLGRKT	protein_coding	plasminogen receptor with a C-terminal lysine [Source:HGNC Symbol;Acc:HGNC:23633]	-0.773253	2.73214	32.4106	2.5282e-06	7.62311e-05	Down
57729	ENSG00000284946	NA	protein_coding	novel protein	-0.510002	4.54481	32.3454	2.57088e-06	7.70216e-05	Down
13942	ENSG00000175701	MTLN	protein_coding	mitoregulin [Source:HGNC Symbol;Acc:HGNC:27339]	-0.844169	2.58483	32.3427	2.57273e-06	7.70216e-05	Down
2189	ENSG00000100097	LGALS1	protein_coding	galectin 1 [Source:HGNC Symbol;Acc:HGNC:6561]	-0.8997	2.17242	31.7565	2.99375e-06	8.79055e-05	Down
12539	ENSG00000169169	CPT1C	protein_coding	carnitine palmitoyltransferase 1C [Source:HGNC Symbol;Acc:HGNC:18540]	-0.680806	2.73999	31.3493	3.3289e-06	9.607e-05	Down
20233	ENSG00000205542	TMSB4X	protein_coding	thymosin beta 4 X-linked [Source:HGNC Symbol;Acc:HGNC:11881]	-0.542587	3.53437	30.3512	4.33105e-06	0.000120781	Down
46108	ENSG00000260708	TBC1D22A-DT	lncRNA	novel transcript, antisense to TBC1D22A	-0.772346	2.64985	28.9324	6.34465e-06	0.000168374	Down
14621	ENSG00000179085	DPM3	protein_coding	dolichyl-phosphate mannosyltransferase subunit 3, regulatory [Source:HGNC Symbol;Acc:HGNC:3007]	-0.584345	3.14727	28.1338	7.89847e-06	0.00020351	Down
16765	ENSG00000188610	FAM72B	protein_coding	family with sequence similarity 72 member B [Source:HGNC Symbol;Acc:HGNC:24805]	-0.600258	3.10798	27.8269	8.59906e-06	0.000220212	Down
23778	ENSG00000219928	NA	processed_pseudogene	ribosomal protein S29 (RPS29) pseudogene	-1.4672	0.731358	27.812	8.63992e-06	0.000220922	Down
41151	ENSG00000253414	LINC01605	lncRNA	long intergenic non-protein coding RNA 1605 [Source:NCBI gene (formerly Entrezgene);Acc:100507420]	-1.0183	1.61755	27.6888	8.93647e-06	0.000226099	Down
9099	ENSG00000148444	COMMD3	protein_coding	COMM domain containing 3 [Source:HGNC Symbol;Acc:HGNC:23332]	-0.519483	3.41713	27.3383	9.85452e-06	0.000245997	Down
19809	ENSG00000204228	HSD17B8	protein_coding	hydroxysteroid 17-beta dehydrogenase 8 [Source:HGNC Symbol;Acc:HGNC:3554]	-0.889269	2.1396	27.2777	1.00237e-05	0.000248866	Down
7033	ENSG00000135211	TMEM60	protein_coding	transmembrane protein 60 [Source:HGNC Symbol;Acc:HGNC:21754]	-0.567158	3.37719	26.5922	1.21622e-05	0.000292746	Down
37184	ENSG00000244313	NA	processed_pseudogene	ribosomal protein S10 (RPS10) pseudogene	-1.11539	1.36344	26.0017	1.43972e-05	0.000337843	Down
1699	ENSG00000086506	HBQ1	protein_coding	hemoglobin subunit theta 1 [Source:HGNC Symbol;Acc:HGNC:4833]	-0.993532	1.26882	25.9664	1.45434e-05	0.000340324	Down
41413	ENSG00000253716	MINCR	lncRNA	MYC-induced long non-coding RNA [Source:HGNC Symbol;Acc:HGNC:51653]	-0.821805	2.15911	25.8067	1.52254e-05	0.000353823	Down
11470	ENSG00000164898	FMC1	protein_coding	formation of mitochondrial complex V assembly factor 1 homolog [Source:HGNC Symbol;Acc:HGNC:26946]	-0.7399	2.28959	24.8156	2.03085e-05	0.000453773	Down
37523	ENSG00000247092	SNHG10	lncRNA	small nucleolar RNA host gene 10 [Source:HGNC Symbol;Acc:HGNC:27510]	-0.555745	3.33704	23.7861	2.75491e-05	0.000585984	Down
13476	ENSG00000173221	GLRX	protein_coding	glutaredoxin [Source:HGNC Symbol;Acc:HGNC:4330]	-0.562713	3.2249	23.6419	2.87655e-05	0.000605732	Down
33805	ENSG00000236824	BCYRN1	scRNA	brain cytoplasmic RNA 1 [Source:HGNC Symbol;Acc:HGNC:1022]	-1.39028	0.717075	23.4611	3.03948e-05	0.000631349	Down
52979	ENSG00000274828	NA	lncRNA	novel transcript	-0.617198	2.6199	23.3202	3.1689e-05	0.000650203	Down
30297	ENSG00000231663	COA6-AS1	lncRNA	COA6 antisense RNA 1 [Source:HGNC Symbol;Acc:HGNC:40825]	-1.0077	1.52511	22.5086	4.0569e-05	0.000792769	Down
5567	ENSG00000124635	H2BC11	protein_coding	H2B clustered histone 11 [Source:HGNC Symbol;Acc:HGNC:4761]	-0.804113	2.1225	22.3932	4.20298e-05	0.000815629	Down
15019	ENSG00000181218	H2AC25	protein_coding	H2A.W histone [Source:HGNC Symbol;Acc:HGNC:20507]	-0.532539	3.25755	22.143	4.53967e-05	0.000865006	Down
15567	ENSG00000183691	NOG	protein_coding	noggin [Source:HGNC Symbol;Acc:HGNC:7866]	-0.512252	3.16384	22.062	4.65486e-05	0.000882953	Down
14894	ENSG00000180573	H2AC6	protein_coding	H2A clustered histone 6 [Source:HGNC Symbol;Acc:HGNC:4733]	-0.886217	1.83088	21.9906	4.75912e-05	0.000900346	Down
46273	ENSG00000260942	CAPN10-DT	lncRNA	CAPN10 divergent transcript [Source:HGNC Symbol;Acc:HGNC:48839]	-0.60682	2.69289	21.7999	5.0491e-05	0.000948116	Down
178	ENSG00000007255	TRAPPC6A	protein_coding	trafficking protein particle complex 6A [Source:HGNC Symbol;Acc:HGNC:23069]	-0.561462	2.7697	20.8814	6.7369e-05	0.00120327	Down
23251	ENSG00000215784	FAM72D	protein_coding	family with sequence similarity 72 member D [Source:HGNC Symbol;Acc:HGNC:33593]	-0.750935	1.97831	20.3678	7.93467e-05	0.00138919	Down
9138	ENSG00000148803	FUOM	protein_coding	fucose mutarotase [Source:HGNC Symbol;Acc:HGNC:24733]	-0.500386	3.23943	20.3006	8.10714e-05	0.00141643	Down
32441	ENSG00000234797	RPS3AP6	processed_pseudogene	RPS3A pseudogene 6 [Source:HGNC Symbol;Acc:HGNC:18630]	-1.04021	1.13726	20.1252	8.57833e-05	0.00148488	Down
45598	ENSG00000260000	NA	lncRNA	novel transcript, antisense to ASCC3	-0.828423	1.52829	19.765	9.63672e-05	0.0016361	Down
5007	ENSG00000120075	HOXB5	protein_coding	homeobox B5 [Source:HGNC Symbol;Acc:HGNC:5116]	-0.510042	3.23787	19.734	9.73341e-05	0.00164986	Down
19998	ENSG00000204682	MIR1915HG	lncRNA	MIR1915 host gene [Source:HGNC Symbol;Acc:HGNC:31448]	-0.558335	3.0196	19.5624	0.000102922	0.00172305	Down
1609	ENSG00000083807	SLC27A5	protein_coding	solute carrier family 27 member 5 [Source:HGNC Symbol;Acc:HGNC:10999]	-0.72511	1.95578	19.1075	0.000119452	0.00194746	Down
36803	ENSG00000243449	NICOL1	protein_coding	chromosome 4 open reading frame 48 [Source:HGNC Symbol;Acc:HGNC:34437]	-0.549422	2.93807	19.1023	0.000119651	0.00194881	Down
2716	ENSG00000102878	HSF4	protein_coding	heat shock transcription factor 4 [Source:HGNC Symbol;Acc:HGNC:5227]	-0.690109	2.51246	18.7048	0.000136448	0.00217399	Down
4927	ENSG00000119632	IFI27L2	protein_coding	interferon alpha inducible protein 27 like 2 [Source:HGNC Symbol;Acc:HGNC:19753]	-0.712012	1.74823	18.5067	0.000145744	0.00229816	Down
51740	ENSG00000272449	NA	lncRNA	novel transcript	-0.82394	1.57566	17.4383	0.000208964	0.00306257	Down
35364	ENSG00000239911	NA	lncRNA	PRKAG2 antisense RNA 1 [Source:HGNC Symbol;Acc:HGNC:40468]	-0.768538	1.89765	17.1973	0.000226928	0.0032886	Down
49784	ENSG00000268403	LOC644656	lncRNA	novel transcript, antisense to ZNF143	-0.70379	2.14169	17.1476	0.000230831	0.00333654	Down
50882	ENSG00000270964	MAP2K5-DT	lncRNA	MAP2K5 divergent transcript [Source:HGNC Symbol;Acc:HGNC:55261]	-0.556299	2.65121	16.8889	0.000252346	0.00358591	Down
42210	ENSG00000254682	DHCR7-DT	lncRNA	novel transcript	-0.583156	2.71988	16.863	0.000254616	0.00361207	Down
6233	ENSG00000130208	APOC1	protein_coding	apolipoprotein C1 [Source:HGNC Symbol;Acc:HGNC:607]	-0.505497	2.64874	16.2966	0.000310094	0.00424186	Down
12151	ENSG00000167642	SPINT2	protein_coding	serine peptidase inhibitor, Kunitz type 2 [Source:HGNC Symbol;Acc:HGNC:11247]	-0.506777	2.66056	16.2202	0.000318525	0.00434293	Down
14476	ENSG00000178343	SHISA3	protein_coding	shisa family member 3 [Source:HGNC Symbol;Acc:HGNC:25159]	-0.506409	2.65789	15.6588	0.000388396	0.00510529	Down
27874	ENSG00000228084	NA	lncRNA	novel transcript	-1.21037	0.114344	15.4248	0.000422508	0.00545564	Down
17167	ENSG00000196550	FAM72A	protein_coding	family with sequence similarity 72 member A [Source:HGNC Symbol;Acc:HGNC:24044]	-0.56694	2.35587	15.3173	0.000438775	0.00561825	Down
9317	ENSG00000150630	VEGFC	protein_coding	vascular endothelial growth factor C [Source:HGNC Symbol;Acc:HGNC:12682]	-0.527586	2.53735	15.2465	0.00045006	0.00572355	Down
51209	ENSG00000271474	NA	lncRNA	UNC5C antisense RNA 1 [Source:HGNC Symbol;Acc:HGNC:55246]	-0.941634	0.791581	15.175	0.000461857	0.00584636	Down
1752	ENSG00000087495	PHACTR3	protein_coding	phosphatase and actin regulator 3 [Source:HGNC Symbol;Acc:HGNC:15833]	-0.598854	2.0568	14.8706	0.00051546	0.00632576	Down
5229	ENSG00000122035	RASL11A	protein_coding	RAS like family 11 member A [Source:HGNC Symbol;Acc:HGNC:23802]	-0.560694	2.33703	14.8233	0.000524376	0.00638858	Down
17705	ENSG00000198221	NA	lncRNA	AFDN divergent transcript [Source:HGNC Symbol;Acc:HGNC:21236]	-0.707556	1.6783	14.4767	0.000594998	0.00703008	Down
28919	ENSG00000229659	RPL26P6	processed_pseudogene	ribosomal protein L26 pseudogene 6 [Source:HGNC Symbol;Acc:HGNC:34023]	-1.31719	-0.463735	14.399	0.000613612	0.0072297	Down
33773	ENSG00000236778	INTS6-AS1	lncRNA	INTS6 antisense RNA 1 [Source:HGNC Symbol;Acc:HGNC:42691]	-0.751582	1.38634	14.3508	0.000623102	0.0073159	Down
4788	ENSG00000118231	CRYGD	protein_coding	crystallin gamma D [Source:HGNC Symbol;Acc:HGNC:2411]	-0.630945	1.8642	14.2518	0.000646182	0.00752389	Down
52422	ENSG00000273723	SUGT1-DT	lncRNA	SUGT1 divergent transcript [Source:HGNC Symbol;Acc:HGNC:54809]	-0.901914	1.137	14.1566	0.000669317	0.00770791	Down
11403	ENSG00000164647	STEAP1	protein_coding	STEAP family member 1 [Source:HGNC Symbol;Acc:HGNC:11378]	-0.53289	2.3789	14.0963	0.000684329	0.00784321	Down
27573	ENSG00000227615	NA	processed_pseudogene	ribosomal protein S12 (RPS12) pseudogene	-0.667914	1.7998	13.8247	0.00075683	0.00852892	Down
10679	ENSG00000162069	BICDL2	protein_coding	BICD family like cargo adaptor 2 [Source:HGNC Symbol;Acc:HGNC:33584]	-0.923352	0.782873	13.7406	0.000781038	0.00873154	Down
44546	ENSG00000258725	PRC1-AS1	lncRNA	PRC1 antisense RNA 1 [Source:HGNC Symbol;Acc:HGNC:48587]	-0.672549	1.94662	13.561	0.000835142	0.00921395	Down
46968	ENSG00000262050	NA	lncRNA	novel transcript, antisense to CLUH	-0.781798	1.53728	13.5399	0.0008418	0.00926916	Down
45806	ENSG00000260285	NA	lncRNA	novel transcript, antisense to TRMT61A	-0.580797	2.20569	13.5354	0.000843183	0.00927226	Down
8467	ENSG00000143786	CNIH3	protein_coding	cornichon family AMPA receptor auxiliary protein 3 [Source:HGNC Symbol;Acc:HGNC:26802]	-0.594069	1.79787	13.0897	0.000997478	0.0106421	Down
13455	ENSG00000173137	ADCK5	protein_coding	aarF domain containing kinase 5 [Source:HGNC Symbol;Acc:HGNC:21738]	-0.56803	2.17098	13.0757	0.00100277	0.010685	Down
57678	ENSG00000284753	EEF1AKMT4	protein_coding	EEF1A lysine methyltransferase 4 [Source:HGNC Symbol;Acc:HGNC:53611]	-0.720177	1.18402	12.8772	0.00108147	0.0112737	Down
2249	ENSG00000100288	CHKB	protein_coding	choline kinase beta [Source:HGNC Symbol;Acc:HGNC:1938]	-0.785941	1.16167	12.732	0.00114317	0.0117137	Down
32156	ENSG00000234390	USP27X-DT	lncRNA	USP27X divergent transcript [Source:HGNC Symbol;Acc:HGNC:27249]	-0.798006	0.769937	12.6748	0.00116857	0.0119014	Down
32505	ENSG00000234899	SOX9-AS1	lncRNA	SOX9 antisense RNA 1 [Source:HGNC Symbol;Acc:HGNC:49321]	-1.2209	-0.0822012	12.5959	0.00120519	0.012164	Down
29110	ENSG00000229931	NA	lncRNA	ATXN1 antisense RNA 1 [Source:HGNC Symbol;Acc:HGNC:40515]	-0.574504	2.03685	12.5817	0.00121098	0.012214	Down
35803	ENSG00000240990	HOXA11-AS	lncRNA	HOXA11 antisense RNA [Source:HGNC Symbol;Acc:HGNC:24957]	-0.536793	2.27094	12.5474	0.00122704	0.0123033	Down
26739	ENSG00000226415	NA	processed_pseudogene	triosephosphate isomerase 1 pseudogene 1 [Source:HGNC Symbol;Acc:HGNC:35449]	-1.09019	0.430956	12.4967	0.00125152	0.0125115	Down
7416	ENSG00000137101	CD72	protein_coding	CD72 molecule [Source:HGNC Symbol;Acc:HGNC:1696]	-0.595903	1.7286	12.4494	0.00127426	0.0126936	Down
26929	ENSG00000226686	LINC01535	lncRNA	long intergenic non-protein coding RNA 1535 [Source:HGNC Symbol;Acc:HGNC:51282]	-0.704444	1.2254	12.3407	0.00132891	0.0131416	Down
1758	ENSG00000087884	AAMDC	protein_coding	adipogenesis associated Mth938 domain containing [Source:HGNC Symbol;Acc:HGNC:30205]	-0.627729	1.89552	12.3397	0.00132939	0.0131416	Down
37516	ENSG00000246982	NA	lncRNA	novel transcript, antisense to BRPF3	-0.637153	2.04074	12.2285	0.0013879	0.0136044	Down
41461	ENSG00000253773	CFAP418-AS1	lncRNA	C8orf37 antisense RNA 1 [Source:HGNC Symbol;Acc:HGNC:50444]	-1.20073	-0.309602	11.7517	0.00167382	0.0157329	Down
55630	ENSG00000279673	NA	TEC	TEC	-0.928095	0.468379	11.6968	0.00170884	0.0159995	Down
17484	ENSG00000197576	HOXA4	protein_coding	homeobox A4 [Source:HGNC Symbol;Acc:HGNC:5105]	-0.533475	2.2855	11.6453	0.00174355	0.0162342	Down
51424	ENSG00000271855	NA	lncRNA	novel transcript	-1.20878	-0.121967	11.6223	0.00176088	0.0163295	Down
22816	ENSG00000214389	RPS3AP26	processed_pseudogene	RPS3A pseudogene 26 [Source:HGNC Symbol;Acc:HGNC:36513]	-1.15627	4.49999	11.6194	0.00176141	0.0163295	Down
42681	ENSG00000255224	NA	lncRNA	TEC	-0.913336	0.778531	11.5551	0.00180696	0.0166003	Down
45641	ENSG00000260060	NA	lncRNA	novel transcript, antisense to PYCARD	-1.35192	-0.195962	11.4965	0.0018516	0.0168486	Down
34140	ENSG00000237310	LINC03011	lncRNA	uncharacterized LOC100289098 [Source:NCBI gene (formerly Entrezgene);Acc:100289098]	-0.592446	1.57603	11.403	0.00191897	0.0173398	Down
36893	ENSG00000243678	NME2	protein_coding	NME/NM23 nucleoside diphosphate kinase 2 [Source:HGNC Symbol;Acc:HGNC:7850]	-0.541861	2.21788	11.2624	0.00202932	0.0181613	Down
10283	ENSG00000158887	MPZ	protein_coding	myelin protein zero [Source:HGNC Symbol;Acc:HGNC:7225]	-0.924364	0.743726	11.1459	0.00212613	0.0187978	Down
38209	ENSG00000249069	LINC01033	lncRNA	long intergenic non-protein coding RNA 1033 [Source:HGNC Symbol;Acc:HGNC:49019]	-0.634319	1.77765	11.1057	0.00216043	0.0189813	Down
3619	ENSG00000108961	RANGRF	protein_coding	RAN guanine nucleotide release factor [Source:HGNC Symbol;Acc:HGNC:17679]	-0.776863	0.849511	10.8826	0.00236309	0.0203059	Down
9268	ENSG00000149922	TBX6	protein_coding	T-box transcription factor 6 [Source:HGNC Symbol;Acc:HGNC:11605]	-0.557348	1.82699	10.8349	0.00240882	0.0206041	Down
45907	ENSG00000260428	SCX	protein_coding	scleraxis bHLH transcription factor [Source:HGNC Symbol;Acc:HGNC:32322]	-1.05196	-0.0667646	10.733	0.0025115	0.0212769	Down
29966	ENSG00000231154	NA	lncRNA	MORF4L2 antisense RNA 1 [Source:HGNC Symbol;Acc:HGNC:27991]	-0.558376	2.25467	10.7268	0.00251636	0.0213074	Down
5580	ENSG00000124743	KLHL31	protein_coding	kelch like family member 31 [Source:HGNC Symbol;Acc:HGNC:21353]	-0.668531	1.13757	10.6765	0.00256829	0.0216382	Down
47066	ENSG00000262454	MIR193BHG	lncRNA	MIR193b-365a host gene [Source:HGNC Symbol;Acc:HGNC:51945]	-0.777244	1.35869	10.6727	0.00257217	0.0216384	Down
36810	ENSG00000243479	MNX1-AS1	lncRNA	MNX1 antisense RNA 1 (head to head) [Source:HGNC Symbol;Acc:HGNC:48954]	-0.510665	2.09381	10.6366	0.00261003	0.0218585	Down
51783	ENSG00000272525	BTF3-DT	lncRNA	BTF3 divergent transcript [Source:HGNC Symbol;Acc:HGNC:55211]	-0.711263	1.21212	10.5257	0.00273053	0.0226275	Down
54672	ENSG00000278238	CKAP2-DT	lncRNA	novel transcript	-0.822801	0.986103	10.4872	0.00277374	0.022899	Down
46475	ENSG00000261220	NA	lncRNA	ST3GAL1 divergent transcript [Source:HGNC Symbol;Acc:HGNC:55372]	-0.72457	1.05527	10.4793	0.00278266	0.0229346	Down
39443	ENSG00000250988	SNHG21	lncRNA	small nucleolar RNA host gene 21 [Source:HGNC Symbol;Acc:HGNC:50284]	-0.806141	0.694477	10.349	0.00293495	0.0239479	Down
9353	ENSG00000151006	PRSS53	protein_coding	serine protease 53 [Source:HGNC Symbol;Acc:HGNC:34407]	-0.568147	2.11289	10.2905	0.0030058	0.0243406	Down
32115	ENSG00000234327	ZNF232-AS1	lncRNA	ZNF232 antisense RNA 1 [Source:HGNC Symbol;Acc:HGNC:40623]	-0.663504	1.17415	10.1973	0.00312324	0.0250231	Down
37054	ENSG00000244041	LINC01011	lncRNA	long intergenic non-protein coding RNA 1011 [Source:HGNC Symbol;Acc:HGNC:33812]	-0.907919	0.24419	10.1672	0.00316277	0.0252676	Down
6447	ENSG00000131400	NAPSA	protein_coding	napsin A aspartic peptidase [Source:HGNC Symbol;Acc:HGNC:13395]	-0.852972	0.570941	10.1404	0.00319742	0.0254719	Down
12469	ENSG00000168913	ENHO	protein_coding	energy homeostasis associated [Source:HGNC Symbol;Acc:HGNC:24838]	-0.508603	2.05884	10.1106	0.00323663	0.0257304	Down
31117	ENSG00000232876	NA	lncRNA	novel transcript	-1.17636	-0.138514	9.91869	0.00350581	0.0272701	Down
51431	ENSG00000271869	DCTN6-DT	lncRNA	DCTN6 divergent transcript [Source:HGNC Symbol;Acc:HGNC:55241]	-1.24727	-0.162484	9.88765	0.00355267	0.0275328	Down
12068	ENSG00000167311	ART5	protein_coding	ADP-ribosyltransferase 5 [Source:HGNC Symbol;Acc:HGNC:24049]	-0.673445	1.19668	9.87087	0.00357413	0.0276355	Down
59747	ENSG00000287431	RENO1	lncRNA	regulator of early neurogenesis 1 [Source:HGNC Symbol;Acc:HGNC:54096]	-0.603072	1.857	9.84026	0.00361978	0.0278604	Down
162	ENSG00000006757	PNPLA4	protein_coding	patatin like phospholipase domain containing 4 [Source:HGNC Symbol;Acc:HGNC:24887]	-0.756671	1.12448	9.83331	0.00363038	0.0278896	Down
51872	ENSG00000272692	NA	lncRNA	novel transcript	-0.687746	1.45544	9.83299	0.00363078	0.0278896	Down
10665	ENSG00000161992	PRR35	protein_coding	proline rich 35 [Source:HGNC Symbol;Acc:HGNC:14139]	-0.699109	0.909857	9.7717	0.00372468	0.0283693	Down
3550	ENSG00000108551	RASD1	protein_coding	ras related dexamethasone induced 1 [Source:HGNC Symbol;Acc:HGNC:15828]	-0.820506	0.452498	9.524	0.0041314	0.0306891	Down
11831	ENSG00000166349	RAG1	protein_coding	recombination activating 1 [Source:HGNC Symbol;Acc:HGNC:9831]	-0.579585	1.52298	9.49355	0.00418412	0.0309869	Down
5776	ENSG00000125968	ID1	protein_coding	inhibitor of DNA binding 1, HLH protein [Source:HGNC Symbol;Acc:HGNC:5360]	-0.57588	1.91091	9.3942	0.00436269	0.0319557	Down
38221	ENSG00000249087	ZNF436-AS1	lncRNA	ZNF436 antisense RNA 1 [Source:HGNC Symbol;Acc:HGNC:25122]	-0.586161	1.65055	9.2159	0.00470414	0.033925	Down
30646	ENSG00000232176	RPS6P10	processed_pseudogene	ribosomal protein S6 (RPS6) pseudogene	-1.03581	-0.319013	9.18035	0.0047788	0.0342433	Down
46175	ENSG00000260806	NA	lncRNA	PAPOLA divergent transcript [Source:HGNC Symbol;Acc:HGNC:55380]	-0.831253	0.80366	9.17684	0.004783	0.0342442	Down
49678	ENSG00000268061	NA	lncRNA	NAPA antisense RNA 1 [Source:HGNC Symbol;Acc:HGNC:44118]	-0.704268	0.829184	9.11809	0.00490375	0.0349042	Down
19272	ENSG00000201882	NA	snoRNA		-1.27708	-0.195983	9.00914	0.00514198	0.0361529	Down
1761	ENSG00000088002	SULT2B1	protein_coding	sulfotransferase family 2B member 1 [Source:HGNC Symbol;Acc:HGNC:11459]	-0.715826	0.791285	8.96802	0.0052276	0.0364956	Down
12330	ENSG00000168298	H1-4	protein_coding	H1.4 linker histone, cluster member [Source:HGNC Symbol;Acc:HGNC:4718]	-0.576117	2.94796	8.95124	0.00526492	0.0366952	Down
13489	ENSG00000173267	SNCG	protein_coding	synuclein gamma [Source:HGNC Symbol;Acc:HGNC:11141]	-0.583114	1.2379	8.82703	0.00555271	0.0381681	Down
57916	ENSG00000285533	NA	lncRNA	RELA divergent transcript [Source:HGNC Symbol;Acc:HGNC:54185]	-0.633661	1.12803	8.71161	0.00583524	0.0396678	Down
31362	ENSG00000233230	LOC100506235	lncRNA	novel transcript	-0.966837	-0.074957	8.71138	0.00583794	0.0396701	Down
30842	ENSG00000232485	NA	lncRNA	RPL37A divergent transcript [Source:HGNC Symbol;Acc:HGNC:40510]	-0.831208	0.510397	8.69983	0.00586537	0.0398083	Down
47997	ENSG00000264920	SP2-DT	lncRNA	SP2 divergent transcript [Source:HGNC Symbol;Acc:HGNC:55330]	-0.508033	1.74429	8.66945	0.00594213	0.0401218	Down
2926	ENSG00000104435	STMN2	protein_coding	stathmin 2 [Source:HGNC Symbol;Acc:HGNC:10577]	-0.515746	1.86428	8.5082	0.00637135	0.0422906	Down
8874	ENSG00000146677	RPL32P18	processed_pseudogene	ribosomal protein L32 pseudogene 18 [Source:HGNC Symbol;Acc:HGNC:36301]	-0.77337	0.963091	8.50719	0.00637438	0.0422906	Down
12966	ENSG00000171017	LRRC8E	protein_coding	leucine rich repeat containing 8 VRAC subunit E [Source:HGNC Symbol;Acc:HGNC:26272]	-0.738563	0.49471	8.47085	0.00647598	0.0427623	Down
11153	ENSG00000163864	NMNAT3	protein_coding	nicotinamide nucleotide adenylyltransferase 3 [Source:HGNC Symbol;Acc:HGNC:20989]	-0.596789	1.24422	8.46845	0.00648231	0.0427705	Down
56031	ENSG00000280183	NA	TEC	novel transcript	-1.41214	-0.485184	8.43171	0.00659525	0.0433288	Down
47475	ENSG00000263786	NA	lncRNA	novel transcript, sense intronic to HN1	-0.610493	1.19032	8.42094	0.00661757	0.0434415	Down
34271	ENSG00000237489	C10orf143	protein_coding	chromosome 10 open reading frame 143 [Source:HGNC Symbol;Acc:HGNC:48677]	-0.554034	1.34641	8.38423	0.00672408	0.0439551	Down
5920	ENSG00000127415	IDUA	protein_coding	alpha-L-iduronidase [Source:HGNC Symbol;Acc:HGNC:5391]	-0.576643	1.31442	8.34015	0.00685451	0.0444886	Down
46231	ENSG00000260886	TAT-AS1	lncRNA	TAT antisense RNA 1 [Source:HGNC Symbol;Acc:HGNC:51369]	-1.12007	0.140877	8.33483	0.00687322	0.044529	Down
7786	ENSG00000139187	KLRG1	protein_coding	killer cell lectin like receptor G1 [Source:HGNC Symbol;Acc:HGNC:6380]	-0.623229	1.22177	8.33123	0.00688126	0.044564	Down
21447	ENSG00000209482	SNORD83A	snoRNA	small nucleolar RNA, C/D box 83A [Source:HGNC Symbol;Acc:HGNC:17131]	-0.969369	-0.0287301	8.3097	0.00694814	0.0449107	Down
26947	ENSG00000226711	FAM66C	lncRNA	family with sequence similarity 66 member C [Source:HGNC Symbol;Acc:HGNC:21644]	-0.505773	1.83119	8.24957	0.00713106	0.0458289	Down
10399	ENSG00000159884	CCDC107	protein_coding	coiled-coil domain containing 107 [Source:HGNC Symbol;Acc:HGNC:28465]	-0.60768	0.974863	8.2297	0.00719353	0.0461071	Down
53646	ENSG00000276168	RN7SL1	misc_RNA	RNA component of signal recognition particle 7SL1 [Source:HGNC Symbol;Acc:HGNC:10038]	-0.661671	2.43137	8.2061	0.00726805	0.0464869	Down
5500	ENSG00000124253	PCK1	protein_coding	phosphoenolpyruvate carboxykinase 1 [Source:HGNC Symbol;Acc:HGNC:8724]	-0.569104	2.25576	8.12	0.00754788	0.0478317	Down
28903	ENSG00000229637	PRAC2	protein_coding	PRAC2 small nuclear protein [Source:HGNC Symbol;Acc:HGNC:30143]	-1.08534	-0.434027	8.07798	0.00769401	0.0484838	Down
2025	ENSG00000095303	PTGS1	protein_coding	prostaglandin-endoperoxide synthase 1 [Source:HGNC Symbol;Acc:HGNC:9604]	-0.856897	0.161178	8.05826	0.007757	0.0487347	Down
29078	ENSG00000229891	LINC01315	lncRNA	long intergenic non-protein coding RNA 1315 [Source:HGNC Symbol;Acc:HGNC:50513]	-0.584282	1.17757	7.98633	0.00800575	0.0498692	Down
51911	ENSG00000272764	NA	lncRNA	novel transcript	-0.790953	0.256821	7.9749	0.00804718	0.0500716	Down
9650	ENSG00000153303	FRMD1	protein_coding	FERM domain containing 1 [Source:HGNC Symbol;Acc:HGNC:21240]	-0.561732	1.83351	7.85254	0.00849396	0.0522717	Down
50068	ENSG00000269313	MAGIX	protein_coding	MAGI family member, X-linked [Source:HGNC Symbol;Acc:HGNC:30006]	-0.745069	0.238172	7.8258	0.00859628	0.0527484	Down
28303	ENSG00000228727	SAPCD1	protein_coding	suppressor APC domain containing 1 [Source:HGNC Symbol;Acc:HGNC:13938]	-0.795381	0.299177	7.79552	0.00871257	0.053269	Down
9557	ENSG00000152578	GRIA4	protein_coding	glutamate ionotropic receptor AMPA type subunit 4 [Source:HGNC Symbol;Acc:HGNC:4574]	-0.901335	-0.282808	7.76688	0.00882676	0.0538081	Down
39630	ENSG00000251279	NA	lncRNA	SMIM15 antisense RNA 1 [Source:HGNC Symbol;Acc:HGNC:41293]	-0.733502	0.928491	7.75554	0.00886817	0.0539896	Down
1343	ENSG00000076258	FMO4	protein_coding	flavin containing dimethylaniline monoxygenase 4 [Source:HGNC Symbol;Acc:HGNC:3772]	-0.713156	0.605886	7.67358	0.00919834	0.0555499	Down
10091	ENSG00000157343	ARMC12	protein_coding	armadillo repeat containing 12 [Source:HGNC Symbol;Acc:HGNC:21099]	-1.01154	-0.423614	7.58764	0.00956356	0.0570997	Down
17919	ENSG00000198835	GJC2	protein_coding	gap junction protein gamma 2 [Source:HGNC Symbol;Acc:HGNC:17494]	-0.71588	0.739254	7.4438	0.0101961	0.0599402	Down
7061	ENSG00000135346	CGA	protein_coding	glycoprotein hormones, alpha polypeptide [Source:HGNC Symbol;Acc:HGNC:1885]	-0.854118	-0.154343	7.40125	0.0103955	0.0608576	Down
7512	ENSG00000137691	CFAP300	protein_coding	cilia and flagella associated protein 300 [Source:HGNC Symbol;Acc:HGNC:28188]	-0.618641	0.812498	7.33283	0.010719	0.0622748	Down
21158	ENSG00000207523	SNORA66	snoRNA	small nucleolar RNA, H/ACA box 66 [Source:HGNC Symbol;Acc:HGNC:10223]	-0.854671	-0.229685	7.31685	0.0108	0.0625583	Down
37500	ENSG00000246731	MGC16275	lncRNA	uncharacterized protein MGC16275 [Source:NCBI gene (formerly Entrezgene);Acc:85001]	-0.987501	-0.17097	7.28663	0.0109494	0.0631793	Down
19130	ENSG00000201592	NA	snoRNA		-0.942335	-0.0139239	7.25953	0.0110837	0.0638629	Down
7050	ENSG00000135314	KHDC1	protein_coding	KH domain containing 1 [Source:HGNC Symbol;Acc:HGNC:21366]	-0.779463	0.0798181	7.22227	0.0112707	0.0645581	Down
2719	ENSG00000102886	GDPD3	protein_coding	glycerophosphodiester phosphodiesterase domain containing 3 [Source:HGNC Symbol;Acc:HGNC:28638]	-0.540547	1.32574	7.20871	0.0113386	0.0648441	Down
22551	ENSG00000213782	DDX47	protein_coding	DEAD-box helicase 47 [Source:HGNC Symbol;Acc:HGNC:18682]	-0.513391	1.52379	7.20542	0.0113555	0.0648966	Down
15699	ENSG00000184227	ACOT1	protein_coding	acyl-CoA thioesterase 1 [Source:HGNC Symbol;Acc:HGNC:33128]	-0.676716	0.591235	7.16067	0.0115893	0.0658303	Down
24091	ENSG00000221821	C6orf226	protein_coding	chromosome 6 open reading frame 226 [Source:HGNC Symbol;Acc:HGNC:34431]	-0.651468	1.17796	7.15147	0.0116375	0.06604	Down
55527	ENSG00000279539	NA	TEC	TEC	-0.715076	0.735163	6.92105	0.0129296	0.0711758	Down
35550	ENSG00000240370	RPL13P5	transcribed_processed_pseudogene	ribosomal protein L13 pseudogene 5 [Source:HGNC Symbol;Acc:HGNC:30363]	-0.724364	0.391768	6.90446	0.0130289	0.0715444	Down
22856	ENSG00000214535	RPS15AP1	processed_pseudogene	ribosomal protein S15a pseudogene 1 [Source:HGNC Symbol;Acc:HGNC:16598]	-0.706485	0.59065	6.89404	0.0130912	0.0716989	Down
14526	ENSG00000178623	GPR35	protein_coding	G protein-coupled receptor 35 [Source:HGNC Symbol;Acc:HGNC:4492]	-0.527111	1.44647	6.88409	0.0131506	0.0718591	Down
54156	ENSG00000277232	GTSE1-DT	lncRNA	GTSE1 divergent transcript [Source:HGNC Symbol;Acc:HGNC:27163]	-0.714381	0.408548	6.88137	0.0131679	0.0719084	Down
13628	ENSG00000173991	TCAP	protein_coding	titin-cap [Source:HGNC Symbol;Acc:HGNC:11610]	-0.650824	0.540943	6.86129	0.0132898	0.0724134	Down
17758	ENSG00000198417	MT1F	protein_coding	metallothionein 1F [Source:HGNC Symbol;Acc:HGNC:7398]	-0.870895	0.0007151	6.82454	0.0135184	0.0733938	Down
16245	ENSG00000186352	ANKRD37	protein_coding	ankyrin repeat domain 37 [Source:HGNC Symbol;Acc:HGNC:29593]	-0.70959	0.43584	6.73913	0.0140598	0.0752885	Down
46677	ENSG00000261505	NA	lncRNA	novel transcript, antisense to UBE2I	-0.824947	0.14805	6.73382	0.0140952	0.0754299	Down
47272	ENSG00000263345	NA	lncRNA	novel transcript, antisense to SGSM2	-0.810245	0.328887	6.67877	0.0144583	0.0770543	Down
5955	ENSG00000127774	EMC6	protein_coding	ER membrane protein complex subunit 6 [Source:HGNC Symbol;Acc:HGNC:28430]	-0.718581	0.484109	6.62575	0.0148179	0.0784983	Down
22742	ENSG00000214212	C19orf38	protein_coding	chromosome 19 open reading frame 38 [Source:HGNC Symbol;Acc:HGNC:34073]	-0.50111	1.20317	6.60161	0.014984	0.0791815	Down
33170	ENSG00000235888	NA	lncRNA	novel transcript	-0.92137	0.499501	6.56502	0.0152447	0.0800841	Down
45738	ENSG00000260193	NA	lncRNA	long intergenic non-protein coding RNA 2846 [Source:HGNC Symbol;Acc:HGNC:54381]	-0.625384	0.541451	6.54596	0.0153775	0.0804998	Down
37562	ENSG00000247675	LRP4-AS1	lncRNA	LRP4 antisense RNA 1 [Source:HGNC Symbol;Acc:HGNC:44128]	-0.636617	0.605342	6.53838	0.0154318	0.0806297	Down
29567	ENSG00000230565	ZNF32-AS2	lncRNA	ZNF32 antisense RNA 2 [Source:HGNC Symbol;Acc:HGNC:23593]	-0.682151	0.540471	6.51299	0.0156156	0.0813163	Down
12238	ENSG00000167964	RAB26	protein_coding	RAB26, member RAS oncogene family [Source:HGNC Symbol;Acc:HGNC:14259]	-0.531386	0.841622	6.49474	0.0157487	0.0817815	Down
16977	ENSG00000189409	MMP23B	protein_coding	matrix metallopeptidase 23B [Source:HGNC Symbol;Acc:HGNC:7171]	-0.860353	-0.328084	6.47809	0.0158764	0.082292	Down
51437	ENSG00000271888	NA	lncRNA	JARID2 divergent transcript [Source:HGNC Symbol;Acc:HGNC:55240]	-0.558252	0.974826	6.45895	0.016014	0.0828011	Down
264	ENSG00000010327	STAB1	protein_coding	stabilin 1 [Source:HGNC Symbol;Acc:HGNC:18628]	-0.55581	0.975249	6.45498	0.0160437	0.0828911	Down
25702	ENSG00000224892	RPS4XP16	transcribed_processed_pseudogene	ribosomal protein S4X pseudogene 16 [Source:HGNC Symbol;Acc:HGNC:36365]	-0.986758	-0.28325	6.42979	0.0162396	0.0835554	Down
52295	ENSG00000273456	NA	lncRNA	novel transcript	-0.746234	0.173882	6.42855	0.0162446	0.0835554	Down
42523	ENSG00000255046	NA	lncRNA	novel transcript	-0.908073	-0.195983	6.4117	0.0163779	0.0840631	Down
16097	ENSG00000185837	HDHD5-AS1	lncRNA	HDHD5 antisense RNA 1 [Source:HGNC Symbol;Acc:HGNC:1842]	-0.77848	0.243986	6.40378	0.0164337	0.0842687	Down
13200	ENSG00000171984	SHLD1	protein_coding	shieldin complex subunit 1 [Source:HGNC Symbol;Acc:HGNC:26318]	-0.536633	1.31972	6.37649	0.0166438	0.085059	Down
5366	ENSG00000123297	TSFM	protein_coding	Ts translation elongation factor, mitochondrial [Source:HGNC Symbol;Acc:HGNC:12367]	-0.910809	-0.291838	6.36125	0.0167694	0.0854467	Down
46342	ENSG00000261040	NA	transcribed_unitary_pseudogene	WAP four-disulfide core domain 21, pseudogene [Source:HGNC Symbol;Acc:HGNC:50357]	-1.0501	-0.495083	6.32755	0.0170429	0.086397	Down
22265	ENSG00000213235	EEF1A1P16	processed_pseudogene	eukaryotic translation elongation factor 1 alpha 1 pseudogene 16 [Source:HGNC Symbol;Acc:HGNC:37889]	-0.710437	-0.15435	6.32654	0.017044	0.086397	Down
58176	ENSG00000285804	NA	lncRNA	novel transcript	-0.590849	1.23751	6.31831	0.0171046	0.0865964	Down
57501	ENSG00000284526	LOC122455342	protein_coding	novel protein	-0.715524	0.293259	6.26917	0.0175059	0.0879826	Down
22307	ENSG00000213315	RPS18P2	processed_pseudogene	ribosomal protein S18 (RPS18) pseudogene	-0.642826	0.619503	6.26182	0.0175659	0.0880911	Down
54528	ENSG00000277959	NA	lncRNA	novel transcript, antisense to BNIP3	-0.802803	-0.195845	6.22042	0.0179151	0.0894959	Down
16134	ENSG00000185958	FAM186A	protein_coding	family with sequence similarity 186 member A [Source:HGNC Symbol;Acc:HGNC:26980]	-0.80782	-0.0513614	6.21	0.0180024	0.0897718	Down
10928	ENSG00000163141	BNIPL	protein_coding	BCL2 interacting protein like [Source:HGNC Symbol;Acc:HGNC:16976]	-0.685386	0.468953	6.14043	0.0186022	0.0916759	Down
19725	ENSG00000203943	SAMD13	protein_coding	sterile alpha motif domain containing 13 [Source:HGNC Symbol;Acc:HGNC:24582]	-0.537403	1.11118	6.10144	0.0189482	0.0928914	Down
50495	ENSG00000270332	SMC2-DT	lncRNA	SMC2 divergent transcript [Source:HGNC Symbol;Acc:HGNC:50827]	-0.6738	0.499627	6.07965	0.0191459	0.0935879	Down
9119	ENSG00000148655	LRMDA	protein_coding	leucine rich melanocyte differentiation associated [Source:HGNC Symbol;Acc:HGNC:23405]	-0.851321	-0.195766	6.05887	0.0193395	0.0943149	Down
35927	ENSG00000241278	ENPP7P4	transcribed_unprocessed_pseudogene	ectonucleotide pyrophosphatase/phosphodiesterase 7 pseudogene 4 [Source:HGNC Symbol;Acc:HGNC:48687]	-0.988097	-0.423476	6.05481	0.0193797	0.0944288	Down
52125	ENSG00000273148	LCDR	lncRNA	long intergenic non-protein coding RNA 653 [Source:HGNC Symbol;Acc:HGNC:44308]	-0.65554	0.952583	6.01976	0.0196978	0.0953987	Down
3013	ENSG00000104953	TLE6	protein_coding	TLE family member 6, subcortical maternal complex member [Source:HGNC Symbol;Acc:HGNC:30788]	-0.596965	1.0553	5.95676	0.0202978	0.0973796	Down
30032	ENSG00000231249	ITPR1-DT	lncRNA	ITPR1 divergent transcript [Source:HGNC Symbol;Acc:HGNC:44470]	-0.521665	1.07965	5.91385	0.0207179	0.0984505	Down
47341	ENSG00000263513	FAM72C	protein_coding	family with sequence similarity 72 member C [Source:HGNC Symbol;Acc:HGNC:30602]	-0.589967	0.921372	5.91092	0.020747	0.098484	Down
17399	ENSG00000197308	GATA3-AS1	lncRNA	GATA3 antisense RNA 1 [Source:HGNC Symbol;Acc:HGNC:33786]	-0.535262	1.19672	5.90996	0.0207563	0.098484	Down
16253	ENSG00000186399	GOLGA8R	protein_coding	golgin A8 family member R [Source:HGNC Symbol;Acc:HGNC:44407]	-0.714696	-0.300769	5.86424	0.021224	0.100223	Down
53824	ENSG00000276564	NA	lncRNA	novel transcript	-0.504086	1.25663	5.84839	0.0213769	0.100705	Down
54057	ENSG00000277027	RMRP	ribozyme	RNA component of mitochondrial RNA processing endoribonuclease [Source:HGNC Symbol;Acc:HGNC:10031]	-0.529951	1.37152	5.84216	0.0214409	0.100878	Down
58828	ENSG00000286488	NA	lncRNA	novel transcript, antisense to STARD5	-0.880369	-0.453865	5.81469	0.0217337	0.101858	Down
38795	ENSG00000250012	ALDH1L1-AS1	lncRNA	novel transcript	-0.841569	-0.404168	5.81252	0.0217548	0.101872	Down
20325	ENSG00000205871	RPS3AP47	processed_pseudogene	RPS3A pseudogene 47 [Source:HGNC Symbol;Acc:HGNC:36744]	-1.0361	-0.310604	5.79408	0.0219489	0.102495	Down
55051	ENSG00000278949	NA	TEC	novel transcript	-0.867218	-0.0826614	5.78885	0.0220001	0.102649	Down
55341	ENSG00000279306	NA	TEC	novel transcript	-0.735128	0.114082	5.78818	0.0220063	0.102649	Down
53544	ENSG00000275964	NA	lncRNA	novel transcript	-0.614108	0.690232	5.77152	0.0221809	0.103311	Down
6976	ENSG00000134853	PDGFRA	protein_coding	platelet derived growth factor receptor alpha [Source:HGNC Symbol;Acc:HGNC:8803]	-0.686565	0.37535	5.74239	0.0224946	0.10422	Down
44083	ENSG00000258072	NA	processed_pseudogene	programmed cell death 2 (PDCD2) pseudogene	-0.786336	-0.328596	5.72264	0.0227149	0.104879	Down
37551	ENSG00000247473	CARS1-AS1	lncRNA	CARS1 antisense RNA 1 [Source:HGNC Symbol;Acc:HGNC:40125]	-0.955265	-0.463816	5.69418	0.0230335	0.105914	Down
8176	ENSG00000141854	MISP3	protein_coding	MISP family member 3 [Source:HGNC Symbol;Acc:HGNC:26963]	-0.556736	0.812659	5.69141	0.0230532	0.105947	Down
10324	ENSG00000159231	CBR3	protein_coding	carbonyl reductase 3 [Source:HGNC Symbol;Acc:HGNC:1549]	-0.584723	0.51021	5.68247	0.0231535	0.10632	Down
1185	ENSG00000072182	ASIC4	protein_coding	acid sensing ion channel subunit family member 4 [Source:HGNC Symbol;Acc:HGNC:21263]	-0.656042	0.268934	5.67689	0.0232165	0.106464	Down
16785	ENSG00000188672	RHCE	protein_coding	Rh blood group CcEe antigens [Source:HGNC Symbol;Acc:HGNC:10008]	-0.500053	0.98997	5.6709	0.0232825	0.106596	Down
15195	ENSG00000182179	UBA7	protein_coding	ubiquitin like modifier activating enzyme 7 [Source:HGNC Symbol;Acc:HGNC:12471]	-0.518089	1.43895	5.66462	0.023353	0.106766	Down
3353	ENSG00000106686	SPATA6L	protein_coding	spermatogenesis associated 6 like [Source:HGNC Symbol;Acc:HGNC:25472]	-0.564149	0.983056	5.66415	0.0233585	0.106766	Down
33026	ENSG00000235655	NA	processed_pseudogene	H3 histone pseudogene 6 [Source:HGNC Symbol;Acc:HGNC:42980]	-0.585275	0.787551	5.63367	0.0237054	0.107686	Down
54729	ENSG00000278376	NA	lncRNA	novel transcript	-0.556286	0.858315	5.59626	0.0241385	0.109116	Down
16915	ENSG00000189149	NA	transcribed_unitary_pseudogene	CRYM antisense RNA 1 [Source:HGNC Symbol;Acc:HGNC:34405]	-0.630454	0.457709	5.59345	0.024172	0.109217	Down
29274	ENSG00000230162	CT45A11P	unprocessed_pseudogene	cancer/testis antigen family 45 member A11, pseudogene [Source:HGNC Symbol;Acc:HGNC:51336]	-0.841666	-0.256237	5.58258	0.024305	0.109633	Down
59723	ENSG00000287407	NA	lncRNA	novel transcript	-0.567822	0.743672	5.55261	0.024655	0.110676	Down
50284	ENSG00000269937	NA	lncRNA	novel transcript, antisense to PDPK1	-0.748514	-0.0665176	5.54108	0.0247963	0.111075	Down
39346	ENSG00000250838	NA	lncRNA	novel transcript	-0.777933	-0.365776	5.52847	0.0249517	0.111593	Down
55790	ENSG00000279865	NA	TEC	TEC	-0.561915	0.982012	5.44915	0.0259278	0.114799	Down
15133	ENSG00000181908	LINC02724	lncRNA	long intergenic non-protein coding RNA 2724 [Source:HGNC Symbol;Acc:HGNC:54241]	-0.67764	0.0658518	5.44089	0.0260346	0.115211	Down
53921	ENSG00000276744	NA	lncRNA	novel transcript, sense intronic to SIN3A	-0.649279	0.127618	5.39834	0.0265808	0.11662	Down
39395	ENSG00000250917	NA	lncRNA	novel transcript, overlapping AHCY	-0.733776	0.12056	5.3766	0.0268651	0.117252	Down
20258	ENSG00000205639	MFSD2B	protein_coding	major facilitator superfamily domain containing 2B [Source:HGNC Symbol;Acc:HGNC:37207]	-0.787215	-0.195389	5.35729	0.0271225	0.117764	Down
27792	ENSG00000227963	RBM15-AS1	lncRNA	RBM15 antisense RNA 1 [Source:HGNC Symbol;Acc:HGNC:53636]	-0.874908	-0.310212	5.33902	0.0273682	0.118525	Down
56536	ENSG00000282458	NA	transcribed_processed_pseudogene	WASP family homolog 5, pseudogene [Source:HGNC Symbol;Acc:HGNC:33884]	-0.789527	-0.453859	5.33758	0.0273894	0.118586	Down
58923	ENSG00000286585	LOC105374174	lncRNA	novel transcript	-0.601549	0.5156	5.28069	0.0281576	0.120947	Down
31076	ENSG00000232815	NA	unprocessed_pseudogene	double homeobox 4 like 50 (pseudogene) [Source:HGNC Symbol;Acc:HGNC:51788]	-0.592834	0.397468	5.26381	0.0283923	0.121707	Down
55877	ENSG00000279989	NA	TEC	TEC	-0.525503	0.846492	5.24942	0.0285933	0.122351	Down
49141	ENSG00000267213	DPY19L3-DT	lncRNA	DPY19L3 divergent transcript [Source:HGNC Symbol;Acc:HGNC:55307]	-0.792187	0.0298847	5.24451	0.0286656	0.122473	Down
15317	ENSG00000182676	PPP1R27	protein_coding	protein phosphatase 1 regulatory subunit 27 [Source:HGNC Symbol;Acc:HGNC:16813]	-0.87144	-0.282621	5.24427	0.0286756	0.122485	Down
39334	ENSG00000250821	EXOC1L	protein_coding	exocyst complex component 1 like [Source:HGNC Symbol;Acc:HGNC:53433]	-0.716246	0.00109319	5.22753	0.0289057	0.123018	Down
43900	ENSG00000257718	CPNE8-AS1	lncRNA	CPNE8 antisense RNA 1 [Source:HGNC Symbol;Acc:HGNC:53937]	-0.735067	-0.26497	5.18763	0.0294825	0.124472	Down
34311	ENSG00000237550	NA	transcribed_processed_pseudogene	ribosomal protein L9 pseudogene 9	-0.742676	-0.0667003	5.1583	0.0299113	0.125877	Down
24170	ENSG00000222020	HDAC4-AS1	lncRNA	HDAC4 antisense RNA 1 [Source:HGNC Symbol;Acc:HGNC:54064]	-0.780559	-0.300915	5.14633	0.0300909	0.126349	Down
52241	ENSG00000273355	NA	lncRNA	novel transcript	-0.548756	0.68084	5.12558	0.0303961	0.127376	Down
6028	ENSG00000128422	KRT17	protein_coding	keratin 17 [Source:HGNC Symbol;Acc:HGNC:6427]	-0.61042	0.525127	5.11613	0.030539	0.127752	Down
34667	ENSG00000238062	SPATA3-AS1	lncRNA	SPATA3 antisense RNA 1 (head to head) [Source:HGNC Symbol;Acc:HGNC:28013]	-0.683965	0.429937	5.04899	0.0315735	0.130843	Down
30169	ENSG00000231468	NA	processed_pseudogene	peroxiredoxin 3 pseudogene 2 [Source:HGNC Symbol;Acc:HGNC:39265]	-0.620831	0.436313	5.04507	0.0316352	0.130938	Down
17595	ENSG00000197921	HES5	protein_coding	hes family bHLH transcription factor 5 [Source:HGNC Symbol;Acc:HGNC:19764]	-0.555178	0.610682	5.01807	0.0320623	0.132121	Down
59313	ENSG00000286989	NA	lncRNA	novel transcript	-0.603543	0.107338	5.01574	0.0321011	0.132248	Down
52014	ENSG00000272948	NA	lncRNA	novel transcript, antisense to DSCR3	-0.954971	-0.404657	4.98618	0.0325876	0.133728	Down
49144	ENSG00000267216	ZNF8-ERVK3-1	lncRNA	ZNF8-ERVK3-1 readthrough [Source:NCBI gene (formerly Entrezgene);Acc:108903150]	-0.527264	0.671634	4.97704	0.0327243	0.13406	Down
27231	ENSG00000227110	LMCD1-AS1	lncRNA	LMCD1 antisense RNA 1 [Source:HGNC Symbol;Acc:HGNC:44477]	-0.649894	-0.0744427	4.97161	0.0328158	0.134304	Down
38571	ENSG00000249661	NA	processed_pseudogene	trinucleotide repeat containing 18 pseudogene 1 [Source:HGNC Symbol;Acc:HGNC:43881]	-0.686432	-0.154132	4.95558	0.0330799	0.135128	Down
26825	ENSG00000226532	NA	processed_pseudogene	pseudogene similar to part of ribosomal protein, large, P1 (RPLP1)	-0.717648	0.298745	4.95381	0.0331068	0.135199	Down
50541	ENSG00000270419	CAHM	lncRNA	colon adenocarcinoma hypermethylated [Source:HGNC Symbol;Acc:HGNC:42860]	-0.561128	0.685177	4.94052	0.033326	0.13586	Down
59910	ENSG00000287600	NA	lncRNA	novel transcript, antisense to TRIP13	-0.646827	0.180322	4.94018	0.0333332	0.13586	Down
10985	ENSG00000163364	LINC01116	lncRNA	long intergenic non-protein coding RNA 1116 [Source:HGNC Symbol;Acc:HGNC:49259]	-0.762834	0.154134	4.92607	0.03357	0.136462	Down
46936	ENSG00000261889	NA	lncRNA	novel transcript	-0.728093	0.535933	4.86306	0.0346446	0.139249	Down
8598	ENSG00000144648	ACKR2	protein_coding	atypical chemokine receptor 2 [Source:HGNC Symbol;Acc:HGNC:1565]	-0.681865	-0.221134	4.85672	0.0347594	0.139543	Down
50333	ENSG00000270019	NA	lncRNA	novel transcript	-0.677892	-0.114061	4.84722	0.0349231	0.140134	Down
50861	ENSG00000270933	NA	lncRNA	novel transcript	-0.544998	0.648143	4.8051	0.0356666	0.142438	Down
46414	ENSG00000261136	LOC105370941	lncRNA	novel transcript, antisense to FSIP1	-0.534051	0.978659	4.80224	0.0357175	0.142539	Down
58748	ENSG00000286408	NA	lncRNA	novel transcript	-0.610499	0.374909	4.79128	0.0359161	0.143129	Down
6140	ENSG00000129354	AP1M2	protein_coding	adaptor related protein complex 1 subunit mu 2 [Source:HGNC Symbol;Acc:HGNC:558]	-0.669256	-0.154224	4.76593	0.0363804	0.144295	Down
22153	ENSG00000213057	C1orf220	lncRNA	chromosome 1 open reading frame 220 [Source:HGNC Symbol;Acc:HGNC:33805]	-0.533581	1.0792	4.75135	0.0366446	0.144763	Down
20156	ENSG00000205220	PSMB10	protein_coding	proteasome 20S subunit beta 10 [Source:HGNC Symbol;Acc:HGNC:9538]	-0.669925	-0.0976921	4.74022	0.0368546	0.145255	Down
85	ENSG00000005108	THSD7A	protein_coding	thrombospondin type 1 domain containing 7A [Source:HGNC Symbol;Acc:HGNC:22207]	-0.586209	0.346333	4.73957	0.0368642	0.145255	Down
45458	ENSG00000259803	SLC22A31	protein_coding	solute carrier family 22 member 31 [Source:HGNC Symbol;Acc:HGNC:27091]	-0.516575	0.971606	4.73384	0.0369697	0.145501	Down
19968	ENSG00000204620	NA	lncRNA	novel transcript, antisense to RBM3	-0.677991	0.0088646	4.72421	0.0371528	0.145954	Down
39450	ENSG00000250999	NA	lncRNA	novel transcript	-0.808585	-0.328607	4.72081	0.0372205	0.14609	Down
42766	ENSG00000255320	LOC124902694	lncRNA	novel transcript	-0.709669	0.0377085	4.68847	0.0378297	0.147616	Down
51928	ENSG00000272798	NA	lncRNA	novel transcript	-0.538679	0.877757	4.66441	0.0382907	0.148862	Down
14802	ENSG00000180066	NA	lncRNA	long intergenic non-protein coding RNA 2870 [Source:HGNC Symbol;Acc:HGNC:27275]	-0.529333	0.386861	4.66425	0.0382956	0.148862	Down
47028	ENSG00000262265	NA	lncRNA	novel transcript, sense intronic to CDC27	-0.625115	0.452351	4.61594	0.0392444	0.151338	Down
52231	ENSG00000273338	NA	lncRNA	novel transcript, antisense to DNAJB4	-0.696595	0.305036	4.57205	0.0401308	0.153769	Down
37491	ENSG00000246560	NA	lncRNA	UBE2D3 antisense RNA 1 [Source:HGNC Symbol;Acc:HGNC:54095]	-0.640365	0.269274	4.56543	0.0402659	0.154041	Down
50327	ENSG00000270006	C16orf95-DT	lncRNA	C16orf95 divergent transcript [Source:HGNC Symbol;Acc:HGNC:55269]	-0.6384	0.127684	4.53291	0.0409393	0.155838	Down
44606	ENSG00000258789	NA	lncRNA	novel transcript, antisense to PTPN21	-0.534844	0.897773	4.50891	0.0414416	0.157323	Down
17020	ENSG00000196154	S100A4	protein_coding	S100 calcium binding protein A4 [Source:HGNC Symbol;Acc:HGNC:10494]	-0.74194	-0.0819352	4.486	0.041933	0.158687	Down
51314	ENSG00000271646	IRF2-DT	lncRNA	IRF2 divergent transcript [Source:HGNC Symbol;Acc:HGNC:54871]	-0.762442	-0.433914	4.48048	0.0420566	0.158913	Down
46336	ENSG00000261033	SPECC1-DT	lncRNA	SPECC1 divergent transcript [Source:HGNC Symbol;Acc:HGNC:55376]	-0.585765	0.328911	4.43587	0.0430206	0.161327	Down
52242	ENSG00000273356	NA	lncRNA	long intergenic non-protein coding RNA 2019 [Source:HGNC Symbol;Acc:HGNC:52854]	-0.542303	1.06519	4.43523	0.0430333	0.161327	Down
3198	ENSG00000105808	RASA4	protein_coding	RAS p21 protein activator 4 [Source:HGNC Symbol;Acc:HGNC:23181]	-0.718923	-0.318869	4.43003	0.0431546	0.161701	Down
19913	ENSG00000204482	LST1	protein_coding	leukocyte specific transcript 1 [Source:HGNC Symbol;Acc:HGNC:14189]	-0.782091	-0.484597	4.38615	0.0441413	0.164019	Down
54525	ENSG00000277954	NA	lncRNA	novel transcript, antisense to WWOX	-0.726451	-0.274097	4.38442	0.0441772	0.16408	Down
36109	ENSG00000241741	RPL7AP30	processed_pseudogene	ribosomal protein L7a pseudogene 30 [Source:HGNC Symbol;Acc:HGNC:35757]	-0.549779	0.452218	4.37945	0.0442842	0.164441	Down
53384	ENSG00000275645	NA	lncRNA	novel transcript, antisense to NEIL1	-0.660061	-0.463747	4.33912	0.0452287	0.167168	Down
13142	ENSG00000171766	GATM	protein_coding	glycine amidinotransferase [Source:HGNC Symbol;Acc:HGNC:4175]	-0.735314	-0.423944	4.32183	0.0456259	0.168051	Down
20237	ENSG00000205560	CPT1B	protein_coding	carnitine palmitoyltransferase 1B [Source:HGNC Symbol;Acc:HGNC:2329]	-0.524733	0.590708	4.31153	0.0458607	0.168547	Down
3294	ENSG00000106336	FBXO24	protein_coding	F-box protein 24 [Source:HGNC Symbol;Acc:HGNC:13595]	-0.578823	0.56648	4.2822	0.0465607	0.170042	Down
5714	ENSG00000125775	SDCBP2	protein_coding	syndecan binding protein 2 [Source:HGNC Symbol;Acc:HGNC:15756]	-0.596782	0.281193	4.15908	0.049632	0.17771	Down
37427	ENSG00000245750	DRAIC	lncRNA	downregulated RNA in cancer, inhibitor of cell invasion and migration [Source:HGNC Symbol;Acc:HGNC:27082]	-0.578073	0.23828	4.12996	0.0503904	0.17966	Down
3156	ENSG00000105647	PIK3R2	protein_coding	phosphoinositide-3-kinase regulatory subunit 2 [Source:HGNC Symbol;Acc:HGNC:8980]	-0.577668	0.065748	4.07601	0.0518308	0.182438	Down
37401	ENSG00000245468	NA	lncRNA	long intergenic non-protein coding RNA 2447 [Source:HGNC Symbol;Acc:HGNC:53379]	-0.569558	0.219171	4.06159	0.0522225	0.183434	Down
46578	ENSG00000261366	MANEA-DT	lncRNA	MANEA divergent transcript [Source:HGNC Symbol;Acc:HGNC:43732]	-0.611724	0.293065	4.04524	0.0526711	0.184393	Down
36015	ENSG00000241494	RPL26P4	processed_pseudogene	ribosomal protein L26-like 1 (RPL26L1) pseudogene	-0.690471	-0.433642	4.03971	0.0528316	0.184686	Down
33688	ENSG00000236651	DLX2-DT	lncRNA	DLX2 divergent transcript [Source:HGNC Symbol;Acc:HGNC:50638]	-0.678352	-0.394603	3.9639	0.0549765	0.189973	Down
45957	ENSG00000260495	NA	lncRNA	novel transcript, antisense to GAN	-0.535474	0.346272	3.95689	0.0551727	0.190377	Down
45617	ENSG00000260025	NA	lncRNA	CRIM1 divergent transcript [Source:HGNC Symbol;Acc:HGNC:54057]	-0.661818	-0.06689	3.95344	0.0552753	0.190543	Down
50931	ENSG00000271040	NA	lncRNA	TMEM242 divergent transcript [Source:HGNC Symbol;Acc:HGNC:55260]	-0.678511	-0.146151	3.92954	0.0559776	0.191856	Down
45841	ENSG00000260339	HEXA-AS1	lncRNA	HEXA antisense RNA 1 [Source:HGNC Symbol;Acc:HGNC:25810]	-0.75682	-0.463777	3.91944	0.0562838	0.192709	Down
48927	ENSG00000266944	NA	processed_pseudogene	ribosomal protein L35 (RPL35) pseudogene	-0.560454	0.340131	3.91851	0.0563004	0.192727	Down
23115	ENSG00000215244	LINC02649	lncRNA	long intergenic non-protein coding RNA 2649 [Source:HGNC Symbol;Acc:HGNC:54134]	-0.630538	0.609501	3.9128	0.0564696	0.19311	Down
12342	ENSG00000168350	DEGS2	protein_coding	delta 4-desaturase, sphingolipid 2 [Source:HGNC Symbol;Acc:HGNC:20113]	-0.774315	-0.213066	3.87627	0.0575757	0.195858	Down
43819	ENSG00000257543	NA	lncRNA	novel transcript	-0.550622	0.200148	3.87452	0.0576251	0.195986	Down
7229	ENSG00000136149	RPL13AP25	processed_pseudogene	ribosomal protein L13a pseudogene 25 [Source:HGNC Symbol;Acc:HGNC:36981]	-0.577574	0.0935111	3.87237	0.057691	0.196091	Down
30954	ENSG00000232645	LINC01431	lncRNA	long intergenic non-protein coding RNA 1431 [Source:HGNC Symbol;Acc:HGNC:50744]	-0.690503	-0.26479	3.8333	0.058903	0.198539	Down
7538	ENSG00000137804	NUSAP1	protein_coding	nucleolar and spindle associated protein 1 [Source:HGNC Symbol;Acc:HGNC:18538]	-0.712269	-0.186913	3.8291	0.0590321	0.198802	Down
46328	ENSG00000261019	NA	lncRNA	novel transcript	-0.668519	-0.310147	3.80915	0.0596629	0.200046	Down
17369	ENSG00000197191	CYSRT1	protein_coding	cysteine rich tail 1 [Source:HGNC Symbol;Acc:HGNC:30529]	-0.550867	0.638782	3.80419	0.0598134	0.20043	Down
15599	ENSG00000183793	NPIPA5	protein_coding	nuclear pore complex interacting protein family member A5 [Source:HGNC Symbol;Acc:HGNC:41980]	-0.568419	0.121164	3.7865	0.0603805	0.201753	Down
27786	ENSG00000227953	NA	lncRNA	long intergenic non-protein coding RNA 1341 [Source:HGNC Symbol;Acc:HGNC:49457]	-0.530802	0.334339	3.77107	0.0608774	0.203065	Down
32777	ENSG00000235280	NA	lncRNA	MCF2L antisense RNA 1 [Source:HGNC Symbol;Acc:HGNC:39825]	-0.540412	0.0937074	3.71356	0.0627749	0.20738	Down
47492	ENSG00000263823	NA	lncRNA	novel transcript, antisense to KIAA1012	-0.61303	0.244271	3.70499	0.0630625	0.207963	Down
22227	ENSG00000213178	NA	processed_pseudogene	ribosomal protein L22 pseudogene 1 [Source:HGNC Symbol;Acc:HGNC:17998]	-0.678249	-0.274316	3.68023	0.0639083	0.209765	Down
43826	ENSG00000257557	NA	lncRNA	PPP1R12A antisense RNA 1 [Source:HGNC Symbol;Acc:HGNC:51903]	-0.669341	-0.129885	3.6375	0.0653879	0.212944	Down
46081	ENSG00000260671	NA	lncRNA	novel transcript, sense intronic to KLHDC4	-0.690363	-0.154248	3.62965	0.0656669	0.213579	Down
52737	ENSG00000274356	NA	unprocessed_pseudogene	ral guanine nucleotide dissociation stimulator (RALGDS) pseudogene	-0.685762	-0.48444	3.59422	0.0669343	0.216424	Down
25023	ENSG00000223901	NA	lncRNA	novel transcript	-0.64652	-0.453793	3.58642	0.0672142	0.217143	Down
44225	ENSG00000258334	TROAP-AS1	lncRNA	novel transcript, antisense to PRPH	-0.667636	-0.414075	3.57999	0.0674479	0.217442	Down
30329	ENSG00000231711	NA	lncRNA	long intergenic non-protein coding RNA 899 [Source:HGNC Symbol;Acc:HGNC:48583]	-0.537163	0.237975	3.56829	0.0678662	0.218323	Down
1979	ENSG00000092529	CAPN3	protein_coding	calpain 3 [Source:HGNC Symbol;Acc:HGNC:1480]	-0.660502	-0.145801	3.55647	0.0683037	0.219133	Down
45410	ENSG00000259736	CRTC3-AS1	lncRNA	CRTC3 antisense RNA 1 [Source:HGNC Symbol;Acc:HGNC:51433]	-0.610107	-0.162267	3.53097	0.0692508	0.220964	Down
45861	ENSG00000260368	NA	lncRNA	novel transcript, overlapping YWHAZ	-0.642971	-0.356245	3.52724	0.0693937	0.221211	Down
49870	ENSG00000268670	NA	lncRNA	novel transcript, sense intronic to ZBTB7A	-0.531305	0.363696	3.4682	0.0716431	0.226365	Down
9086	ENSG00000148357	HMCN2	protein_coding	hemicentin 2 [Source:HGNC Symbol;Acc:HGNC:21293]	-0.587729	0.100271	3.46212	0.071882	0.226865	Down
10166	ENSG00000158008	EXTL1	protein_coding	exostosin like glycosyltransferase 1 [Source:HGNC Symbol;Acc:HGNC:3515]	-0.543776	0.287063	3.43997	0.0727514	0.228921	Down
378	ENSG00000017483	SLC38A5	protein_coding	solute carrier family 38 member 5 [Source:HGNC Symbol;Acc:HGNC:18070]	-0.631013	-0.238851	3.41457	0.0737696	0.231389	Down
51949	ENSG00000272836	NA	lncRNA	novel transcript, antisense to SELO	-0.577943	-0.0208799	3.41277	0.0738385	0.231433	Down
24859	ENSG00000223658	C1GALT1C1L	protein_coding	C1GALT1 specific chaperone 1 like [Source:HGNC Symbol;Acc:HGNC:51617]	-0.550679	0.238012	3.4065	0.0740899	0.231962	Down
49094	ENSG00000267152	NA	lncRNA	novel transcript	-0.628478	-0.328257	3.39132	0.0747112	0.233473	Down
55733	ENSG00000279792	NA	TEC	TEC	-0.507989	0.489177	3.36573	0.0757567	0.235877	Down
15490	ENSG00000183397	TEKTIP1	protein_coding	chromosome 19 open reading frame 71 [Source:HGNC Symbol;Acc:HGNC:34496]	-0.587683	0.168001	3.36038	0.0759798	0.236339	Down
39827	ENSG00000251550	NA	processed_pseudogene	COX assembly mitochondrial protein homolog (S. cerevisiae) (CMC1) pseudogene	-0.550074	0.231699	3.35617	0.0761549	0.236657	Down
33927	ENSG00000236993	NA	processed_pseudogene	glyceraldehyde 3 phosphate dehydrogenase pseudogene 21 [Source:HGNC Symbol;Acc:HGNC:37773]	-0.568636	0.250588	3.35555	0.0761805	0.236657	Down
52011	ENSG00000272942	NA	lncRNA	novel transcript	-0.555131	0.358161	3.34298	0.0767058	0.237894	Down
44026	ENSG00000257950	P2RX5-TAX1BP3	protein_coding	P2RX5-TAX1BP3 readthrough (NMD candidate) [Source:HGNC Symbol;Acc:HGNC:49191]	-0.501932	0.551384	3.33391	0.0770873	0.238506	Down
30369	ENSG00000231767	RPS27AP5	protein_coding	ribosomal protein S27a pseudogene 5 [Source:HGNC Symbol;Acc:HGNC:36867]	-0.818067	-0.453222	3.32593	0.0774377	0.239194	Down
2037	ENSG00000095585	BLNK	protein_coding	B cell linker [Source:HGNC Symbol;Acc:HGNC:14211]	-0.576752	-0.328098	3.31858	0.0777449	0.239627	Down
46560	ENSG00000261338	NA	lncRNA	novel transcript, overlapping to ARPC2 and GPBAR1	-0.662274	-0.187908	3.31765	0.0777849	0.23965	Down
36122	ENSG00000241769	EOLA1-DT	lncRNA	long intergenic non-protein coding RNA 893 [Source:HGNC Symbol;Acc:HGNC:44265]	-0.54245	0.167965	3.31678	0.0778161	0.239659	Down
22624	ENSG00000213943	KRT18P17	processed_pseudogene	keratin 18 pseudogene 17 [Source:HGNC Symbol;Acc:HGNC:33385]	-0.60166	-0.0899595	3.31652	0.0778303	0.239659	Down
21162	ENSG00000207547	MIR25	miRNA	microRNA 25 [Source:HGNC Symbol;Acc:HGNC:31609]	-0.673709	-0.453618	3.31499	0.0779006	0.239743	Down
4221	ENSG00000113721	PDGFRB	protein_coding	platelet derived growth factor receptor beta [Source:HGNC Symbol;Acc:HGNC:8804]	-0.577	0.0445712	3.28161	0.0793351	0.242737	Down
2968	ENSG00000104808	DHDH	protein_coding	dihydrodiol dehydrogenase [Source:HGNC Symbol;Acc:HGNC:17887]	-0.520491	0.219298	3.27373	0.0796784	0.243522	Down
51782	ENSG00000272523	NA	lncRNA	long intergenic non-protein coding RNA 1023 [Source:HGNC Symbol;Acc:HGNC:49004]	-0.667886	-0.494625	3.25466	0.080529	0.245409	Down
15747	ENSG00000184434	LRRC19	protein_coding	leucine rich repeat containing 19 [Source:HGNC Symbol;Acc:HGNC:23379]	-0.521281	0.0936172	3.22932	0.0816534	0.247423	Down
17397	ENSG00000197301	HMGA2-AS1	lncRNA	HMGA2 antisense RNA 1 [Source:HGNC Symbol;Acc:HGNC:53973]	-0.662703	-0.463651	3.20774	0.0826406	0.249619	Down
10833	ENSG00000162779	AXDND1	protein_coding	axonemal dynein light chain domain containing 1 [Source:HGNC Symbol;Acc:HGNC:26564]	-0.659758	-0.247286	3.1787	0.083975	0.25176	Down
30019	ENSG00000231233	CFAP58-DT	lncRNA	CFAP58 divergent transcript [Source:HGNC Symbol;Acc:HGNC:45243]	-0.664383	-0.0217235	3.17304	0.0842364	0.252215	Down
57914	ENSG00000285531	NA	processed_pseudogene	LLP homolog, long-term synaptic facilitation ( LLPH) pseudogene	-0.60366	-0.337504	3.14227	0.0856911	0.254997	Down
2689	ENSG00000102575	ACP5	protein_coding	acid phosphatase 5, tartrate resistant [Source:HGNC Symbol;Acc:HGNC:124]	-0.51016	0.187024	3.13738	0.0859185	0.255403	Down
44969	ENSG00000259205	NA	processed_pseudogene	PRKX pseudogene 1 [Source:HGNC Symbol;Acc:HGNC:9442]	-0.599134	0.0226341	3.13083	0.0862332	0.255931	Down
40636	ENSG00000252743	RNU6-850P	snRNA	RNA, U6 small nuclear 850, pseudogene [Source:HGNC Symbol;Acc:HGNC:47813]	-0.556312	-0.0899222	3.1144	0.0870256	0.256968	Down
31013	ENSG00000232732	LOC101927687	lncRNA	novel transcript	-0.531723	0.305558	3.08068	0.0886737	0.260081	Down
10137	ENSG00000157766	ACAN	protein_coding	aggrecan [Source:HGNC Symbol;Acc:HGNC:319]	-0.536821	-0.0287837	3.06637	0.089387	0.261463	Down
41975	ENSG00000254413	CHKB-CPT1B	protein_coding	CHKB-CPT1B readthrough (NMD candidate) [Source:HGNC Symbol;Acc:HGNC:41998]	-0.565832	-0.229852	3.03341	0.0910526	0.264724	Down
59491	ENSG00000287170	NA	lncRNA	novel transcript, antisense to PPP1R12C	-0.512948	0.141379	3.02844	0.0913029	0.264994	Down
13983	ENSG00000175899	A2M	protein_coding	alpha-2-macroglobulin [Source:HGNC Symbol;Acc:HGNC:7]	-0.657629	-0.375321	3.0144	0.0920308	0.266418	Down
59467	ENSG00000287146	NA	lncRNA	novel transcript	-0.65406	-0.255947	3.0102	0.0922459	0.266695	Down
9113	ENSG00000148584	A1CF	protein_coding	APOBEC1 complementation factor [Source:HGNC Symbol;Acc:HGNC:24086]	-0.611518	-0.145768	3.00849	0.0923327	0.266695	Down
28602	ENSG00000229191	LOC101929305	lncRNA	novel transcript, antisense KIF21B	-0.559344	0.058722	2.98627	0.0934901	0.268792	Down
32702	ENSG00000235169	SMIM1	protein_coding	small integral membrane protein 1 (Vel blood group) [Source:HGNC Symbol;Acc:HGNC:44204]	-0.527305	0.00792667	2.9686	0.0944242	0.270369	Down
36210	ENSG00000241990	NA	lncRNA	PRR34 antisense RNA 1 [Source:HGNC Symbol;Acc:HGNC:50499]	-0.589482	-0.129949	2.95047	0.0953958	0.272224	Down
14281	ENSG00000177359	OVOS2	transcribed_unprocessed_pseudogene	ovostatin 2	-0.576466	-0.384864	2.93918	0.0960078	0.273183	Down
28775	ENSG00000229431	NA	lncRNA	MED8 antisense RNA 1 [Source:HGNC Symbol;Acc:HGNC:40908]	-0.576924	0.00842591	2.91821	0.0971468	0.275457	Down
26777	ENSG00000226469	ADAM1B	unitary_pseudogene	ADAM metallopeptidase domain 1B (pseudogene) [Source:HGNC Symbol;Acc:HGNC:44366]	-0.641545	-0.463917	2.91482	0.0973419	0.27572	Down
15275	ENSG00000182511	FES	protein_coding	FES proto-oncogene, tyrosine kinase [Source:HGNC Symbol;Acc:HGNC:3657]	-0.63431	-0.129723	2.89592	0.098383	0.277687	Down
58047	ENSG00000285667	NA	lncRNA	novel transcript	-0.541466	-0.121796	2.89432	0.0984691	0.277884	Down
50787	ENSG00000270813	NA	processed_pseudogene	NANOGNB pseudogene 3 [Source:HGNC Symbol;Acc:HGNC:42160]	-0.523167	-0.028797	2.88354	0.0990706	0.279066	Down
54584	ENSG00000278058	NA	lncRNA	novel transcript	-0.534798	0.022617	2.85659	0.100597	0.281855	Down
25067	ENSG00000223969	LOC124906608	lncRNA	novel transcript	-0.548797	0.0863074	2.85361	0.100767	0.28219	Down
26569	ENSG00000226167	AP4B1-AS1	lncRNA	AP4B1 antisense RNA 1 [Source:HGNC Symbol;Acc:HGNC:44114]	-0.50145	0.299125	2.84137	0.101468	0.283409	Down
19692	ENSG00000203814	H2BC18	protein_coding	H2B clustered histone 18 [Source:HGNC Symbol;Acc:HGNC:24700]	-0.504365	0.120735	2.82568	0.10238	0.284746	Down
10925	ENSG00000163131	CTSS	protein_coding	cathepsin S [Source:HGNC Symbol;Acc:HGNC:2545]	-0.564054	-0.113958	2.79752	0.104039	0.287869	Down
23550	ENSG00000218175	NA	processed_pseudogene	ribosomal protein, large, P1 (RPLP1) pseudogene	-0.56295	-0.337784	2.78591	0.104732	0.289157	Down
46534	ENSG00000261302	NUP93-DT	lncRNA	NUP93 divergent transcript [Source:HGNC Symbol;Acc:HGNC:55370]	-0.518812	0.305222	2.77747	0.105233	0.29004	Down
47133	ENSG00000262766	NA	lncRNA	novel transcript	-0.530311	0.10063	2.77332	0.105484	0.290564	Down
43697	ENSG00000257298	NA	lncRNA	novel transcript, sense intronic to LIMA1	-0.558277	0.065614	2.75995	0.106294	0.291794	Down
44943	ENSG00000259172	SNRPA1-DT	lncRNA	novel transcript, antisense to SNRPA1 and PCSK6	-0.516368	0.100572	2.75134	0.10682	0.292475	Down
37694	ENSG00000248265	FLJ12825	lncRNA	uncharacterized LOC440101 [Source:NCBI gene (formerly Entrezgene);Acc:440101]	-0.631116	-0.49465	2.7509	0.106855	0.292475	Down
55128	ENSG00000279041	NA	TEC	TEC	-0.510461	-0.145835	2.74162	0.107418	0.293441	Down
29264	ENSG00000230149	NA	lncRNA	novel transcript, antisense to SUN2	-0.589095	-0.328182	2.70568	0.10966	0.296963	Down
38995	ENSG00000250321	NA	processed_pseudogene	pseudogene similar to part of ribosomal protein S17 (RPS17)	-0.566626	0.0510046	2.70101	0.109951	0.297607	Down
26357	ENSG00000225872	NA	transcribed_unitary_pseudogene	long intergenic non-protein coding RNA 1529 [Source:HGNC Symbol;Acc:HGNC:51268]	-0.541614	-0.187112	2.68108	0.111222	0.299711	Down
5613	ENSG00000125046	SSUH2	protein_coding	ssu-2 homolog [Source:HGNC Symbol;Acc:HGNC:24809]	-0.502452	0.147997	2.68095	0.111227	0.299711	Down
45369	ENSG00000259687	NA	lncRNA	long intergenic non-protein coding RNA 1220 [Source:HGNC Symbol;Acc:HGNC:49664]	-0.588324	-0.0904543	2.67947	0.111325	0.299863	Down
27391	ENSG00000227347	HNRNPKP2	processed_pseudogene	heterogeneous nuclear ribonucleoprotein K pseudogene 2 [Source:HGNC Symbol;Acc:HGNC:42375]	-0.528131	-0.291676	2.6793	0.111337	0.299863	Down
13835	ENSG00000175147	TMEM51-AS1	lncRNA	TMEM51 antisense RNA 1 [Source:HGNC Symbol;Acc:HGNC:26301]	-0.500702	0.0301105	2.66761	0.112087	0.301366	Down
47165	ENSG00000262903	NA	lncRNA	novel transcript, antisense to CTNS	-0.55313	-0.30963	2.63814	0.114015	0.304639	Down
32596	ENSG00000235029	MNX1-AS2	lncRNA	MNX1 antisense RNA 2 [Source:HGNC Symbol;Acc:HGNC:40278]	-0.541852	-0.318706	2.60277	0.116376	0.308612	Down
26683	ENSG00000226332	NA	lncRNA	novel transcript	-0.590028	-0.356259	2.55304	0.119792	0.314685	Down
33528	ENSG00000236423	LINC01134	lncRNA	long intergenic non-protein coding RNA 1134 [Source:HGNC Symbol;Acc:HGNC:49449]	-0.604028	-0.433523	2.55055	0.119967	0.314987	Down
32185	ENSG00000234432	LINC02983	lncRNA	novel transcript	-0.621477	-0.463571	2.54078	0.120653	0.316198	Down
30131	ENSG00000231407	NA	lncRNA	GORAB antisense RNA 1 [Source:HGNC Symbol;Acc:HGNC:54051]	-0.575945	-0.283023	2.51724	0.12232	0.318586	Down
11350	ENSG00000164411	GJB7	protein_coding	gap junction protein beta 7 [Source:HGNC Symbol;Acc:HGNC:16690]	-0.542942	-0.0901635	2.50347	0.123306	0.319813	Down
35578	ENSG00000240429	NA	processed_pseudogene	LRR binding FLII interacting protein 1 pseudogene 1 [Source:HGNC Symbol;Acc:HGNC:32937]	-0.552316	-0.114084	2.50016	0.123546	0.320089	Down
31694	ENSG00000233705	NA	lncRNA	SLC26A4 antisense RNA 1 [Source:HGNC Symbol;Acc:HGNC:22385]	-0.563618	-0.44364	2.49137	0.124189	0.321114	Down
23717	ENSG00000219470	RPS2P29	processed_pseudogene	40S ribosomal protein S2 (RPS2) pseudogene	-0.519608	0.0801201	2.48933	0.12433	0.32128	Down
28098	ENSG00000228412	LNC-LBCS	lncRNA	lncRNA bladder and prostate cancer suppressor, hnRNPK interacting [Source:HGNC Symbol;Acc:HGNC:54418]	-0.662817	-0.365512	2.47482	0.1254	0.322757	Down
49291	ENSG00000267395	DM1-AS	lncRNA	DM1 locus antisense RNA [Source:HGNC Symbol;Acc:HGNC:53125]	-0.576251	-0.366085	2.46051	0.126457	0.324335	Down
43372	ENSG00000256538	NA	lncRNA	novel transcript	-0.520197	0.0300461	2.42794	0.128901	0.328698	Down
23462	ENSG00000217325	NA	transcribed_processed_pseudogene	PRELID1 pseudogene 1 [Source:HGNC Symbol;Acc:HGNC:43886]	-0.608196	-0.464305	2.39941	0.1311	0.332244	Down
13810	ENSG00000175003	SLC22A1	protein_coding	solute carrier family 22 member 1 [Source:HGNC Symbol;Acc:HGNC:10963]	-0.531559	-0.404331	2.37753	0.132805	0.334548	Down
60001	ENSG00000287697	NA	lncRNA	novel transcript, antisense to CACYBP	-0.528147	-0.179166	2.35201	0.134827	0.33782	Down
20330	ENSG00000205885	C1RL-AS1	lncRNA	C1RL antisense RNA 1 [Source:HGNC Symbol;Acc:HGNC:27461]	-0.560109	-0.47408	2.30082	0.139006	0.343736	Down
26616	ENSG00000226237	GAS1RR	lncRNA	GAS1 adjacent regulatory RNA [Source:HGNC Symbol;Acc:HGNC:52261]	-0.592333	-0.484232	2.29703	0.139325	0.34427	Down
38424	ENSG00000249413	NA	lncRNA	novel transcript	-0.536644	-0.204692	2.21673	0.14619	0.355287	Down
20783	ENSG00000207031	SNORD59A	snoRNA	small nucleolar RNA, C/D box 59A [Source:HGNC Symbol;Acc:HGNC:10210]	-0.606902	-0.474101	2.14634	0.152551	0.365747	Down
10691	ENSG00000162188	GNG3	protein_coding	G protein subunit gamma 3 [Source:HGNC Symbol;Acc:HGNC:4405]	-0.59031	-0.474477	2.13825	0.153302	0.367161	Down
40041	ENSG00000251867	NA	lncRNA	novel transcript, antisense to ZBTB10	-0.522544	-0.162381	2.11997	0.15501	0.369674	Down
17094	ENSG00000196366	C9orf163	lncRNA	chromosome 9 putative open reading frame 163 [Source:HGNC Symbol;Acc:HGNC:26718]	-0.575121	-0.318981	2.07081	0.159738	0.376677	Down
52775	ENSG00000274425	NA	lncRNA	novel transcript, antisense to ICAM3	-0.506344	-0.318916	2.02742	0.164042	0.383548	Down
28622	ENSG00000229222	KRT18P4	processed_pseudogene	keratin 18 pseudogene 4 [Source:HGNC Symbol;Acc:HGNC:16604]	-0.543054	-0.31016	1.9912	0.167749	0.389132	Down
36027	ENSG00000241535	NA	processed_pseudogene	chromobox 5 pseudogene 1 [Source:HGNC Symbol;Acc:HGNC:38659]	-0.521585	-0.292272	1.97918	0.168997	0.390858	Down
13156	ENSG00000171812	COL8A2	protein_coding	collagen type VIII alpha 2 chain [Source:HGNC Symbol;Acc:HGNC:2216]	-0.519127	-0.463619	1.95638	0.171402	0.39386	Down
46300	ENSG00000260978	NA	lncRNA	MKRN3 antisense RNA 1	-0.531325	-0.212986	1.90798	0.17664	0.40046	Down
52724	ENSG00000274340	NA	lncRNA	novel transcript	-0.51475	-0.365846	1.8854	0.179152	0.403275	Down
36845	ENSG00000243547	HNRNPKP4	processed_pseudogene	heterogeneous nuclear ribonucleoprotein K pseudogene 4 [Source:HGNC Symbol;Acc:HGNC:42377]	-0.509881	-0.213111	1.86888	0.181012	0.405634	Down
12795	ENSG00000170296	GABARAP	protein_coding	GABA type A receptor-associated protein [Source:HGNC Symbol;Acc:HGNC:4067]	-0.510105	-0.494528	1.68762	0.203088	0.434783	Down
37549	ENSG00000247402	NA	lncRNA	novel transcript	-0.537506	-0.36544	1.67206	0.205135	0.43777	Down
28348	ENSG00000228793	LOC100507336	lncRNA	novel transcript	-0.537472	-0.0978477	1.58923	0.216446	0.451097	Down
567	ENSG00000039987	BEST2	protein_coding	bestrophin 2 [Source:HGNC Symbol;Acc:HGNC:17107]	-0.515609	-0.356847	1.53089	0.224881	0.462037	Down
858	ENSG00000063177	RPL18	protein_coding	ribosomal protein L18 [Source:HGNC Symbol;Acc:HGNC:10310]	-0.493946	9.27745	173.17	1.48827e-14	4.31726e-12	Unchanged
3928	ENSG00000111669	TPI1	protein_coding	triosephosphate isomerase 1 [Source:HGNC Symbol;Acc:HGNC:12009]	-0.472162	8.6728	163.324	3.31265e-14	8.44474e-12	Unchanged
8719	ENSG00000145592	RPL37	protein_coding	ribosomal protein L37 [Source:HGNC Symbol;Acc:HGNC:10347]	-0.487176	9.01545	161.452	3.87439e-14	9.44733e-12	Unchanged
10573	ENSG00000161016	RPL8	protein_coding	ribosomal protein L8 [Source:HGNC Symbol;Acc:HGNC:10368]	-0.460039	10.5425	159.523	4.5608e-14	1.06693e-11	Unchanged
3803	ENSG00000110700	RPS13	protein_coding	ribosomal protein S13 [Source:HGNC Symbol;Acc:HGNC:10386]	-0.471345	8.51242	155.618	6.37734e-14	1.44998e-11	Unchanged
32397	ENSG00000234741	GAS5	lncRNA	growth arrest specific 5 [Source:HGNC Symbol;Acc:HGNC:16355]	-0.489342	8.17822	152.425	8.43229e-14	1.84251e-11	Unchanged
8609	ENSG00000144713	RPL32	protein_coding	ribosomal protein L32 [Source:HGNC Symbol;Acc:HGNC:10336]	-0.461461	9.44597	151.622	9.05344e-14	1.92815e-11	Unchanged
12113	ENSG00000167526	RPL13	protein_coding	ribosomal protein L13 [Source:HGNC Symbol;Acc:HGNC:10303]	-0.444425	9.93703	147.048	1.36496e-13	2.72231e-11	Unchanged
4284	ENSG00000114391	RPL24	protein_coding	ribosomal protein L24 [Source:HGNC Symbol;Acc:HGNC:10325]	-0.433576	9.12763	146.032	1.49749e-13	2.896e-11	Unchanged
1825	ENSG00000089157	RPLP0	protein_coding	ribosomal protein lateral stalk subunit P0 [Source:HGNC Symbol;Acc:HGNC:10371]	-0.419518	9.73454	135.501	4.041e-13	7.3902e-11	Unchanged
1148	ENSG00000071082	RPL31	protein_coding	ribosomal protein L31 [Source:HGNC Symbol;Acc:HGNC:10334]	-0.487222	8.86369	133.107	5.10841e-13	8.86072e-11	Unchanged
8128	ENSG00000141510	TP53	protein_coding	tumor protein p53 [Source:HGNC Symbol;Acc:HGNC:11998]	0.473067	7.60132	131.107	6.22991e-13	1.04818e-10	Unchanged
9996	ENSG00000156508	EEF1A1	protein_coding	eukaryotic translation elongation factor 1 alpha 1 [Source:HGNC Symbol;Acc:HGNC:3189]	-0.446716	11.0585	128.056	8.47355e-13	1.37084e-10	Unchanged
10346	ENSG00000159377	PSMB4	protein_coding	proteasome 20S subunit beta 4 [Source:HGNC Symbol;Acc:HGNC:9541]	-0.460812	7.16718	121.712	1.63757e-12	2.50474e-10	Unchanged
7340	ENSG00000136810	TXN	protein_coding	thioredoxin [Source:HGNC Symbol;Acc:HGNC:12435]	-0.463816	7.4312	118.813	2.23311e-12	3.26714e-10	Unchanged
17211	ENSG00000196683	TOMM7	protein_coding	translocase of outer mitochondrial membrane 7 [Source:HGNC Symbol;Acc:HGNC:21648]	-0.494187	6.28812	117.424	2.59669e-12	3.73414e-10	Unchanged
4782	ENSG00000118181	RPS25	protein_coding	ribosomal protein S25 [Source:HGNC Symbol;Acc:HGNC:10413]	-0.47213	8.07061	113.414	4.04514e-12	5.57865e-10	Unchanged
6723	ENSG00000133112	TPT1	protein_coding	tumor protein, translationally-controlled 1 [Source:HGNC Symbol;Acc:HGNC:12022]	-0.38365	9.05147	112.112	4.684e-12	6.35551e-10	Unchanged
13687	ENSG00000174371	EXO1	protein_coding	exonuclease 1 [Source:HGNC Symbol;Acc:HGNC:3511]	0.396615	7.78795	108.47	7.1093e-12	9.2724e-10	Unchanged
11207	ENSG00000164032	H2AZ1	protein_coding	H2A.Z variant histone 1 [Source:HGNC Symbol;Acc:HGNC:4741]	-0.413431	7.92294	106.11	9.37107e-12	1.21283e-09	Unchanged
5385	ENSG00000123416	TUBA1B	protein_coding	tubulin alpha 1b [Source:HGNC Symbol;Acc:HGNC:18809]	-0.398464	7.46218	105.117	1.05421e-11	1.34372e-09	Unchanged
15462	ENSG00000183291	SELENOF	protein_coding	selenoprotein F [Source:HGNC Symbol;Acc:HGNC:17705]	-0.419635	7.28702	104.825	1.09142e-11	1.37248e-09	Unchanged
16094	ENSG00000185825	BCAP31	protein_coding	B cell receptor associated protein 31 [Source:HGNC Symbol;Acc:HGNC:16695]	-0.473689	7.00862	104.812	1.09309e-11	1.37248e-09	Unchanged
5818	ENSG00000126267	COX6B1	protein_coding	cytochrome c oxidase subunit 6B1 [Source:HGNC Symbol;Acc:HGNC:2280]	-0.498766	6.11181	104.21	1.17462e-11	1.45317e-09	Unchanged
5226	ENSG00000122026	RPL21	protein_coding	ribosomal protein L21 [Source:HGNC Symbol;Acc:HGNC:10313]	-0.442154	7.44594	103.753	1.24082e-11	1.50193e-09	Unchanged
4367	ENSG00000115128	SF3B6	protein_coding	splicing factor 3b subunit 6 [Source:HGNC Symbol;Acc:HGNC:30096]	-0.4321	7.11576	103.15	1.33421e-11	1.60343e-09	Unchanged
9304	ENSG00000150459	SAP18	protein_coding	Sin3A associated protein 18 [Source:HGNC Symbol;Acc:HGNC:10530]	-0.485863	6.35581	102.756	1.39927e-11	1.65794e-09	Unchanged
8867	ENSG00000146592	CREB5	protein_coding	cAMP responsive element binding protein 5 [Source:HGNC Symbol;Acc:HGNC:16844]	0.438967	6.92939	99.3255	2.13099e-11	2.45575e-09	Unchanged
6880	ENSG00000134291	TMEM106C	protein_coding	transmembrane protein 106C [Source:HGNC Symbol;Acc:HGNC:28775]	-0.469298	6.53253	98.589	2.33574e-11	2.65533e-09	Unchanged
8465	ENSG00000143774	GUK1	protein_coding	guanylate kinase 1 [Source:HGNC Symbol;Acc:HGNC:4693]	-0.466544	6.70704	98.3036	2.42062e-11	2.73335e-09	Unchanged
14783	ENSG00000179958	DCTPP1	protein_coding	dCTP pyrophosphatase 1 [Source:HGNC Symbol;Acc:HGNC:28777]	-0.491514	5.94489	97.5585	2.65801e-11	2.96165e-09	Unchanged
35539	ENSG00000240342	RPS2P5	processed_pseudogene	ribosomal protein S2 pseudogene 5 [Source:HGNC Symbol;Acc:HGNC:31386]	-0.469403	6.4954	94.2011	4.07949e-11	4.37181e-09	Unchanged
9015	ENSG00000147684	NDUFB9	protein_coding	NADH:ubiquinone oxidoreductase subunit B9 [Source:HGNC Symbol;Acc:HGNC:7704]	-0.493604	6.00407	93.8125	4.29002e-11	4.56833e-09	Unchanged
12799	ENSG00000170315	UBB	protein_coding	ubiquitin B [Source:HGNC Symbol;Acc:HGNC:12463]	-0.403585	7.19727	93.6094	4.40465e-11	4.6609e-09	Unchanged
4755	ENSG00000117724	CENPF	protein_coding	centromere protein F [Source:HGNC Symbol;Acc:HGNC:1857]	-0.412243	8.89562	92.4802	5.10403e-11	5.33387e-09	Unchanged
34383	ENSG00000237649	KIFC1	protein_coding	kinesin family member C1 [Source:HGNC Symbol;Acc:HGNC:6389]	-0.457906	6.30219	91.7329	5.63113e-11	5.84838e-09	Unchanged
12327	ENSG00000168288	MMADHC	protein_coding	metabolism of cobalamin associated D [Source:HGNC Symbol;Acc:HGNC:25221]	-0.481745	6.34028	90.5153	6.61747e-11	6.78896e-09	Unchanged
6037	ENSG00000128524	ATP6V1F	protein_coding	ATPase H+ transporting V1 subunit F [Source:HGNC Symbol;Acc:HGNC:16832]	-0.451884	6.02394	90.4554	6.67057e-11	6.80196e-09	Unchanged
1052	ENSG00000068697	LAPTM4A	protein_coding	lysosomal protein transmembrane 4 alpha [Source:HGNC Symbol;Acc:HGNC:6924]	-0.441508	6.16725	90.0102	7.07915e-11	7.17511e-09	Unchanged
13756	ENSG00000174748	RPL15	protein_coding	ribosomal protein L15 [Source:HGNC Symbol;Acc:HGNC:10306]	-0.335072	9.46372	88.922	8.19397e-11	8.20616e-09	Unchanged
926	ENSG00000065328	MCM10	protein_coding	minichromosome maintenance 10 replication initiation factor [Source:HGNC Symbol;Acc:HGNC:18043]	0.374731	7.77574	88.65	8.5008e-11	8.46307e-09	Unchanged
5856	ENSG00000126768	TIMM17B	protein_coding	translocase of inner mitochondrial membrane 17B [Source:HGNC Symbol;Acc:HGNC:17310]	-0.498835	5.57507	87.9962	9.28948e-11	9.08695e-09	Unchanged
8050	ENSG00000140988	RPS2	protein_coding	ribosomal protein S2 [Source:HGNC Symbol;Acc:HGNC:10404]	-0.350562	11.0843	87.9441	9.3555e-11	9.09863e-09	Unchanged
697	ENSG00000051523	CYBA	protein_coding	cytochrome b-245 alpha chain [Source:HGNC Symbol;Acc:HGNC:2577]	-0.492166	5.61722	87.3376	1.01628e-10	9.77085e-09	Unchanged
2023	ENSG00000095209	TMEM38B	protein_coding	transmembrane protein 38B [Source:HGNC Symbol;Acc:HGNC:25535]	-0.479841	5.63564	87.2923	1.0226e-10	9.77573e-09	Unchanged
9074	ENSG00000148303	RPL7A	protein_coding	ribosomal protein L7a [Source:HGNC Symbol;Acc:HGNC:10364]	-0.345157	9.91955	85.2871	1.34872e-10	1.26772e-08	Unchanged
9753	ENSG00000154277	UCHL1	protein_coding	ubiquitin C-terminal hydrolase L1 [Source:HGNC Symbol;Acc:HGNC:12513]	-0.423312	6.68306	83.3571	1.76851e-10	1.64393e-08	Unchanged
8849	ENSG00000146425	DYNLT1	protein_coding	dynein light chain Tctex-type 1 [Source:HGNC Symbol;Acc:HGNC:11697]	-0.427912	5.99025	81.0326	2.46614e-10	2.2308e-08	Unchanged
8664	ENSG00000145147	SLIT2	protein_coding	slit guidance ligand 2 [Source:HGNC Symbol;Acc:HGNC:11086]	-0.355986	7.76206	80.5912	2.62892e-10	2.36533e-08	Unchanged
17058	ENSG00000196262	PPIA	protein_coding	peptidylprolyl isomerase A [Source:HGNC Symbol;Acc:HGNC:9253]	-0.34431	8.2955	80.279	2.75093e-10	2.44891e-08	Unchanged
1608	ENSG00000083799	CYLD	protein_coding	CYLD lysine 63 deubiquitinase [Source:HGNC Symbol;Acc:HGNC:2584]	0.486182	5.63474	80.0711	2.83554e-10	2.51095e-08	Unchanged
10934	ENSG00000163159	VPS72	protein_coding	vacuolar protein sorting 72 homolog [Source:HGNC Symbol;Acc:HGNC:11644]	-0.431074	6.23569	79.8647	2.92224e-10	2.56077e-08	Unchanged
1988	ENSG00000092853	CLSPN	protein_coding	claspin [Source:HGNC Symbol;Acc:HGNC:19715]	0.364236	6.82093	79.2401	3.20219e-10	2.79155e-08	Unchanged
5736	ENSG00000125835	SNRPB	protein_coding	small nuclear ribonucleoprotein polypeptides B and B1 [Source:HGNC Symbol;Acc:HGNC:11153]	-0.366471	7.69541	79.0787	3.27909e-10	2.84385e-08	Unchanged
24151	ENSG00000221983	UBA52	protein_coding	ubiquitin A-52 residue ribosomal protein fusion product 1 [Source:HGNC Symbol;Acc:HGNC:12458]	-0.345089	8.19295	78.6562	3.48978e-10	2.99569e-08	Unchanged
17924	ENSG00000198840	ND3	protein_coding	mitochondrially encoded NADH:ubiquinone oxidoreductase core subunit 3 [Source:HGNC Symbol;Acc:HGNC:7458]	0.372925	9.12974	78.3229	3.6661e-10	3.13107e-08	Unchanged
2009	ENSG00000094804	CDC6	protein_coding	cell division cycle 6 [Source:HGNC Symbol;Acc:HGNC:1744]	0.346009	7.2099	77.9807	3.85702e-10	3.27749e-08	Unchanged
14939	ENSG00000180817	PPA1	protein_coding	inorganic pyrophosphatase 1 [Source:HGNC Symbol;Acc:HGNC:9226]	-0.339538	7.97221	77.5919	4.08685e-10	3.45534e-08	Unchanged
8297	ENSG00000142937	RPS8	protein_coding	ribosomal protein S8 [Source:HGNC Symbol;Acc:HGNC:10441]	-0.327951	10.1441	77.2595	4.29487e-10	3.61306e-08	Unchanged
11655	ENSG00000165672	PRDX3	protein_coding	peroxiredoxin 3 [Source:HGNC Symbol;Acc:HGNC:9354]	-0.362847	7.68025	77.0399	4.4384e-10	3.71523e-08	Unchanged
10675	ENSG00000162063	CCNF	protein_coding	cyclin F [Source:HGNC Symbol;Acc:HGNC:1591]	-0.457865	6.02897	76.9106	4.52535e-10	3.76926e-08	Unchanged
4669	ENSG00000117118	SDHB	protein_coding	succinate dehydrogenase complex iron sulfur subunit B [Source:HGNC Symbol;Acc:HGNC:10681]	-0.38539	6.68641	76.078	5.1301e-10	4.23108e-08	Unchanged
17935	ENSG00000198856	OSTC	protein_coding	oligosaccharyltransferase complex non-catalytic subunit [Source:HGNC Symbol;Acc:HGNC:24448]	-0.422382	5.9542	75.9932	5.19641e-10	4.24415e-08	Unchanged
2460	ENSG00000101182	PSMA7	protein_coding	proteasome 20S subunit alpha 7 [Source:HGNC Symbol;Acc:HGNC:9536]	-0.398787	6.83971	75.8167	5.33715e-10	4.33756e-08	Unchanged
444	ENSG00000024526	DEPDC1	protein_coding	DEP domain containing 1 [Source:HGNC Symbol;Acc:HGNC:22949]	-0.364836	7.2176	75.7857	5.36233e-10	4.33756e-08	Unchanged
4478	ENSG00000115738	ID2	protein_coding	inhibitor of DNA binding 2 [Source:HGNC Symbol;Acc:HGNC:5361]	-0.443793	6.51794	75.7411	5.39869e-10	4.34608e-08	Unchanged
4237	ENSG00000113845	TIMMDC1	protein_coding	translocase of inner mitochondrial membrane domain containing 1 [Source:HGNC Symbol;Acc:HGNC:1321]	-0.446462	6.05699	75.1895	5.87123e-10	4.70397e-08	Unchanged
11213	ENSG00000164045	CDC25A	protein_coding	cell division cycle 25A [Source:HGNC Symbol;Acc:HGNC:1725]	0.332618	8.25449	74.6359	6.38992e-10	5.09528e-08	Unchanged
7380	ENSG00000136930	PSMB7	protein_coding	proteasome 20S subunit beta 7 [Source:HGNC Symbol;Acc:HGNC:9544]	-0.441934	6.81608	74.2388	6.79186e-10	5.36493e-08	Unchanged
3495	ENSG00000108106	UBE2S	protein_coding	ubiquitin conjugating enzyme E2 S [Source:HGNC Symbol;Acc:HGNC:17895]	-0.369397	6.86932	73.2671	7.8928e-10	6.20543e-08	Unchanged
49	ENSG00000004059	ARF5	protein_coding	ADP ribosylation factor 5 [Source:HGNC Symbol;Acc:HGNC:658]	-0.441493	5.82846	72.7826	8.51131e-10	6.6606e-08	Unchanged
16767	ENSG00000188612	SUMO2	protein_coding	small ubiquitin like modifier 2 [Source:HGNC Symbol;Acc:HGNC:11125]	-0.379445	7.22981	72.5706	8.79788e-10	6.85298e-08	Unchanged
5337	ENSG00000123080	CDKN2C	protein_coding	cyclin dependent kinase inhibitor 2C [Source:HGNC Symbol;Acc:HGNC:1789]	-0.498512	5.31129	71.8651	9.82789e-10	7.62001e-08	Unchanged
5583	ENSG00000124766	SOX4	protein_coding	SRY-box transcription factor 4 [Source:HGNC Symbol;Acc:HGNC:11200]	-0.449538	7.54662	71.8261	9.8883e-10	7.63168e-08	Unchanged
36002	ENSG00000241468	ATP5MF	protein_coding	ATP synthase membrane subunit f [Source:HGNC Symbol;Acc:HGNC:848]	-0.442208	5.81016	70.8426	1.15539e-09	8.87646e-08	Unchanged
11933	ENSG00000166794	PPIB	protein_coding	peptidylprolyl isomerase B [Source:HGNC Symbol;Acc:HGNC:9255]	-0.442807	5.77633	70.2709	1.2657e-09	9.67972e-08	Unchanged
8138	ENSG00000141552	ANAPC11	protein_coding	anaphase promoting complex subunit 11 [Source:HGNC Symbol;Acc:HGNC:14452]	-0.445172	5.6119	70.078	1.3054e-09	9.93818e-08	Unchanged
2392	ENSG00000100814	CCNB1IP1	protein_coding	cyclin B1 interacting protein 1 [Source:HGNC Symbol;Acc:HGNC:19437]	-0.361933	6.90014	69.8591	1.35206e-09	1.02471e-07	Unchanged
7424	ENSG00000137154	RPS6	protein_coding	ribosomal protein S6 [Source:HGNC Symbol;Acc:HGNC:10429]	-0.310446	10.8618	69.7765	1.37013e-09	1.03374e-07	Unchanged
22514	ENSG00000213719	CLIC1	protein_coding	chloride intracellular channel 1 [Source:HGNC Symbol;Acc:HGNC:2062]	-0.352269	6.77033	69.5701	1.4164e-09	1.06388e-07	Unchanged
8438	ENSG00000143612	C1orf43	protein_coding	chromosome 1 open reading frame 43 [Source:HGNC Symbol;Acc:HGNC:29876]	-0.301048	7.92771	69.1241	1.52211e-09	1.1382e-07	Unchanged
7087	ENSG00000135446	CDK4	protein_coding	cyclin dependent kinase 4 [Source:HGNC Symbol;Acc:HGNC:1773]	-0.428501	6.13792	68.9504	1.56554e-09	1.16125e-07	Unchanged
15135	ENSG00000181924	COA4	protein_coding	cytochrome c oxidase assembly factor 4 homolog [Source:HGNC Symbol;Acc:HGNC:24604]	-0.448353	5.55925	68.9457	1.56674e-09	1.16125e-07	Unchanged
8359	ENSG00000143314	MRPL24	protein_coding	mitochondrial ribosomal protein L24 [Source:HGNC Symbol;Acc:HGNC:14037]	-0.451131	5.65136	67.7318	1.90973e-09	1.39421e-07	Unchanged
23035	ENSG00000215021	PHB2	protein_coding	prohibitin 2 [Source:HGNC Symbol;Acc:HGNC:30306]	-0.303887	8.00553	67.6419	1.93812e-09	1.40555e-07	Unchanged
8298	ENSG00000142945	KIF2C	protein_coding	kinesin family member 2C [Source:HGNC Symbol;Acc:HGNC:6393]	-0.361287	6.49075	67.5663	1.96232e-09	1.417e-07	Unchanged
758	ENSG00000055950	MRPL43	protein_coding	mitochondrial ribosomal protein L43 [Source:HGNC Symbol;Acc:HGNC:14517]	-0.43818	5.44147	67.2106	2.08069e-09	1.48338e-07	Unchanged
4728	ENSG00000117543	DPH5	protein_coding	diphthamide biosynthesis 5 [Source:HGNC Symbol;Acc:HGNC:24270]	-0.425738	5.92984	67.0391	2.14045e-09	1.51954e-07	Unchanged
3003	ENSG00000104904	OAZ1	protein_coding	ornithine decarboxylase antizyme 1 [Source:HGNC Symbol;Acc:HGNC:8095]	-0.293358	8.49994	66.9322	2.17861e-09	1.54013e-07	Unchanged
6866	ENSG00000134248	LAMTOR5	protein_coding	late endosomal/lysosomal adaptor, MAPK and MTOR activator 5 [Source:HGNC Symbol;Acc:HGNC:17955]	-0.497603	4.9888	66.2035	2.45883e-09	1.72374e-07	Unchanged
14594	ENSG00000178982	EIF3K	protein_coding	eukaryotic translation initiation factor 3 subunit K [Source:HGNC Symbol;Acc:HGNC:24656]	-0.341733	6.71321	66.081	2.50958e-09	1.75202e-07	Unchanged
11248	ENSG00000164109	MAD2L1	protein_coding	mitotic arrest deficient 2 like 1 [Source:HGNC Symbol;Acc:HGNC:6763]	-0.333698	7.30899	66.0208	2.53495e-09	1.76242e-07	Unchanged
43047	ENSG00000255717	SNHG1	lncRNA	small nucleolar RNA host gene 1 [Source:HGNC Symbol;Acc:HGNC:32688]	-0.327298	7.43976	65.4562	2.78634e-09	1.90633e-07	Unchanged
36149	ENSG00000241837	ATP5PO	protein_coding	ATP synthase peripheral stalk subunit OSCP [Source:HGNC Symbol;Acc:HGNC:850]	-0.422552	5.83549	65.4542	2.78727e-09	1.90633e-07	Unchanged
12638	ENSG00000169599	NFU1	protein_coding	NFU1 iron-sulfur cluster scaffold [Source:HGNC Symbol;Acc:HGNC:16287]	-0.462588	5.27618	65.3935	2.81587e-09	1.9181e-07	Unchanged
6413	ENSG00000131143	COX4I1	protein_coding	cytochrome c oxidase subunit 4I1 [Source:HGNC Symbol;Acc:HGNC:2265]	-0.333605	7.48258	65.1219	2.94756e-09	1.99971e-07	Unchanged
12654	ENSG00000169679	BUB1	protein_coding	BUB1 mitotic checkpoint serine/threonine kinase [Source:HGNC Symbol;Acc:HGNC:1148]	-0.313044	7.51323	64.9948	3.01142e-09	2.02668e-07	Unchanged
7546	ENSG00000137818	RPLP1	protein_coding	ribosomal protein lateral stalk subunit P1 [Source:HGNC Symbol;Acc:HGNC:10372]	-0.319086	9.7707	64.2196	3.43423e-09	2.30203e-07	Unchanged
16409	ENSG00000187051	RPS19BP1	protein_coding	ribosomal protein S19 binding protein 1 [Source:HGNC Symbol;Acc:HGNC:28749]	-0.414777	5.79595	63.7995	3.68929e-09	2.46319e-07	Unchanged
8315	ENSG00000143106	PSMA5	protein_coding	proteasome 20S subunit alpha 5 [Source:HGNC Symbol;Acc:HGNC:9534]	-0.394384	6.57478	63.6504	3.78462e-09	2.51684e-07	Unchanged
1392	ENSG00000077514	POLD3	protein_coding	DNA polymerase delta 3, accessory subunit [Source:HGNC Symbol;Acc:HGNC:20932]	0.347462	6.38534	63.4888	3.89086e-09	2.57731e-07	Unchanged
3335	ENSG00000106603	COA1	protein_coding	cytochrome c oxidase assembly factor 1 homolog [Source:HGNC Symbol;Acc:HGNC:21868]	-0.382092	6.13383	63.0517	4.19445e-09	2.76751e-07	Unchanged
2389	ENSG00000100804	PSMB5	protein_coding	proteasome 20S subunit beta 5 [Source:HGNC Symbol;Acc:HGNC:9542]	-0.416505	6.5451	62.8886	4.31412e-09	2.82432e-07	Unchanged
2366	ENSG00000100632	ERH	protein_coding	ERH mRNA splicing and mitosis factor [Source:HGNC Symbol;Acc:HGNC:3447]	-0.353339	7.13117	62.138	4.91336e-09	3.18443e-07	Unchanged
6847	ENSG00000134153	EMC7	protein_coding	ER membrane protein complex subunit 7 [Source:HGNC Symbol;Acc:HGNC:24301]	-0.468367	4.99766	62.1086	4.93859e-09	3.18443e-07	Unchanged
5063	ENSG00000120539	MASTL	protein_coding	microtubule associated serine/threonine kinase like [Source:HGNC Symbol;Acc:HGNC:19042]	0.335701	6.73415	62.1071	4.93989e-09	3.18443e-07	Unchanged
29853	ENSG00000230989	HSBP1	protein_coding	heat shock factor binding protein 1 [Source:HGNC Symbol;Acc:HGNC:5203]	-0.382559	6.13269	61.9417	5.08425e-09	3.26498e-07	Unchanged
9980	ENSG00000156411	ATP5MJ	protein_coding	ATP synthase membrane subunit j [Source:HGNC Symbol;Acc:HGNC:1188]	-0.425517	5.94444	61.9184	5.10501e-09	3.26584e-07	Unchanged
5469	ENSG00000124172	ATP5F1E	protein_coding	ATP synthase F1 subunit epsilon [Source:HGNC Symbol;Acc:HGNC:838]	-0.399893	6.44106	61.4062	5.58334e-09	3.54489e-07	Unchanged
3334	ENSG00000106591	MRPL32	protein_coding	mitochondrial ribosomal protein L32 [Source:HGNC Symbol;Acc:HGNC:14035]	-0.417791	5.64313	60.6328	6.3981e-09	4.01672e-07	Unchanged
4783	ENSG00000118193	KIF14	protein_coding	kinesin family member 14 [Source:HGNC Symbol;Acc:HGNC:19181]	-0.33993	6.69063	60.5118	6.5366e-09	4.08841e-07	Unchanged
4635	ENSG00000116857	TMEM9	protein_coding	transmembrane protein 9 [Source:HGNC Symbol;Acc:HGNC:18823]	-0.371021	6.29596	59.668	7.59556e-09	4.69835e-07	Unchanged
1698	ENSG00000086504	MRPL28	protein_coding	mitochondrial ribosomal protein L28 [Source:HGNC Symbol;Acc:HGNC:14484]	-0.450265	5.88589	59.3995	7.96957e-09	4.91165e-07	Unchanged
4527	ENSG00000116062	MSH6	protein_coding	mutS homolog 6 [Source:HGNC Symbol;Acc:HGNC:7329]	0.295998	7.82508	59.351	8.03912e-09	4.93643e-07	Unchanged
8928	ENSG00000147123	NDUFB11	protein_coding	NADH:ubiquinone oxidoreductase subunit B11 [Source:HGNC Symbol;Acc:HGNC:20372]	-0.435152	5.73129	58.751	8.95605e-09	5.47948e-07	Unchanged
11249	ENSG00000164111	ANXA5	protein_coding	annexin A5 [Source:HGNC Symbol;Acc:HGNC:543]	-0.295461	7.5395	58.1051	1.00684e-08	6.11553e-07	Unchanged
13393	ENSG00000172809	RPL38	protein_coding	ribosomal protein L38 [Source:HGNC Symbol;Acc:HGNC:10349]	-0.323546	8.69476	57.9777	1.03046e-08	6.2365e-07	Unchanged
9220	ENSG00000149503	INCENP	protein_coding	inner centromere protein [Source:HGNC Symbol;Acc:HGNC:6058]	-0.298713	7.32781	57.5606	1.11202e-08	6.68203e-07	Unchanged
3863	ENSG00000111229	ARPC3	protein_coding	actin related protein 2/3 complex subunit 3 [Source:HGNC Symbol;Acc:HGNC:706]	-0.384018	6.10049	57.391	1.14712e-08	6.86842e-07	Unchanged
970	ENSG00000066279	ASPM	protein_coding	assembly factor for spindle microtubules [Source:HGNC Symbol;Acc:HGNC:19048]	-0.283375	8.41773	57.118	1.20609e-08	7.17048e-07	Unchanged
2674	ENSG00000102393	GLA	protein_coding	galactosidase alpha [Source:HGNC Symbol;Acc:HGNC:4296]	-0.32727	7.23255	57.0634	1.21828e-08	7.21745e-07	Unchanged
2958	ENSG00000104738	MCM4	protein_coding	minichromosome maintenance complex component 4 [Source:HGNC Symbol;Acc:HGNC:6947]	0.27676	9.1697	56.5528	1.33873e-08	7.9032e-07	Unchanged
2523	ENSG00000101412	E2F1	protein_coding	E2F transcription factor 1 [Source:HGNC Symbol;Acc:HGNC:3113]	0.344717	6.23742	56.3307	1.39499e-08	8.20655e-07	Unchanged
11650	ENSG00000165655	ZNF503	protein_coding	zinc finger protein 503 [Source:HGNC Symbol;Acc:HGNC:23589]	-0.339525	7.75788	56.2667	1.41168e-08	8.25446e-07	Unchanged
4551	ENSG00000116209	TMEM59	protein_coding	transmembrane protein 59 [Source:HGNC Symbol;Acc:HGNC:1239]	-0.330466	6.39167	56.2619	1.41295e-08	8.25446e-07	Unchanged
9135	ENSG00000148773	MKI67	protein_coding	marker of proliferation Ki-67 [Source:HGNC Symbol;Acc:HGNC:7107]	-0.267636	10.0218	56.0494	1.4699e-08	8.52795e-07	Unchanged
8342	ENSG00000143198	MGST3	protein_coding	microsomal glutathione S-transferase 3 [Source:HGNC Symbol;Acc:HGNC:7064]	-0.448578	5.13403	55.962	1.49405e-08	8.63038e-07	Unchanged
11475	ENSG00000164919	COX6C	protein_coding	cytochrome c oxidase subunit 6C [Source:HGNC Symbol;Acc:HGNC:2285]	-0.352377	6.01662	55.9301	1.50294e-08	8.63038e-07	Unchanged
7609	ENSG00000138085	ATRAID	protein_coding	all-trans retinoic acid induced differentiation factor [Source:HGNC Symbol;Acc:HGNC:24090]	-0.411966	5.56728	55.7751	1.54708e-08	8.85359e-07	Unchanged
1668	ENSG00000085662	AKR1B1	protein_coding	aldo-keto reductase family 1 member B [Source:HGNC Symbol;Acc:HGNC:381]	-0.307627	6.92959	55.6349	1.58819e-08	9.02745e-07	Unchanged
6285	ENSG00000130520	LSM4	protein_coding	LSM4 homolog, U6 small nuclear RNA and mRNA degradation associated [Source:HGNC Symbol;Acc:HGNC:17259]	-0.296641	7.16938	55.4913	1.63147e-08	9.24227e-07	Unchanged
4094	ENSG00000112667	DNPH1	protein_coding	2'-deoxynucleoside 5'-phosphate N-hydrolase 1 [Source:HGNC Symbol;Acc:HGNC:21218]	-0.419703	5.3025	55.1905	1.72627e-08	9.71388e-07	Unchanged
12161	ENSG00000167670	CHAF1A	protein_coding	chromatin assembly factor 1 subunit A [Source:HGNC Symbol;Acc:HGNC:1910]	0.295426	7.39084	55.0938	1.75798e-08	9.85933e-07	Unchanged
3837	ENSG00000110955	ATP5F1B	protein_coding	ATP synthase F1 subunit beta [Source:HGNC Symbol;Acc:HGNC:830]	-0.275374	9.44348	54.8466	1.84189e-08	1.02956e-06	Unchanged
348	ENSG00000013810	TACC3	protein_coding	transforming acidic coiled-coil containing protein 3 [Source:HGNC Symbol;Acc:HGNC:11524]	-0.274819	7.68105	54.7833	1.86405e-08	1.0385e-06	Unchanged
1435	ENSG00000078668	VDAC3	protein_coding	voltage dependent anion channel 3 [Source:HGNC Symbol;Acc:HGNC:12674]	-0.346677	6.59038	54.6365	1.91656e-08	1.06118e-06	Unchanged
22460	ENSG00000213619	NDUFS3	protein_coding	NADH:ubiquinone oxidoreductase core subunit S3 [Source:HGNC Symbol;Acc:HGNC:7710]	-0.414393	5.72153	54.6342	1.91738e-08	1.06118e-06	Unchanged
1357	ENSG00000076706	MCAM	protein_coding	melanoma cell adhesion molecule [Source:HGNC Symbol;Acc:HGNC:6934]	0.433993	4.93264	54.2462	2.06392e-08	1.13482e-06	Unchanged
7565	ENSG00000137876	RSL24D1	protein_coding	ribosomal L24 domain containing 1 [Source:HGNC Symbol;Acc:HGNC:18479]	-0.317229	6.6713	54.1496	2.10219e-08	1.15209e-06	Unchanged
7397	ENSG00000136997	MYC	protein_coding	MYC proto-oncogene, bHLH transcription factor [Source:HGNC Symbol;Acc:HGNC:7553]	-0.368844	7.11518	53.9689	2.17587e-08	1.18476e-06	Unchanged
15873	ENSG00000184990	SIVA1	protein_coding	SIVA1 apoptosis inducing factor [Source:HGNC Symbol;Acc:HGNC:17712]	-0.46463	5.40764	53.8439	2.22845e-08	1.20947e-06	Unchanged
2638	ENSG00000102144	PGK1	protein_coding	phosphoglycerate kinase 1 [Source:HGNC Symbol;Acc:HGNC:8896]	-0.323921	8.87068	53.7506	2.26858e-08	1.22729e-06	Unchanged
27112	ENSG00000226950	DANCR	lncRNA	differentiation antagonizing non-protein coding RNA [Source:HGNC Symbol;Acc:HGNC:28964]	-0.408493	5.48371	53.6639	2.30655e-08	1.24384e-06	Unchanged
11016	ENSG00000163479	SSR2	protein_coding	signal sequence receptor subunit 2 [Source:HGNC Symbol;Acc:HGNC:11324]	-0.31872	6.71644	53.5931	2.33804e-08	1.25679e-06	Unchanged
200	ENSG00000007968	E2F2	protein_coding	E2F transcription factor 2 [Source:HGNC Symbol;Acc:HGNC:3114]	0.341045	6.36732	53.1445	2.5486e-08	1.35697e-06	Unchanged
7954	ENSG00000140374	ETFA	protein_coding	electron transfer flavoprotein subunit alpha [Source:HGNC Symbol;Acc:HGNC:3481]	-0.289343	7.24733	52.6923	2.78137e-08	1.47159e-06	Unchanged
11045	ENSG00000163541	SUCLG1	protein_coding	succinate-CoA ligase GDP/ADP-forming subunit alpha [Source:HGNC Symbol;Acc:HGNC:11449]	-0.379579	6.07339	52.6289	2.81573e-08	1.4851e-06	Unchanged
6946	ENSG00000134690	CDCA8	protein_coding	cell division cycle associated 8 [Source:HGNC Symbol;Acc:HGNC:14629]	-0.347535	6.18697	51.9416	3.219e-08	1.68722e-06	Unchanged
4952	ENSG00000119718	EIF2B2	protein_coding	eukaryotic translation initiation factor 2B subunit beta [Source:HGNC Symbol;Acc:HGNC:3258]	-0.401197	5.42157	51.861	3.27019e-08	1.70873e-06	Unchanged
17882	ENSG00000198763	ND2	protein_coding	mitochondrially encoded NADH:ubiquinone oxidoreductase core subunit 2 [Source:HGNC Symbol;Acc:HGNC:7456]	0.296984	10.4243	51.6894	3.38205e-08	1.7617e-06	Unchanged
9513	ENSG00000152234	ATP5F1A	protein_coding	ATP synthase F1 subunit alpha [Source:HGNC Symbol;Acc:HGNC:823]	-0.273457	8.49225	51.3841	3.59118e-08	1.86487e-06	Unchanged
2446	ENSG00000101132	PFDN4	protein_coding	prefoldin subunit 4 [Source:HGNC Symbol;Acc:HGNC:8868]	-0.489848	4.84475	51.045	3.83962e-08	1.98164e-06	Unchanged
10750	ENSG00000162517	PEF1	protein_coding	penta-EF-hand domain containing 1 [Source:HGNC Symbol;Acc:HGNC:30009]	-0.297785	6.95438	50.936	3.92332e-08	2.01375e-06	Unchanged
13817	ENSG00000175063	UBE2C	protein_coding	ubiquitin conjugating enzyme E2 C [Source:HGNC Symbol;Acc:HGNC:15937]	-0.31342	6.6629	50.9329	3.92577e-08	2.01375e-06	Unchanged
1575	ENSG00000082515	MRPL22	protein_coding	mitochondrial ribosomal protein L22 [Source:HGNC Symbol;Acc:HGNC:14480]	-0.38835	5.4126	50.881	3.96633e-08	2.02838e-06	Unchanged
8408	ENSG00000143476	DTL	protein_coding	denticleless E3 ubiquitin protein ligase homolog [Source:HGNC Symbol;Acc:HGNC:30288]	0.290989	7.85897	50.8007	4.02991e-08	2.05465e-06	Unchanged
13816	ENSG00000175061	SNHG29	lncRNA	small nucleolar RNA host gene 29 [Source:HGNC Symbol;Acc:HGNC:28619]	-0.297333	7.93071	50.6897	4.11968e-08	2.09407e-06	Unchanged
7427	ENSG00000137168	PPIL1	protein_coding	peptidylprolyl isomerase like 1 [Source:HGNC Symbol;Acc:HGNC:9260]	-0.372359	6.05775	50.6141	4.18209e-08	2.11302e-06	Unchanged
4947	ENSG00000119705	SLIRP	protein_coding	SRA stem-loop interacting RNA binding protein [Source:HGNC Symbol;Acc:HGNC:20495]	-0.455838	5.75834	50.3599	4.39912e-08	2.21602e-06	Unchanged
6163	ENSG00000129559	NEDD8	protein_coding	NEDD8 ubiquitin like modifier [Source:HGNC Symbol;Acc:HGNC:7732]	-0.443538	5.03382	50.3128	4.44069e-08	2.23029e-06	Unchanged
16676	ENSG00000188229	TUBB4B	protein_coding	tubulin beta 4B class IVb [Source:HGNC Symbol;Acc:HGNC:20771]	-0.276617	7.80791	50.2788	4.47087e-08	2.23876e-06	Unchanged
14473	ENSG00000178307	TMEM11	protein_coding	transmembrane protein 11 [Source:HGNC Symbol;Acc:HGNC:16823]	-0.401181	5.73855	50.2336	4.51144e-08	2.25237e-06	Unchanged
4751	ENSG00000117691	NENF	protein_coding	neudesin neurotrophic factor [Source:HGNC Symbol;Acc:HGNC:30384]	-0.406857	5.46854	50.1697	4.56943e-08	2.27458e-06	Unchanged
2538	ENSG00000101447	FAM83D	protein_coding	family with sequence similarity 83 member D [Source:HGNC Symbol;Acc:HGNC:16122]	-0.44104	5.31999	50.1086	4.62559e-08	2.28899e-06	Unchanged
42482	ENSG00000254999	BRK1	protein_coding	BRICK1 subunit of SCAR/WAVE actin nucleating complex [Source:HGNC Symbol;Acc:HGNC:23057]	-0.321942	6.49463	49.8312	4.88991e-08	2.41269e-06	Unchanged
10416	ENSG00000160058	BSDC1	protein_coding	BSD domain containing 1 [Source:HGNC Symbol;Acc:HGNC:25501]	0.303509	6.673	49.7932	4.92734e-08	2.42405e-06	Unchanged
3302	ENSG00000106367	AP1S1	protein_coding	adaptor related protein complex 1 subunit sigma 1 [Source:HGNC Symbol;Acc:HGNC:559]	-0.483106	4.97474	49.0032	5.77911e-08	2.83479e-06	Unchanged
10044	ENSG00000156970	BUB1B	protein_coding	BUB1 mitotic checkpoint serine/threonine kinase B [Source:HGNC Symbol;Acc:HGNC:1149]	-0.294094	6.8346	48.7922	6.03204e-08	2.95027e-06	Unchanged
1000	ENSG00000067082	KLF6	protein_coding	Kruppel like factor 6 [Source:HGNC Symbol;Acc:HGNC:2235]	-0.306442	7.02965	48.6898	6.15913e-08	3.00369e-06	Unchanged
7494	ENSG00000137547	MRPL15	protein_coding	mitochondrial ribosomal protein L15 [Source:HGNC Symbol;Acc:HGNC:14054]	-0.389565	5.75805	48.5671	6.31509e-08	3.062e-06	Unchanged
8004	ENSG00000140612	SEC11A	protein_coding	SEC11 homolog A, signal peptidase complex subunit [Source:HGNC Symbol;Acc:HGNC:17718]	-0.301051	6.73865	48.4365	6.48562e-08	3.11793e-06	Unchanged
12996	ENSG00000171135	JAGN1	protein_coding	jagunal homolog 1 [Source:HGNC Symbol;Acc:HGNC:26926]	-0.431303	5.23108	48.4362	6.48604e-08	3.11793e-06	Unchanged
19942	ENSG00000204568	MRPS18B	protein_coding	mitochondrial ribosomal protein S18B [Source:HGNC Symbol;Acc:HGNC:14516]	-0.308377	6.47431	48.3783	6.56329e-08	3.14608e-06	Unchanged
10313	ENSG00000159199	ATP5MC1	protein_coding	ATP synthase membrane subunit c locus 1 [Source:HGNC Symbol;Acc:HGNC:841]	-0.409181	5.50588	48.3564	6.59272e-08	3.15121e-06	Unchanged
1197	ENSG00000072506	HSD17B10	protein_coding	hydroxysteroid 17-beta dehydrogenase 10 [Source:HGNC Symbol;Acc:HGNC:4800]	-0.378368	6.12436	48.2331	6.76119e-08	3.22258e-06	Unchanged
3453	ENSG00000107798	LIPA	protein_coding	lipase A, lysosomal acid type [Source:HGNC Symbol;Acc:HGNC:6617]	-0.319007	6.42645	47.9747	7.12928e-08	3.38842e-06	Unchanged
11126	ENSG00000163781	TOPBP1	protein_coding	DNA topoisomerase II binding protein 1 [Source:HGNC Symbol;Acc:HGNC:17008]	0.276884	7.6612	46.9489	8.81453e-08	4.17759e-06	Unchanged
2426	ENSG00000101000	PROCR	protein_coding	protein C receptor [Source:HGNC Symbol;Acc:HGNC:9452]	-0.469174	4.9566	46.5539	9.57207e-08	4.49861e-06	Unchanged
2254	ENSG00000100297	MCM5	protein_coding	minichromosome maintenance complex component 5 [Source:HGNC Symbol;Acc:HGNC:6948]	0.262734	7.66139	46.3603	9.96842e-08	4.67183e-06	Unchanged
1621	ENSG00000084072	PPIE	protein_coding	peptidylprolyl isomerase E [Source:HGNC Symbol;Acc:HGNC:9258]	-0.328748	5.96518	46.1268	1.04698e-07	4.88918e-06	Unchanged
6164	ENSG00000129562	DAD1	protein_coding	defender against cell death 1 [Source:HGNC Symbol;Acc:HGNC:2664]	-0.381041	5.86409	46.1175	1.04903e-07	4.88918e-06	Unchanged
12497	ENSG00000169021	UQCRFS1	protein_coding	ubiquinol-cytochrome c reductase, Rieske iron-sulfur polypeptide 1 [Source:HGNC Symbol;Acc:HGNC:12587]	-0.356501	5.83066	46.0995	1.05303e-07	4.89426e-06	Unchanged
3485	ENSG00000108010	GLRX3	protein_coding	glutaredoxin 3 [Source:HGNC Symbol;Acc:HGNC:15987]	-0.304916	6.81912	45.8615	1.10723e-07	5.132e-06	Unchanged
10636	ENSG00000161800	RACGAP1	protein_coding	Rac GTPase activating protein 1 [Source:HGNC Symbol;Acc:HGNC:9804]	-0.271881	7.06526	45.8121	1.11883e-07	5.17151e-06	Unchanged
11390	ENSG00000164609	SLU7	protein_coding	SLU7 homolog, splicing factor [Source:HGNC Symbol;Acc:HGNC:16939]	0.327787	6.33646	45.5858	1.17374e-07	5.39568e-06	Unchanged
17890	ENSG00000198786	ND5	protein_coding	mitochondrially encoded NADH:ubiquinone oxidoreductase core subunit 5 [Source:HGNC Symbol;Acc:HGNC:7461]	0.283314	11.934	45.5724	1.17706e-07	5.3962e-06	Unchanged
19869	ENSG00000204388	HSPA1B	protein_coding	heat shock protein family A (Hsp70) member 1B [Source:HGNC Symbol;Acc:HGNC:5233]	-0.297067	8.28348	45.449	1.20829e-07	5.52432e-06	Unchanged
43273	ENSG00000256269	HMBS	protein_coding	hydroxymethylbilane synthase [Source:HGNC Symbol;Acc:HGNC:4982]	-0.402931	5.49167	45.2645	1.25666e-07	5.72988e-06	Unchanged
998	ENSG00000067064	IDI1	protein_coding	isopentenyl-diphosphate delta isomerase 1 [Source:HGNC Symbol;Acc:HGNC:5387]	-0.473397	7.93354	45.1748	1.28088e-07	5.82456e-06	Unchanged
1173	ENSG00000071994	PDCD2	protein_coding	programmed cell death 2 [Source:HGNC Symbol;Acc:HGNC:8762]	-0.287797	6.8904	45.0635	1.31166e-07	5.94844e-06	Unchanged
16893	ENSG00000189060	H1-0	protein_coding	H1.0 linker histone [Source:HGNC Symbol;Acc:HGNC:4714]	-0.26472	8.82742	44.8725	1.36632e-07	6.16308e-06	Unchanged
1311	ENSG00000075415	SLC25A3	protein_coding	solute carrier family 25 member 3 [Source:HGNC Symbol;Acc:HGNC:10989]	-0.245535	8.36888	44.2784	1.55234e-07	6.98346e-06	Unchanged
3509	ENSG00000108298	RPL19	protein_coding	ribosomal protein L19 [Source:HGNC Symbol;Acc:HGNC:10312]	-0.24479	9.96642	43.9812	1.65534e-07	7.42695e-06	Unchanged
14598	ENSG00000178999	AURKB	protein_coding	aurora kinase B [Source:HGNC Symbol;Acc:HGNC:11390]	-0.308303	6.36365	43.9372	1.67119e-07	7.47815e-06	Unchanged
15076	ENSG00000181610	MRPS23	protein_coding	mitochondrial ribosomal protein S23 [Source:HGNC Symbol;Acc:HGNC:14509]	-0.417752	5.91683	43.8639	1.69796e-07	7.57776e-06	Unchanged
17953	ENSG00000198888	ND1	protein_coding	mitochondrially encoded NADH:ubiquinone oxidoreductase core subunit 1 [Source:HGNC Symbol;Acc:HGNC:7455]	0.273718	11.0948	43.7594	1.7369e-07	7.73106e-06	Unchanged
16886	ENSG00000189046	ALKBH2	protein_coding	alkB homolog 2, alpha-ketoglutarate dependent dioxygenase [Source:HGNC Symbol;Acc:HGNC:32487]	-0.411559	5.03003	43.7469	1.74165e-07	7.73172e-06	Unchanged
10330	ENSG00000159259	CHAF1B	protein_coding	chromatin assembly factor 1 subunit B [Source:HGNC Symbol;Acc:HGNC:1911]	0.300627	6.46526	43.4694	1.85007e-07	8.19144e-06	Unchanged
11493	ENSG00000164970	FAM219A	protein_coding	family with sequence similarity 219 member A [Source:HGNC Symbol;Acc:HGNC:19920]	0.34507	6.27954	43.4511	1.85749e-07	8.20269e-06	Unchanged
4273	ENSG00000114315	HES1	protein_coding	hes family bHLH transcription factor 1 [Source:HGNC Symbol;Acc:HGNC:5192]	-0.412494	5.2665	43.1865	1.96807e-07	8.64487e-06	Unchanged
9867	ENSG00000155366	RHOC	protein_coding	ras homolog family member C [Source:HGNC Symbol;Acc:HGNC:669]	-0.485391	4.66647	43.175	1.97304e-07	8.64487e-06	Unchanged
15117	ENSG00000181817	LSM10	protein_coding	LSM10, U7 small nuclear RNA associated [Source:HGNC Symbol;Acc:HGNC:17562]	-0.49239	4.42211	43.1396	1.98838e-07	8.68949e-06	Unchanged
17927	ENSG00000198843	SELENOT	protein_coding	selenoprotein T [Source:HGNC Symbol;Acc:HGNC:18136]	-0.367321	5.62274	43.0244	2.03926e-07	8.82019e-06	Unchanged
31843	ENSG00000233927	RPS28	protein_coding	ribosomal protein S28 [Source:HGNC Symbol;Acc:HGNC:10418]	-0.294336	7.52348	42.9457	2.07481e-07	8.95093e-06	Unchanged
15894	ENSG00000185043	CIB1	protein_coding	calcium and integrin binding 1 [Source:HGNC Symbol;Acc:HGNC:16920]	-0.414833	4.82242	42.8712	2.10905e-07	9.05225e-06	Unchanged
28296	ENSG00000228716	DHFR	protein_coding	dihydrofolate reductase [Source:HGNC Symbol;Acc:HGNC:2861]	0.298045	6.88599	42.8058	2.13961e-07	9.16004e-06	Unchanged
11709	ENSG00000165898	ISCA2	protein_coding	iron-sulfur cluster assembly 2 [Source:HGNC Symbol;Acc:HGNC:19857]	-0.496901	4.22966	42.6018	2.23799e-07	9.55689e-06	Unchanged
4711	ENSG00000117450	PRDX1	protein_coding	peroxiredoxin 1 [Source:HGNC Symbol;Acc:HGNC:9352]	-0.288909	7.22742	42.3834	2.34868e-07	1.00042e-05	Unchanged
37439	ENSG00000245910	NA	lncRNA	small nucleolar RNA host gene 6 [Source:HGNC Symbol;Acc:HGNC:32965]	-0.372804	5.42292	42.3342	2.37442e-07	1.00883e-05	Unchanged
20050	ENSG00000204856	FAM216A	protein_coding	family with sequence similarity 216 member A [Source:HGNC Symbol;Acc:HGNC:30180]	-0.342185	5.52127	42.2652	2.411e-07	1.02179e-05	Unchanged
5550	ENSG00000124562	SNRPC	protein_coding	small nuclear ribonucleoprotein polypeptide C [Source:HGNC Symbol;Acc:HGNC:11157]	-0.301066	6.65569	41.8963	2.61703e-07	1.10355e-05	Unchanged
2302	ENSG00000100410	PHF5A	protein_coding	PHD finger protein 5A [Source:HGNC Symbol;Acc:HGNC:18000]	-0.403802	5.37818	41.7152	2.72501e-07	1.14457e-05	Unchanged
11042	ENSG00000163535	SGO2	protein_coding	shugoshin 2 [Source:HGNC Symbol;Acc:HGNC:30812]	-0.304077	6.2431	41.7104	2.72793e-07	1.14457e-05	Unchanged
36688	ENSG00000243147	MRPL33	protein_coding	mitochondrial ribosomal protein L33 [Source:HGNC Symbol;Acc:HGNC:14487]	-0.427771	4.82291	41.5859	2.80495e-07	1.17396e-05	Unchanged
255	ENSG00000010270	STARD3NL	protein_coding	STARD3 N-terminal like [Source:HGNC Symbol;Acc:HGNC:19169]	-0.381729	5.39895	41.5346	2.83735e-07	1.18458e-05	Unchanged
12356	ENSG00000168411	RFWD3	protein_coding	ring finger and WD repeat domain 3 [Source:HGNC Symbol;Acc:HGNC:25539]	0.277214	7.50709	41.332	2.96926e-07	1.23353e-05	Unchanged
5011	ENSG00000120129	DUSP1	protein_coding	dual specificity phosphatase 1 [Source:HGNC Symbol;Acc:HGNC:3064]	-0.459455	4.87188	41.294	2.99474e-07	1.2386e-05	Unchanged
4862	ENSG00000118971	CCND2	protein_coding	cyclin D2 [Source:HGNC Symbol;Acc:HGNC:1583]	0.258367	7.40441	41.2918	2.99621e-07	1.2386e-05	Unchanged
706	ENSG00000052802	MSMO1	protein_coding	methylsterol monooxygenase 1 [Source:HGNC Symbol;Acc:HGNC:10545]	-0.423692	5.82594	41.2319	3.03687e-07	1.25234e-05	Unchanged
12670	ENSG00000169738	DCXR	protein_coding	dicarbonyl and L-xylulose reductase [Source:HGNC Symbol;Acc:HGNC:18985]	-0.362199	5.64924	41.0986	3.12938e-07	1.28733e-05	Unchanged
5757	ENSG00000125885	MCM8	protein_coding	minichromosome maintenance 8 homologous recombination repair factor [Source:HGNC Symbol;Acc:HGNC:16147]	0.320241	5.88619	41.0687	3.15051e-07	1.29286e-05	Unchanged
10593	ENSG00000161249	DMKN	protein_coding	dermokine [Source:HGNC Symbol;Acc:HGNC:25063]	-0.28496	6.65226	40.9086	3.26645e-07	1.33718e-05	Unchanged
12545	ENSG00000169189	NSMCE1	protein_coding	NSE1 homolog, SMC5-SMC6 complex component [Source:HGNC Symbol;Acc:HGNC:29897]	-0.436482	4.80874	40.8112	3.33925e-07	1.36366e-05	Unchanged
10348	ENSG00000159388	BTG2	protein_coding	BTG anti-proliferation factor 2 [Source:HGNC Symbol;Acc:HGNC:1131]	0.341412	5.77678	40.7014	3.42328e-07	1.39459e-05	Unchanged
4806	ENSG00000118412	CASP8AP2	protein_coding	caspase 8 associated protein 2 [Source:HGNC Symbol;Acc:HGNC:1510]	0.258807	7.13909	40.612	3.49343e-07	1.41973e-05	Unchanged
641	ENSG00000048162	NOP16	protein_coding	NOP16 nucleolar protein [Source:HGNC Symbol;Acc:HGNC:26934]	-0.385818	5.27303	40.4288	3.64189e-07	1.4765e-05	Unchanged
1966	ENSG00000092199	HNRNPC	protein_coding	heterogeneous nuclear ribonucleoprotein C [Source:HGNC Symbol;Acc:HGNC:5035]	-0.235001	9.22985	40.1855	3.84962e-07	1.55697e-05	Unchanged
3039	ENSG00000105135	ILVBL	protein_coding	ilvB acetolactate synthase like [Source:HGNC Symbol;Acc:HGNC:6041]	-0.378029	4.99996	40.1339	3.89525e-07	1.56789e-05	Unchanged
17970	ENSG00000198918	RPL39	protein_coding	ribosomal protein L39 [Source:HGNC Symbol;Acc:HGNC:10350]	-0.417297	5.10165	40.0556	3.96562e-07	1.5924e-05	Unchanged
6587	ENSG00000132423	COQ3	protein_coding	coenzyme Q3, methyltransferase [Source:HGNC Symbol;Acc:HGNC:18175]	-0.425913	4.65309	39.9902	4.0254e-07	1.61256e-05	Unchanged
4586	ENSG00000116586	LAMTOR2	protein_coding	late endosomal/lysosomal adaptor, MAPK and MTOR activator 2 [Source:HGNC Symbol;Acc:HGNC:29796]	-0.41704	4.80778	39.9344	4.07714e-07	1.6294e-05	Unchanged
11434	ENSG00000164751	PEX2	protein_coding	peroxisomal biogenesis factor 2 [Source:HGNC Symbol;Acc:HGNC:9717]	-0.405468	4.70286	39.9188	4.09181e-07	1.63139e-05	Unchanged
5030	ENSG00000120265	PCMT1	protein_coding	protein-L-isoaspartate (D-aspartate) O-methyltransferase [Source:HGNC Symbol;Acc:HGNC:8728]	-0.259091	7.17812	39.8689	4.13885e-07	1.64625e-05	Unchanged
7820	ENSG00000139354	GAS2L3	protein_coding	growth arrest specific 2 like 3 [Source:HGNC Symbol;Acc:HGNC:27475]	-0.354692	5.41768	39.8142	4.1911e-07	1.65918e-05	Unchanged
12288	ENSG00000168118	RAB4A	protein_coding	RAB4A, member RAS oncogene family [Source:HGNC Symbol;Acc:HGNC:9781]	-0.316778	6.04915	39.8006	4.2042e-07	1.66046e-05	Unchanged
12869	ENSG00000170584	NUDCD2	protein_coding	NudC domain containing 2 [Source:HGNC Symbol;Acc:HGNC:30535]	-0.318719	5.62786	39.7539	4.24956e-07	1.67445e-05	Unchanged
1	ENSG00000000003	TSPAN6	protein_coding	tetraspanin 6 [Source:HGNC Symbol;Acc:HGNC:11858]	-0.316593	6.04306	39.6253	4.37707e-07	1.71976e-05	Unchanged
14068	ENSG00000176340	COX8A	protein_coding	cytochrome c oxidase subunit 8A [Source:HGNC Symbol;Acc:HGNC:2294]	-0.309778	6.18946	39.6175	4.385e-07	1.71976e-05	Unchanged
4387	ENSG00000115234	SNX17	protein_coding	sorting nexin 17 [Source:HGNC Symbol;Acc:HGNC:14979]	-0.304658	6.1273	39.5462	4.45761e-07	1.74417e-05	Unchanged
1871	ENSG00000090263	MRPS33	protein_coding	mitochondrial ribosomal protein S33 [Source:HGNC Symbol;Acc:HGNC:16634]	-0.399778	5.06605	39.5348	4.46931e-07	1.74469e-05	Unchanged
12377	ENSG00000168496	FEN1	protein_coding	flap structure-specific endonuclease 1 [Source:HGNC Symbol;Acc:HGNC:3650]	0.25473	6.92274	39.5241	4.4803e-07	1.74493e-05	Unchanged
5363	ENSG00000123240	OPTN	protein_coding	optineurin [Source:HGNC Symbol;Acc:HGNC:17142]	0.309144	5.82441	39.4642	4.54262e-07	1.76512e-05	Unchanged
15175	ENSG00000182117	NOP10	protein_coding	NOP10 ribonucleoprotein [Source:HGNC Symbol;Acc:HGNC:14378]	-0.361895	5.47302	39.4317	4.57681e-07	1.77431e-05	Unchanged
7540	ENSG00000137807	KIF23	protein_coding	kinesin family member 23 [Source:HGNC Symbol;Acc:HGNC:6392]	-0.252335	7.11717	39.3842	4.62737e-07	1.78978e-05	Unchanged
8162	ENSG00000141682	PMAIP1	protein_coding	phorbol-12-myristate-13-acetate-induced protein 1 [Source:HGNC Symbol;Acc:HGNC:9108]	-0.259782	7.42621	39.2139	4.81316e-07	1.8559e-05	Unchanged
1102	ENSG00000070087	PFN2	protein_coding	profilin 2 [Source:HGNC Symbol;Acc:HGNC:8882]	-0.259285	7.1029	39.2075	4.82038e-07	1.8559e-05	Unchanged
10	ENSG00000001167	NFYA	protein_coding	nuclear transcription factor Y subunit alpha [Source:HGNC Symbol;Acc:HGNC:7804]	0.275524	6.36148	39.0823	4.96223e-07	1.90181e-05	Unchanged
5473	ENSG00000124193	SRSF6	protein_coding	serine and arginine rich splicing factor 6 [Source:HGNC Symbol;Acc:HGNC:10788]	0.252571	7.26671	38.7498	5.36119e-07	2.04364e-05	Unchanged
10244	ENSG00000158615	PPP1R15B	protein_coding	protein phosphatase 1 regulatory subunit 15B [Source:HGNC Symbol;Acc:HGNC:14951]	0.268117	7.90337	38.7438	5.36872e-07	2.04364e-05	Unchanged
4054	ENSG00000112335	SNX3	protein_coding	sorting nexin 3 [Source:HGNC Symbol;Acc:HGNC:11174]	-0.286077	6.49089	38.7329	5.3823e-07	2.04418e-05	Unchanged
8328	ENSG00000143158	MPC2	protein_coding	mitochondrial pyruvate carrier 2 [Source:HGNC Symbol;Acc:HGNC:24515]	-0.408872	5.01329	38.63	5.51318e-07	2.08696e-05	Unchanged
5939	ENSG00000127540	UQCR11	protein_coding	ubiquinol-cytochrome c reductase, complex III subunit XI [Source:HGNC Symbol;Acc:HGNC:30862]	-0.431777	4.76887	38.6249	5.51974e-07	2.08696e-05	Unchanged
1222	ENSG00000073111	MCM2	protein_coding	minichromosome maintenance complex component 2 [Source:HGNC Symbol;Acc:HGNC:6944]	0.243409	8.00532	38.599	5.55322e-07	2.09491e-05	Unchanged
722	ENSG00000054116	TRAPPC3	protein_coding	trafficking protein particle complex 3 [Source:HGNC Symbol;Acc:HGNC:19942]	-0.333777	5.45359	38.5835	5.5734e-07	2.09782e-05	Unchanged
5594	ENSG00000124789	NUP153	protein_coding	nucleoporin 153 [Source:HGNC Symbol;Acc:HGNC:8062]	0.234661	8.44764	38.5629	5.60031e-07	2.10201e-05	Unchanged
7740	ENSG00000138777	PPA2	protein_coding	inorganic pyrophosphatase 2 [Source:HGNC Symbol;Acc:HGNC:28883]	-0.326814	5.99905	38.5558	5.60952e-07	2.10201e-05	Unchanged
4234	ENSG00000113811	SELENOK	protein_coding	selenoprotein K [Source:HGNC Symbol;Acc:HGNC:30394]	-0.365583	5.08981	38.5339	5.6384e-07	2.10813e-05	Unchanged
12936	ENSG00000170906	NDUFA3	protein_coding	NADH:ubiquinone oxidoreductase subunit A3 [Source:HGNC Symbol;Acc:HGNC:7686]	-0.37976	5.3522	38.412	5.80157e-07	2.15478e-05	Unchanged
6254	ENSG00000130312	MRPL34	protein_coding	mitochondrial ribosomal protein L34 [Source:HGNC Symbol;Acc:HGNC:14488]	-0.372223	5.0331	38.3208	5.92696e-07	2.1965e-05	Unchanged
7934	ENSG00000140264	SERF2	protein_coding	small EDRK-rich factor 2 [Source:HGNC Symbol;Acc:HGNC:10757]	-0.312724	5.91923	38.2557	6.0182e-07	2.22081e-05	Unchanged
6954	ENSG00000134755	DSC2	protein_coding	desmocollin 2 [Source:HGNC Symbol;Acc:HGNC:3036]	0.340246	5.72981	38.2551	6.01896e-07	2.22081e-05	Unchanged
479	ENSG00000029363	BCLAF1	protein_coding	BCL2 associated transcription factor 1 [Source:HGNC Symbol;Acc:HGNC:16863]	0.258557	8.56799	38.2414	6.03837e-07	2.22105e-05	Unchanged
12333	ENSG00000168303	MPLKIP	protein_coding	M-phase specific PLK1 interacting protein [Source:HGNC Symbol;Acc:HGNC:16002]	-0.397573	4.81651	38.233	6.05034e-07	2.22105e-05	Unchanged
11223	ENSG00000164062	APEH	protein_coding	acylaminoacyl-peptide hydrolase [Source:HGNC Symbol;Acc:HGNC:586]	-0.284183	6.36067	38.2267	6.05922e-07	2.22105e-05	Unchanged
17903	ENSG00000198805	PNP	protein_coding	purine nucleoside phosphorylase [Source:HGNC Symbol;Acc:HGNC:7892]	-0.316725	6.09113	38.187	6.11605e-07	2.23701e-05	Unchanged
8697	ENSG00000145386	CCNA2	protein_coding	cyclin A2 [Source:HGNC Symbol;Acc:HGNC:1578]	-0.247508	7.24172	38.1639	6.14942e-07	2.24434e-05	Unchanged
9180	ENSG00000149196	HIKESHI	protein_coding	heat shock protein nuclear import factor hikeshi [Source:HGNC Symbol;Acc:HGNC:26938]	-0.460863	4.56457	38.0749	6.27947e-07	2.28684e-05	Unchanged
2202	ENSG00000100138	SNU13	protein_coding	small nuclear ribonucleoprotein 13 [Source:HGNC Symbol;Acc:HGNC:7819]	-0.288694	6.49057	38.0432	6.32661e-07	2.29903e-05	Unchanged
15380	ENSG00000182952	HMGN4	protein_coding	high mobility group nucleosomal binding domain 4 [Source:HGNC Symbol;Acc:HGNC:4989]	-0.265342	6.61086	37.9129	6.52394e-07	2.36563e-05	Unchanged
7056	ENSG00000135333	EPHA7	protein_coding	EPH receptor A7 [Source:HGNC Symbol;Acc:HGNC:3390]	-0.329263	5.39023	37.8517	6.61892e-07	2.39377e-05	Unchanged
6059	ENSG00000128626	MRPS12	protein_coding	mitochondrial ribosomal protein S12 [Source:HGNC Symbol;Acc:HGNC:10380]	-0.440045	4.67975	37.8446	6.63001e-07	2.39377e-05	Unchanged
610	ENSG00000044574	HSPA5	protein_coding	heat shock protein family A (Hsp70) member 5 [Source:HGNC Symbol;Acc:HGNC:5238]	0.24291	8.90946	37.7615	6.76151e-07	2.43603e-05	Unchanged
17135	ENSG00000196455	PIK3R4	protein_coding	phosphoinositide-3-kinase regulatory subunit 4 [Source:HGNC Symbol;Acc:HGNC:8982]	0.311938	6.36308	37.6656	6.9168e-07	2.48407e-05	Unchanged
11233	ENSG00000164081	TEX264	protein_coding	testis expressed 264, ER-phagy receptor [Source:HGNC Symbol;Acc:HGNC:30247]	-0.353358	5.36196	37.661	6.92438e-07	2.48407e-05	Unchanged
5044	ENSG00000120333	MRPS14	protein_coding	mitochondrial ribosomal protein S14 [Source:HGNC Symbol;Acc:HGNC:14049]	-0.346259	5.47438	37.5747	7.06745e-07	2.53e-05	Unchanged
17741	ENSG00000198356	GET3	protein_coding	guided entry of tail-anchored proteins factor 3, ATPase [Source:HGNC Symbol;Acc:HGNC:752]	-0.395286	5.07706	37.4861	7.21765e-07	2.57828e-05	Unchanged
10863	ENSG00000162910	MRPL55	protein_coding	mitochondrial ribosomal protein L55 [Source:HGNC Symbol;Acc:HGNC:16686]	-0.34404	5.48062	37.3358	7.48016e-07	2.66639e-05	Unchanged
1335	ENSG00000076003	MCM6	protein_coding	minichromosome maintenance complex component 6 [Source:HGNC Symbol;Acc:HGNC:6949]	0.264957	7.94672	37.3191	7.50991e-07	2.67134e-05	Unchanged
11412	ENSG00000164683	HEY1	protein_coding	hes related family bHLH transcription factor with YRPW motif 1 [Source:HGNC Symbol;Acc:HGNC:4880]	-0.235103	7.76554	37.2928	7.55716e-07	2.68247e-05	Unchanged
3053	ENSG00000105202	FBL	protein_coding	fibrillarin [Source:HGNC Symbol;Acc:HGNC:3599]	-0.239346	8.2303	37.2707	7.59709e-07	2.69097e-05	Unchanged
3300	ENSG00000106355	LSM5	protein_coding	LSM5 homolog, U6 small nuclear RNA and mRNA degradation associated [Source:HGNC Symbol;Acc:HGNC:17162]	-0.338801	5.60107	37.2591	7.61812e-07	2.69275e-05	Unchanged
17588	ENSG00000197894	ADH5	protein_coding	alcohol dehydrogenase 5 (class III), chi polypeptide [Source:HGNC Symbol;Acc:HGNC:253]	-0.290726	6.48608	37.2017	7.72304e-07	2.72411e-05	Unchanged
3264	ENSG00000106105	GARS1	protein_coding	glycyl-tRNA synthetase 1 [Source:HGNC Symbol;Acc:HGNC:4162]	0.24055	8.36077	37.0388	8.02945e-07	2.82627e-05	Unchanged
14514	ENSG00000178573	MAF	protein_coding	MAF bZIP transcription factor [Source:HGNC Symbol;Acc:HGNC:6776]	-0.358787	5.49556	36.9663	8.16994e-07	2.86971e-05	Unchanged
1599	ENSG00000083520	DIS3	protein_coding	DIS3 homolog, exosome endoribonuclease and 3'-5' exoribonuclease [Source:HGNC Symbol;Acc:HGNC:20604]	0.237882	7.97462	36.854	8.39257e-07	2.9378e-05	Unchanged
9952	ENSG00000156171	DRAM2	protein_coding	DNA damage regulated autophagy modulator 2 [Source:HGNC Symbol;Acc:HGNC:28769]	-0.341345	5.46042	36.851	8.3987e-07	2.9378e-05	Unchanged
2515	ENSG00000101363	MANBAL	protein_coding	mannosidase beta like [Source:HGNC Symbol;Acc:HGNC:15799]	-0.382062	4.93532	36.7034	8.70155e-07	3.03742e-05	Unchanged
555	ENSG00000038427	VCAN	protein_coding	versican [Source:HGNC Symbol;Acc:HGNC:2464]	-0.238963	7.11475	36.6155	8.88758e-07	3.08954e-05	Unchanged
11641	ENSG00000165629	ATP5F1C	protein_coding	ATP synthase F1 subunit gamma [Source:HGNC Symbol;Acc:HGNC:833]	-0.23725	7.55385	36.5161	9.10275e-07	3.15131e-05	Unchanged
11163	ENSG00000163882	POLR2H	protein_coding	RNA polymerase II, I and III subunit H [Source:HGNC Symbol;Acc:HGNC:9195]	-0.335536	5.2707	36.4917	9.15658e-07	3.15904e-05	Unchanged
14393	ENSG00000177879	AP3S1	protein_coding	adaptor related protein complex 3 subunit sigma 1 [Source:HGNC Symbol;Acc:HGNC:2013]	-0.311743	5.59719	36.4889	9.16262e-07	3.15904e-05	Unchanged
5582	ENSG00000124762	CDKN1A	protein_coding	cyclin dependent kinase inhibitor 1A [Source:HGNC Symbol;Acc:HGNC:1784]	0.338733	5.61721	36.4441	9.26223e-07	3.18685e-05	Unchanged
8757	ENSG00000145833	DDX46	protein_coding	DEAD-box helicase 46 [Source:HGNC Symbol;Acc:HGNC:18681]	0.249395	8.2063	36.3796	9.40744e-07	3.23021e-05	Unchanged
10586	ENSG00000161179	YDJC	protein_coding	YdjC chitooligosaccharide deacetylase homolog [Source:HGNC Symbol;Acc:HGNC:27158]	-0.271517	6.48508	36.1743	9.88651e-07	3.38779e-05	Unchanged
4530	ENSG00000116106	EPHA4	protein_coding	EPH receptor A4 [Source:HGNC Symbol;Acc:HGNC:3388]	-0.378891	5.35149	36.1499	9.9451e-07	3.40094e-05	Unchanged
5929	ENSG00000127483	HP1BP3	protein_coding	heterochromatin protein 1 binding protein 3 [Source:HGNC Symbol;Acc:HGNC:24973]	-0.244873	7.68928	36.0009	1.03111e-06	3.51895e-05	Unchanged
20064	ENSG00000204899	MZT1	protein_coding	mitotic spindle organizing protein 1 [Source:HGNC Symbol;Acc:HGNC:33830]	-0.285405	6.58799	35.9828	1.03565e-06	3.52729e-05	Unchanged
17921	ENSG00000198837	DENND4B	protein_coding	DENN domain containing 4B [Source:HGNC Symbol;Acc:HGNC:29044]	-0.33499	6.36383	35.8817	1.06142e-06	3.60776e-05	Unchanged
63	ENSG00000004779	NDUFAB1	protein_coding	NADH:ubiquinone oxidoreductase subunit AB1 [Source:HGNC Symbol;Acc:HGNC:7694]	-0.346651	5.77945	35.8675	1.0651e-06	3.61297e-05	Unchanged
8496	ENSG00000143947	RPS27A	protein_coding	ribosomal protein S27a [Source:HGNC Symbol;Acc:HGNC:10417]	-0.234261	9.01928	35.839	1.07253e-06	3.63084e-05	Unchanged
915	ENSG00000065057	NTHL1	protein_coding	nth like DNA glycosylase 1 [Source:HGNC Symbol;Acc:HGNC:8028]	-0.397491	4.79583	35.8177	1.07809e-06	3.64233e-05	Unchanged
41045	ENSG00000253293	HOXA10	protein_coding	homeobox A10 [Source:HGNC Symbol;Acc:HGNC:5100]	-0.339926	5.35313	35.6354	1.12711e-06	3.80032e-05	Unchanged
14623	ENSG00000179091	CYC1	protein_coding	cytochrome c1 [Source:HGNC Symbol;Acc:HGNC:2579]	-0.237902	7.01355	35.6206	1.13118e-06	3.80643e-05	Unchanged
47168	ENSG00000262919	CCNQ	protein_coding	cyclin Q [Source:HGNC Symbol;Acc:HGNC:28434]	-0.391549	4.72414	35.4426	1.18154e-06	3.96795e-05	Unchanged
13494	ENSG00000173276	ZBTB21	protein_coding	zinc finger and BTB domain containing 21 [Source:HGNC Symbol;Acc:HGNC:13083]	0.247145	7.36201	35.4307	1.18499e-06	3.97159e-05	Unchanged
11674	ENSG00000165732	DDX21	protein_coding	DExD-box helicase 21 [Source:HGNC Symbol;Acc:HGNC:2744]	0.247319	9.94452	35.3384	1.21213e-06	4.05447e-05	Unchanged
1199	ENSG00000072571	HMMR	protein_coding	hyaluronan mediated motility receptor [Source:HGNC Symbol;Acc:HGNC:5012]	-0.277837	6.77566	35.1849	1.25868e-06	4.19353e-05	Unchanged
12409	ENSG00000168653	NDUFS5	protein_coding	NADH:ubiquinone oxidoreductase subunit S5 [Source:HGNC Symbol;Acc:HGNC:7712]	-0.264251	6.32872	34.9358	1.33837e-06	4.43989e-05	Unchanged
11657	ENSG00000165678	GHITM	protein_coding	growth hormone inducible transmembrane protein [Source:HGNC Symbol;Acc:HGNC:17281]	-0.249164	7.63869	34.9292	1.34054e-06	4.43989e-05	Unchanged
15868	ENSG00000184983	NDUFA6	protein_coding	NADH:ubiquinone oxidoreductase subunit A6 [Source:HGNC Symbol;Acc:HGNC:7690]	-0.337018	5.46258	34.92	1.34361e-06	4.4413e-05	Unchanged
11559	ENSG00000165244	ZNF367	protein_coding	zinc finger protein 367 [Source:HGNC Symbol;Acc:HGNC:18320]	0.318228	5.68819	34.8193	1.37747e-06	4.53926e-05	Unchanged
8866	ENSG00000146587	RBAK	protein_coding	RB associated KRAB zinc finger [Source:HGNC Symbol;Acc:HGNC:17680]	0.279881	6.64605	34.8159	1.37864e-06	4.53926e-05	Unchanged
22666	ENSG00000214026	MRPL23	protein_coding	mitochondrial ribosomal protein L23 [Source:HGNC Symbol;Acc:HGNC:10322]	-0.410972	4.95821	34.7674	1.39527e-06	4.58504e-05	Unchanged
13020	ENSG00000171223	JUNB	protein_coding	JunB proto-oncogene, AP-1 transcription factor subunit [Source:HGNC Symbol;Acc:HGNC:6205]	0.475651	4.25384	34.7228	1.41075e-06	4.62689e-05	Unchanged
13501	ENSG00000173334	TRIB1	protein_coding	tribbles pseudokinase 1 [Source:HGNC Symbol;Acc:HGNC:16891]	-0.336293	5.30214	34.7149	1.41352e-06	4.62694e-05	Unchanged
12463	ENSG00000168894	RNF181	protein_coding	ring finger protein 181 [Source:HGNC Symbol;Acc:HGNC:28037]	-0.434128	4.56546	34.693	1.42124e-06	4.64318e-05	Unchanged
3878	ENSG00000111276	CDKN1B	protein_coding	cyclin dependent kinase inhibitor 1B [Source:HGNC Symbol;Acc:HGNC:1785]	-0.310578	5.70648	34.6714	1.42885e-06	4.65899e-05	Unchanged
2235	ENSG00000100242	SUN2	protein_coding	Sad1 and UNC84 domain containing 2 [Source:HGNC Symbol;Acc:HGNC:14210]	-0.363853	5.6452	34.6555	1.43451e-06	4.6684e-05	Unchanged
11789	ENSG00000166197	NOLC1	protein_coding	nucleolar and coiled-body phosphoprotein 1 [Source:HGNC Symbol;Acc:HGNC:15608]	0.238486	9.202	34.6375	1.44091e-06	4.68017e-05	Unchanged
12573	ENSG00000169258	GPRIN1	protein_coding	G protein regulated inducer of neurite outgrowth 1 [Source:HGNC Symbol;Acc:HGNC:24835]	0.305625	5.47945	34.5476	1.47343e-06	4.76732e-05	Unchanged
13878	ENSG00000175334	BANF1	protein_coding	BAF nuclear assembly factor 1 [Source:HGNC Symbol;Acc:HGNC:17397]	-0.325197	5.67661	34.5456	1.47418e-06	4.76732e-05	Unchanged
4958	ENSG00000119760	SUPT7L	protein_coding	SPT7 like, STAGA complex subunit gamma [Source:HGNC Symbol;Acc:HGNC:30632]	0.281757	5.86036	34.5348	1.47811e-06	4.76732e-05	Unchanged
13349	ENSG00000172586	CHCHD1	protein_coding	coiled-coil-helix-coiled-coil-helix domain containing 1 [Source:HGNC Symbol;Acc:HGNC:23518]	-0.382591	4.76888	34.5322	1.47907e-06	4.76732e-05	Unchanged
12924	ENSG00000170860	LSM3	protein_coding	LSM3 homolog, U6 small nuclear RNA and mRNA degradation associated [Source:HGNC Symbol;Acc:HGNC:17874]	-0.284711	6.34137	34.5194	1.48381e-06	4.77343e-05	Unchanged
11967	ENSG00000166889	PATL1	protein_coding	PAT1 homolog 1, processing body mRNA decay factor [Source:HGNC Symbol;Acc:HGNC:26721]	0.245872	6.94981	34.4478	1.51043e-06	4.84497e-05	Unchanged
30472	ENSG00000231925	TAPBP	protein_coding	TAP binding protein [Source:HGNC Symbol;Acc:HGNC:11566]	0.455156	4.20507	34.4442	1.5118e-06	4.84497e-05	Unchanged
8325	ENSG00000143155	TIPRL	protein_coding	TOR signaling pathway regulator [Source:HGNC Symbol;Acc:HGNC:30231]	-0.241442	6.90321	34.4044	1.52684e-06	4.88385e-05	Unchanged
22704	ENSG00000214113	LYRM4	protein_coding	LYR motif containing 4 [Source:HGNC Symbol;Acc:HGNC:21365]	-0.39975	4.60468	34.0932	1.65016e-06	5.24837e-05	Unchanged
4710	ENSG00000117448	AKR1A1	protein_coding	aldo-keto reductase family 1 member A1 [Source:HGNC Symbol;Acc:HGNC:380]	-0.338805	5.34837	34.0603	1.66381e-06	5.2818e-05	Unchanged
52369	ENSG00000273611	ZNHIT3	protein_coding	zinc finger HIT-type containing 3 [Source:HGNC Symbol;Acc:HGNC:12309]	-0.380147	4.71503	34.0384	1.67292e-06	5.30074e-05	Unchanged
1837	ENSG00000089280	FUS	protein_coding	FUS RNA binding protein [Source:HGNC Symbol;Acc:HGNC:4010]	0.238916	8.44869	33.9928	1.69214e-06	5.35156e-05	Unchanged
53579	ENSG00000276043	UHRF1	protein_coding	ubiquitin like with PHD and ring finger domains 1 [Source:HGNC Symbol;Acc:HGNC:12556]	0.316562	6.4953	33.9698	1.70193e-06	5.37241e-05	Unchanged
7959	ENSG00000140395	SKIC8	protein_coding	WD repeat domain 61 [Source:HGNC Symbol;Acc:HGNC:30300]	-0.30677	5.45347	33.9393	1.71499e-06	5.4035e-05	Unchanged
13700	ENSG00000174444	RPL4	protein_coding	ribosomal protein L4 [Source:HGNC Symbol;Acc:HGNC:10353]	-0.216619	10.9443	33.8052	1.77371e-06	5.56766e-05	Unchanged
11149	ENSG00000163832	ELP6	protein_coding	elongator acetyltransferase complex subunit 6 [Source:HGNC Symbol;Acc:HGNC:25976]	-0.328898	5.67689	33.7499	1.79856e-06	5.63514e-05	Unchanged
8239	ENSG00000142507	PSMB6	protein_coding	proteasome 20S subunit beta 6 [Source:HGNC Symbol;Acc:HGNC:9543]	-0.296057	6.00119	33.7033	1.81975e-06	5.69093e-05	Unchanged
50258	ENSG00000269893	SNHG8	lncRNA	small nucleolar RNA host gene 8 [Source:HGNC Symbol;Acc:HGNC:33098]	-0.360852	5.16572	33.6464	1.84605e-06	5.76248e-05	Unchanged
600	ENSG00000043355	ZIC2	protein_coding	Zic family member 2 [Source:HGNC Symbol;Acc:HGNC:12873]	-0.282391	6.75875	33.5978	1.8688e-06	5.8227e-05	Unchanged
7296	ENSG00000136521	NDUFB5	protein_coding	NADH:ubiquinone oxidoreductase subunit B5 [Source:HGNC Symbol;Acc:HGNC:7700]	-0.491475	4.23397	33.5469	1.89294e-06	5.88702e-05	Unchanged
3255	ENSG00000106066	CPVL	protein_coding	carboxypeptidase vitellogenic like [Source:HGNC Symbol;Acc:HGNC:14399]	-0.373842	5.1976	33.5224	1.90468e-06	5.91258e-05	Unchanged
15537	ENSG00000183605	SFXN4	protein_coding	sideroflexin 4 [Source:HGNC Symbol;Acc:HGNC:16088]	-0.366956	5.41837	33.3488	1.99011e-06	6.15157e-05	Unchanged
6947	ENSG00000134697	GNL2	protein_coding	G protein nucleolar 2 [Source:HGNC Symbol;Acc:HGNC:29925]	0.26227	7.58244	33.3438	1.99263e-06	6.15157e-05	Unchanged
13950	ENSG00000175745	NR2F1	protein_coding	nuclear receptor subfamily 2 group F member 1 [Source:HGNC Symbol;Acc:HGNC:7975]	-0.315654	5.67058	32.9025	2.22906e-06	6.86465e-05	Unchanged
4433	ENSG00000115461	IGFBP5	protein_coding	insulin like growth factor binding protein 5 [Source:HGNC Symbol;Acc:HGNC:5474]	-0.406767	4.98755	32.8977	2.23178e-06	6.86465e-05	Unchanged
2994	ENSG00000104886	PLEKHJ1	protein_coding	pleckstrin homology domain containing J1 [Source:HGNC Symbol;Acc:HGNC:18211]	-0.351121	4.88413	32.7896	2.29423e-06	7.04388e-05	Unchanged
7434	ENSG00000137203	TFAP2A	protein_coding	transcription factor AP-2 alpha [Source:HGNC Symbol;Acc:HGNC:11742]	-0.322598	5.85023	32.7583	2.31262e-06	7.0762e-05	Unchanged
7292	ENSG00000136492	BRIP1	protein_coding	BRCA1 interacting protein C-terminal helicase 1 [Source:HGNC Symbol;Acc:HGNC:20473]	0.240748	6.87737	32.7574	2.31317e-06	7.0762e-05	Unchanged
4396	ENSG00000115268	RPS15	protein_coding	ribosomal protein S15 [Source:HGNC Symbol;Acc:HGNC:10388]	-0.223769	8.72205	32.7168	2.3373e-06	7.13703e-05	Unchanged
15641	ENSG00000183978	COA3	protein_coding	cytochrome c oxidase assembly factor 3 [Source:HGNC Symbol;Acc:HGNC:24990]	-0.424942	4.93893	32.5668	2.42883e-06	7.3897e-05	Unchanged
9912	ENSG00000155876	RRAGA	protein_coding	Ras related GTP binding A [Source:HGNC Symbol;Acc:HGNC:16963]	-0.261805	6.13149	32.4814	2.48262e-06	7.53974e-05	Unchanged
2117	ENSG00000099800	TIMM13	protein_coding	translocase of inner mitochondrial membrane 13 [Source:HGNC Symbol;Acc:HGNC:11816]	-0.305263	5.85999	32.4268	2.51766e-06	7.61233e-05	Unchanged
11608	ENSG00000165494	PCF11	protein_coding	PCF11 cleavage and polyadenylation factor subunit [Source:HGNC Symbol;Acc:HGNC:30097]	-0.259019	6.56245	32.4251	2.51875e-06	7.61233e-05	Unchanged
53	ENSG00000004455	AK2	protein_coding	adenylate kinase 2 [Source:HGNC Symbol;Acc:HGNC:362]	-0.207912	8.18158	32.3998	2.53516e-06	7.63043e-05	Unchanged
4932	ENSG00000119655	NPC2	protein_coding	NPC intracellular cholesterol transporter 2 [Source:HGNC Symbol;Acc:HGNC:14537]	-0.419607	4.75322	32.363	2.5593e-06	7.68934e-05	Unchanged
14092	ENSG00000176454	LPCAT4	protein_coding	lysophosphatidylcholine acyltransferase 4 [Source:HGNC Symbol;Acc:HGNC:30059]	-0.430451	5.32046	32.3255	2.58412e-06	7.72251e-05	Unchanged
6731	ENSG00000133134	BEX2	protein_coding	brain expressed X-linked 2 [Source:HGNC Symbol;Acc:HGNC:30933]	-0.39517	4.69409	32.2895	2.60813e-06	7.78047e-05	Unchanged
22111	ENSG00000212907	ND4L	protein_coding	mitochondrially encoded NADH:ubiquinone oxidoreductase core subunit 4L [Source:HGNC Symbol;Acc:HGNC:7460]	0.276415	9.29477	32.1728	2.68779e-06	8.0039e-05	Unchanged
4283	ENSG00000114388	NPRL2	protein_coding	NPR2 like, GATOR1 complex subunit [Source:HGNC Symbol;Acc:HGNC:24969]	-0.375361	4.9333	32.0393	2.7821e-06	8.27011e-05	Unchanged
47143	ENSG00000262814	MRPL12	protein_coding	mitochondrial ribosomal protein L12 [Source:HGNC Symbol;Acc:HGNC:10378]	-0.432283	5.00465	32.0145	2.80001e-06	8.30866e-05	Unchanged
3621	ENSG00000108984	MAP2K6	protein_coding	mitogen-activated protein kinase kinase 6 [Source:HGNC Symbol;Acc:HGNC:6846]	-0.357188	5.29549	31.9352	2.85801e-06	8.46585e-05	Unchanged
12081	ENSG00000167378	IRGQ	protein_coding	immunity related GTPase Q [Source:HGNC Symbol;Acc:HGNC:24868]	0.308608	5.88931	31.8987	2.88522e-06	8.53142e-05	Unchanged
4003	ENSG00000112110	MRPL18	protein_coding	mitochondrial ribosomal protein L18 [Source:HGNC Symbol;Acc:HGNC:14477]	-0.278791	6.42494	31.8499	2.92196e-06	8.61447e-05	Unchanged
6661	ENSG00000132780	NASP	protein_coding	nuclear autoantigenic sperm protein [Source:HGNC Symbol;Acc:HGNC:7644]	0.202222	8.58844	31.8478	2.92354e-06	8.61447e-05	Unchanged
10154	ENSG00000157895	C12orf43	protein_coding	chromosome 12 open reading frame 43 [Source:HGNC Symbol;Acc:HGNC:25719]	0.338326	5.14845	31.8243	2.9414e-06	8.65195e-05	Unchanged
3608	ENSG00000108861	DUSP3	protein_coding	dual specificity phosphatase 3 [Source:HGNC Symbol;Acc:HGNC:3069]	0.253363	6.98145	31.6882	3.04722e-06	8.93197e-05	Unchanged
2783	ENSG00000103202	NME4	protein_coding	NME/NM23 nucleoside diphosphate kinase 4 [Source:HGNC Symbol;Acc:HGNC:7852]	-0.236377	7.04621	31.6727	3.05951e-06	8.9524e-05	Unchanged
15580	ENSG00000183735	TBK1	protein_coding	TANK binding kinase 1 [Source:HGNC Symbol;Acc:HGNC:11584]	0.283502	5.7047	31.6305	3.09335e-06	9.03571e-05	Unchanged
2417	ENSG00000100968	NFATC4	protein_coding	nuclear factor of activated T cells 4 [Source:HGNC Symbol;Acc:HGNC:7778]	-0.452905	4.66794	31.6131	3.1074e-06	9.061e-05	Unchanged
15589	ENSG00000183765	CHEK2	protein_coding	checkpoint kinase 2 [Source:HGNC Symbol;Acc:HGNC:16627]	-0.323195	5.44145	31.5819	3.13276e-06	9.11019e-05	Unchanged
8775	ENSG00000145919	BOD1	protein_coding	biorientation of chromosomes in cell division 1 [Source:HGNC Symbol;Acc:HGNC:25114]	-0.237189	6.5799	31.579	3.1351e-06	9.11019e-05	Unchanged
7421	ENSG00000137135	ARHGEF39	protein_coding	Rho guanine nucleotide exchange factor 39 [Source:HGNC Symbol;Acc:HGNC:25909]	-0.434175	4.31323	31.5253	3.17928e-06	9.22264e-05	Unchanged
26221	ENSG00000225663	MCRIP1	protein_coding	MAPK regulated corepressor interacting protein 1 [Source:HGNC Symbol;Acc:HGNC:28007]	-0.305741	5.59832	31.4681	3.22706e-06	9.34515e-05	Unchanged
3367	ENSG00000106803	SEC61B	protein_coding	SEC61 translocon subunit beta [Source:HGNC Symbol;Acc:HGNC:16993]	-0.314616	5.58272	31.3535	3.3251e-06	9.607e-05	Unchanged
13054	ENSG00000171421	MRPL36	protein_coding	mitochondrial ribosomal protein L36 [Source:HGNC Symbol;Acc:HGNC:14490]	-0.429704	4.55633	31.2043	3.45758e-06	9.96127e-05	Unchanged
53881	ENSG00000276672	NA	lncRNA	novel transcript, sense intronic to RFC3	0.402918	4.24339	31.145	3.51182e-06	0.000101002	Unchanged
17952	ENSG00000198887	SMC5	protein_coding	structural maintenance of chromosomes 5 [Source:HGNC Symbol;Acc:HGNC:20465]	0.222783	7.12423	31.1384	3.51787e-06	0.000101004	Unchanged
3529	ENSG00000108424	KPNB1	protein_coding	karyopherin subunit beta 1 [Source:HGNC Symbol;Acc:HGNC:6400]	0.209677	9.87393	31.13	3.5256e-06	0.000101053	Unchanged
4715	ENSG00000117477	CCDC181	protein_coding	coiled-coil domain containing 181 [Source:HGNC Symbol;Acc:HGNC:28051]	0.37833	4.61868	31.1222	3.53285e-06	0.000101089	Unchanged
14877	ENSG00000180447	GAS1	protein_coding	growth arrest specific 1 [Source:HGNC Symbol;Acc:HGNC:4165]	-0.398795	5.0839	31.1037	3.55008e-06	0.000101409	Unchanged
4572	ENSG00000116459	ATP5PB	protein_coding	ATP synthase peripheral stalk-membrane subunit b [Source:HGNC Symbol;Acc:HGNC:840]	-0.238715	7.2514	31.0761	3.57586e-06	0.000101973	Unchanged
3904	ENSG00000111481	COPZ1	protein_coding	COPI coat complex subunit zeta 1 [Source:HGNC Symbol;Acc:HGNC:2243]	-0.225556	7.57551	31.0432	3.60692e-06	0.000102684	Unchanged
14014	ENSG00000176101	SSNA1	protein_coding	SS nuclear autoantigen 1 [Source:HGNC Symbol;Acc:HGNC:11321]	-0.324323	5.0655	30.9324	3.7136e-06	0.000105392	Unchanged
13350	ENSG00000172590	MRPL52	protein_coding	mitochondrial ribosomal protein L52 [Source:HGNC Symbol;Acc:HGNC:16655]	-0.386226	4.99266	30.9314	3.71455e-06	0.000105392	Unchanged
5781	ENSG00000125991	ERGIC3	protein_coding	ERGIC and golgi 3 [Source:HGNC Symbol;Acc:HGNC:15927]	-0.237366	6.94596	30.906	3.73949e-06	0.000105921	Unchanged
16068	ENSG00000185721	DRG1	protein_coding	developmentally regulated GTP binding protein 1 [Source:HGNC Symbol;Acc:HGNC:3029]	-0.239871	6.63999	30.8948	3.75057e-06	0.000105958	Unchanged
13711	ENSG00000174485	DENND4A	protein_coding	DENN domain containing 4A [Source:HGNC Symbol;Acc:HGNC:24321]	0.247152	6.38651	30.8919	3.75341e-06	0.000105958	Unchanged
7089	ENSG00000135451	TROAP	protein_coding	trophinin associated protein [Source:HGNC Symbol;Acc:HGNC:12327]	-0.286615	5.84041	30.8778	3.76741e-06	0.000106175	Unchanged
9169	ENSG00000149100	EIF3M	protein_coding	eukaryotic translation initiation factor 3 subunit M [Source:HGNC Symbol;Acc:HGNC:24460]	-0.212592	8.00834	30.8081	3.83725e-06	0.000107963	Unchanged
9350	ENSG00000150991	UBC	protein_coding	ubiquitin C [Source:HGNC Symbol;Acc:HGNC:12468]	0.214023	8.83499	30.8	3.84547e-06	0.000108013	Unchanged
16207	ENSG00000186193	SAPCD2	protein_coding	suppressor APC domain containing 2 [Source:HGNC Symbol;Acc:HGNC:28055]	-0.394577	4.63666	30.5069	4.15554e-06	0.000116528	Unchanged
16202	ENSG00000186185	KIF18B	protein_coding	kinesin family member 18B [Source:HGNC Symbol;Acc:HGNC:27102]	-0.255854	7.01988	30.3916	4.28465e-06	0.000119933	Unchanged
7071	ENSG00000135390	ATP5MC2	protein_coding	ATP synthase membrane subunit c locus 2 [Source:HGNC Symbol;Acc:HGNC:842]	-0.237396	7.28447	30.3859	4.29123e-06	0.000119933	Unchanged
4756	ENSG00000117748	RPA2	protein_coding	replication protein A2 [Source:HGNC Symbol;Acc:HGNC:10290]	-0.256843	6.87777	30.3469	4.33593e-06	0.000120781	Unchanged
8672	ENSG00000145220	LYAR	protein_coding	Ly1 antibody reactive [Source:HGNC Symbol;Acc:HGNC:26021]	0.262244	6.53317	30.3094	4.37933e-06	0.000121644	Unchanged
4006	ENSG00000112118	MCM3	protein_coding	minichromosome maintenance complex component 3 [Source:HGNC Symbol;Acc:HGNC:6945]	0.199951	8.50717	30.3027	4.3872e-06	0.000121644	Unchanged
2572	ENSG00000101773	RBBP8	protein_coding	RB binding protein 8, endonuclease [Source:HGNC Symbol;Acc:HGNC:9891]	0.266301	6.48791	30.3015	4.3886e-06	0.000121644	Unchanged
14787	ENSG00000179981	TSHZ1	protein_coding	teashirt zinc finger homeobox 1 [Source:HGNC Symbol;Acc:HGNC:10669]	-0.270906	5.94964	30.277	4.41724e-06	0.000122237	Unchanged
48522	ENSG00000266074	BAHCC1	protein_coding	BAH domain and coiled-coil containing 1 [Source:HGNC Symbol;Acc:HGNC:29279]	-0.240507	6.78291	30.2691	4.42663e-06	0.000122296	Unchanged
6118	ENSG00000129173	E2F8	protein_coding	E2F transcription factor 8 [Source:HGNC Symbol;Acc:HGNC:24727]	0.320639	5.09527	30.1614	4.55544e-06	0.000125648	Unchanged
7175	ENSG00000135913	USP37	protein_coding	ubiquitin specific peptidase 37 [Source:HGNC Symbol;Acc:HGNC:20063]	0.253889	6.48318	30.1157	4.6114e-06	0.00012683	Unchanged
7335	ENSG00000136758	YME1L1	protein_coding	YME1 like 1 ATPase [Source:HGNC Symbol;Acc:HGNC:12843]	0.217758	8.09583	30.1141	4.61338e-06	0.00012683	Unchanged
16040	ENSG00000185627	PSMD13	protein_coding	proteasome 26S subunit, non-ATPase 13 [Source:HGNC Symbol;Acc:HGNC:9558]	-0.282013	6.42707	30.1008	4.62971e-06	0.000127071	Unchanged
19973	ENSG00000204628	RACK1	protein_coding	receptor for activated C kinase 1 [Source:HGNC Symbol;Acc:HGNC:4399]	-0.199871	10.8786	30.0728	4.66446e-06	0.000127817	Unchanged
15698	ENSG00000184226	PCDH9	protein_coding	protocadherin 9 [Source:HGNC Symbol;Acc:HGNC:8661]	-0.285661	6.32764	29.961	4.80606e-06	0.000131483	Unchanged
4869	ENSG00000119013	NDUFB3	protein_coding	NADH:ubiquinone oxidoreductase subunit B3 [Source:HGNC Symbol;Acc:HGNC:7698]	-0.348129	4.99868	29.9128	4.86851e-06	0.000132881	Unchanged
22385	ENSG00000213465	ARL2	protein_coding	ADP ribosylation factor like GTPase 2 [Source:HGNC Symbol;Acc:HGNC:693]	-0.349956	4.87737	29.9094	4.87297e-06	0.000132881	Unchanged
15943	ENSG00000185222	TCEAL9	protein_coding	transcription elongation factor A like 9 [Source:HGNC Symbol;Acc:HGNC:30084]	0.286872	6.07176	29.8496	4.9517e-06	0.00013481	Unchanged
5110	ENSG00000120889	TNFRSF10B	protein_coding	TNF receptor superfamily member 10b [Source:HGNC Symbol;Acc:HGNC:11905]	0.23253	6.49222	29.7767	5.04946e-06	0.000137249	Unchanged
254	ENSG00000010256	UQCRC1	protein_coding	ubiquinol-cytochrome c reductase core protein 1 [Source:HGNC Symbol;Acc:HGNC:12585]	-0.219021	7.27025	29.744	5.09398e-06	0.000138236	Unchanged
1964	ENSG00000092140	G2E3	protein_coding	G2/M-phase specific E3 ubiquitin protein ligase [Source:HGNC Symbol;Acc:HGNC:20338]	-0.260598	6.24272	29.6183	5.26918e-06	0.00014276	Unchanged
7280	ENSG00000136444	RSAD1	protein_coding	radical S-adenosyl methionine domain containing 1 [Source:HGNC Symbol;Acc:HGNC:25634]	-0.319463	5.48144	29.6103	5.28047e-06	0.000142836	Unchanged
37858	ENSG00000248527	MTATP6P1	unprocessed_pseudogene	MT-ATP6 pseudogene 1 [Source:HGNC Symbol;Acc:HGNC:44575]	0.268298	8.11602	29.5565	5.35759e-06	0.000144689	Unchanged
15376	ENSG00000182934	SRPRA	protein_coding	SRP receptor subunit alpha [Source:HGNC Symbol;Acc:HGNC:11307]	0.221319	7.01172	29.5202	5.4102e-06	0.000145876	Unchanged
1268	ENSG00000074582	BCS1L	protein_coding	BCS1 homolog, ubiquinol-cytochrome c reductase complex chaperone [Source:HGNC Symbol;Acc:HGNC:1020]	-0.299903	5.39216	29.5039	5.43414e-06	0.000146287	Unchanged
19860	ENSG00000204370	SDHD	protein_coding	succinate dehydrogenase complex subunit D [Source:HGNC Symbol;Acc:HGNC:10683]	-0.314907	5.18344	29.4417	5.52606e-06	0.000148287	Unchanged
4407	ENSG00000115307	AUP1	protein_coding	AUP1 lipid droplet regulating VLDL assembly factor [Source:HGNC Symbol;Acc:HGNC:891]	-0.232436	6.94758	29.37	5.6341e-06	0.000150945	Unchanged
12097	ENSG00000167460	TPM4	protein_coding	tropomyosin 4 [Source:HGNC Symbol;Acc:HGNC:12013]	0.210037	7.51491	29.2648	5.79693e-06	0.000155061	Unchanged
13525	ENSG00000173456	RNF26	protein_coding	ring finger protein 26 [Source:HGNC Symbol;Acc:HGNC:14646]	-0.273984	5.78799	29.2127	5.87934e-06	0.000157016	Unchanged
5579	ENSG00000124733	MEA1	protein_coding	male-enhanced antigen 1 [Source:HGNC Symbol;Acc:HGNC:6986]	-0.343847	5.18697	29.0761	6.10139e-06	0.000162688	Unchanged
2987	ENSG00000104872	PIH1D1	protein_coding	PIH1 domain containing 1 [Source:HGNC Symbol;Acc:HGNC:26075]	-0.31448	5.58713	29.0174	6.19946e-06	0.000165041	Unchanged
8264	ENSG00000142627	EPHA2	protein_coding	EPH receptor A2 [Source:HGNC Symbol;Acc:HGNC:3386]	0.332635	5.35585	28.9901	6.24564e-06	0.000166008	Unchanged
1863	ENSG00000090013	BLVRB	protein_coding	biliverdin reductase B [Source:HGNC Symbol;Acc:HGNC:1063]	-0.410352	4.41284	28.8627	6.46635e-06	0.000171064	Unchanged
5048	ENSG00000120370	GORAB	protein_coding	golgin, RAB6 interacting [Source:HGNC Symbol;Acc:HGNC:25676]	0.374548	4.56025	28.8071	6.56507e-06	0.000173402	Unchanged
13414	ENSG00000172922	RNASEH2C	protein_coding	ribonuclease H2 subunit C [Source:HGNC Symbol;Acc:HGNC:24116]	-0.373048	4.92794	28.7863	6.60249e-06	0.000174117	Unchanged
14030	ENSG00000176171	BNIP3	protein_coding	BCL2 interacting protein 3 [Source:HGNC Symbol;Acc:HGNC:1084]	-0.301146	6.5404	28.6796	6.79797e-06	0.000178992	Unchanged
3715	ENSG00000109854	HTATIP2	protein_coding	HIV-1 Tat interactive protein 2 [Source:HGNC Symbol;Acc:HGNC:16637]	-0.401095	4.50358	28.6328	6.88552e-06	0.000180999	Unchanged
14994	ENSG00000181038	METTL23	protein_coding	methyltransferase like 23 [Source:HGNC Symbol;Acc:HGNC:26988]	-0.378849	4.4331	28.6274	6.89571e-06	0.000180999	Unchanged
15847	ENSG00000184900	SUMO3	protein_coding	small ubiquitin like modifier 3 [Source:HGNC Symbol;Acc:HGNC:11124]	-0.22871	6.96561	28.6096	6.9294e-06	0.0001816	Unchanged
48405	ENSG00000265817	FSBP	protein_coding	fibrinogen silencer binding protein [Source:HGNC Symbol;Acc:HGNC:43653]	0.409268	4.10196	28.5929	6.96129e-06	0.000182152	Unchanged
5384	ENSG00000123415	SMUG1	protein_coding	single-strand-selective monofunctional uracil-DNA glycosylase 1 [Source:HGNC Symbol;Acc:HGNC:17148]	-0.367887	4.46734	28.4448	7.24991e-06	0.00018941	Unchanged
3250	ENSG00000106031	HOXA13	protein_coding	homeobox A13 [Source:HGNC Symbol;Acc:HGNC:5102]	-0.326172	4.97887	28.4288	7.28177e-06	0.000189947	Unchanged
5877	ENSG00000126883	NUP214	protein_coding	nucleoporin 214 [Source:HGNC Symbol;Acc:HGNC:8064]	0.214263	7.06677	28.4015	7.33671e-06	0.000191084	Unchanged
15190	ENSG00000182168	UNC5C	protein_coding	unc-5 netrin receptor C [Source:HGNC Symbol;Acc:HGNC:12569]	-0.372317	4.5165	28.3427	7.45635e-06	0.000193779	Unchanged
201	ENSG00000008018	PSMB1	protein_coding	proteasome 20S subunit beta 1 [Source:HGNC Symbol;Acc:HGNC:9537]	-0.231736	7.3577	28.3393	7.46324e-06	0.000193779	Unchanged
11221	ENSG00000164056	SPRY1	protein_coding	sprouty RTK signaling antagonist 1 [Source:HGNC Symbol;Acc:HGNC:11269]	-0.386322	4.65297	28.3047	7.53473e-06	0.000195334	Unchanged
12242	ENSG00000167969	ECI1	protein_coding	enoyl-CoA delta isomerase 1 [Source:HGNC Symbol;Acc:HGNC:2703]	-0.274031	5.8036	28.2281	7.69545e-06	0.000199194	Unchanged
22445	ENSG00000213593	TMX2	protein_coding	thioredoxin related transmembrane protein 2 [Source:HGNC Symbol;Acc:HGNC:30739]	-0.299687	5.8803	28.2059	7.74276e-06	0.00020011	Unchanged
10024	ENSG00000156802	ATAD2	protein_coding	ATPase family AAA domain containing 2 [Source:HGNC Symbol;Acc:HGNC:30123]	0.205865	7.4801	28.1805	7.79719e-06	0.000201208	Unchanged
17532	ENSG00000197728	RPS26	protein_coding	ribosomal protein S26 [Source:HGNC Symbol;Acc:HGNC:10414]	-0.296373	6.2303	28.1083	7.95413e-06	0.00020463	Unchanged
6555	ENSG00000132205	EMILIN2	protein_coding	elastin microfibril interfacer 2 [Source:HGNC Symbol;Acc:HGNC:19881]	0.432178	3.98803	28.0174	8.15677e-06	0.000209523	Unchanged
3554	ENSG00000108561	C1QBP	protein_coding	complement C1q binding protein [Source:HGNC Symbol;Acc:HGNC:1243]	-0.235363	8.33082	27.8421	8.56285e-06	0.000219619	Unchanged
6094	ENSG00000128944	KNSTRN	protein_coding	kinetochore localized astrin (SPAG5) binding protein [Source:HGNC Symbol;Acc:HGNC:30767]	-0.274977	5.50199	27.7954	8.67469e-06	0.000221149	Unchanged
3005	ENSG00000104915	STX10	protein_coding	syntaxin 10 [Source:HGNC Symbol;Acc:HGNC:11428]	-0.348595	4.75165	27.7952	8.6751e-06	0.000221149	Unchanged
1295	ENSG00000075218	GTSE1	protein_coding	G2 and S-phase expressed 1 [Source:HGNC Symbol;Acc:HGNC:13698]	-0.258467	6.10791	27.7606	8.75893e-06	0.000222949	Unchanged
1982	ENSG00000092621	PHGDH	protein_coding	phosphoglycerate dehydrogenase [Source:HGNC Symbol;Acc:HGNC:8923]	-0.19238	8.42551	27.7191	8.86062e-06	0.000224891	Unchanged
8826	ENSG00000146263	MMS22L	protein_coding	MMS22 like, DNA repair protein [Source:HGNC Symbol;Acc:HGNC:21475]	0.210953	7.15222	27.7185	8.86198e-06	0.000224891	Unchanged
5374	ENSG00000123358	NR4A1	protein_coding	nuclear receptor subfamily 4 group A member 1 [Source:HGNC Symbol;Acc:HGNC:7980]	0.381243	4.36819	27.7041	8.89765e-06	0.000225456	Unchanged
8054	ENSG00000140995	DEF8	protein_coding	differentially expressed in FDCP 8 homolog [Source:HGNC Symbol;Acc:HGNC:25969]	-0.294813	5.46351	27.6698	8.98306e-06	0.000226937	Unchanged
4348	ENSG00000114956	DGUOK	protein_coding	deoxyguanosine kinase [Source:HGNC Symbol;Acc:HGNC:2858]	-0.300196	5.23598	27.6439	9.04817e-06	0.000228239	Unchanged
1619	ENSG00000083937	CHMP2B	protein_coding	charged multivesicular body protein 2B [Source:HGNC Symbol;Acc:HGNC:24537]	0.249765	6.67447	27.6293	9.08499e-06	0.000228825	Unchanged
258	ENSG00000010292	NCAPD2	protein_coding	non-SMC condensin I complex subunit D2 [Source:HGNC Symbol;Acc:HGNC:24305]	-0.193591	8.34126	27.6233	9.10015e-06	0.000228864	Unchanged
8377	ENSG00000143368	SF3B4	protein_coding	splicing factor 3b subunit 4 [Source:HGNC Symbol;Acc:HGNC:10771]	0.256037	6.6906	27.5835	9.20173e-06	0.000231073	Unchanged
2237	ENSG00000100246	DNAL4	protein_coding	dynein axonemal light chain 4 [Source:HGNC Symbol;Acc:HGNC:2955]	-0.397932	4.26121	27.517	9.37412e-06	0.000235052	Unchanged
6895	ENSG00000134352	IL6ST	protein_coding	interleukin 6 signal transducer [Source:HGNC Symbol;Acc:HGNC:6021]	0.232676	6.78233	27.4683	9.50236e-06	0.000237912	Unchanged
2048	ENSG00000095906	NUBP2	protein_coding	nucleotide binding protein 2 [Source:HGNC Symbol;Acc:HGNC:8042]	-0.325489	5.13767	27.4097	9.65948e-06	0.000241487	Unchanged
1119	ENSG00000070501	POLB	protein_coding	DNA polymerase beta [Source:HGNC Symbol;Acc:HGNC:9174]	-0.331194	4.89952	27.321	9.90238e-06	0.000246826	Unchanged
5992	ENSG00000128159	TUBGCP6	protein_coding	tubulin gamma complex associated protein 6 [Source:HGNC Symbol;Acc:HGNC:18127]	-0.329891	6.25927	27.2764	1.00271e-05	0.000248866	Unchanged
2821	ENSG00000103449	SALL1	protein_coding	spalt like transcription factor 1 [Source:HGNC Symbol;Acc:HGNC:10524]	-0.253081	6.0883	27.2758	1.00286e-05	0.000248866	Unchanged
6286	ENSG00000130522	JUND	protein_coding	JunD proto-oncogene, AP-1 transcription factor subunit [Source:HGNC Symbol;Acc:HGNC:6206]	0.272158	6.4051	27.2628	1.00653e-05	0.000249408	Unchanged
13509	ENSG00000173376	NDNF	protein_coding	neuron derived neurotrophic factor [Source:HGNC Symbol;Acc:HGNC:26256]	0.418381	3.8966	27.2575	1.00802e-05	0.000249411	Unchanged
7295	ENSG00000136518	ACTL6A	protein_coding	actin like 6A [Source:HGNC Symbol;Acc:HGNC:24124]	-0.329596	5.41491	27.2258	1.01703e-05	0.000251272	Unchanged
17396	ENSG00000197299	BLM	protein_coding	BLM RecQ like helicase [Source:HGNC Symbol;Acc:HGNC:1058]	0.227566	6.8925	27.1317	1.04429e-05	0.000257627	Unchanged
2714	ENSG00000102870	ZNF629	protein_coding	zinc finger protein 629 [Source:HGNC Symbol;Acc:HGNC:29008]	0.233531	7.13077	27.1251	1.04623e-05	0.000257727	Unchanged
27989	ENSG00000228253	ATP8	protein_coding	mitochondrially encoded ATP synthase membrane subunit 8 [Source:HGNC Symbol;Acc:HGNC:7415]	0.425264	8.73633	27.0618	1.06501e-05	0.000261658	Unchanged
7325	ENSG00000136710	CCDC115	protein_coding	coiled-coil domain containing 115 [Source:HGNC Symbol;Acc:HGNC:28178]	-0.411782	4.15012	27.0609	1.06529e-05	0.000261658	Unchanged
12323	ENSG00000168280	KIF5C	protein_coding	kinesin family member 5C [Source:HGNC Symbol;Acc:HGNC:6325]	0.249124	6.10946	26.9754	1.09125e-05	0.000267644	Unchanged
3616	ENSG00000108953	YWHAE	protein_coding	tyrosine 3-monooxygenase/tryptophan 5-monooxygenase activation protein epsilon [Source:HGNC Symbol;Acc:HGNC:12851]	-0.203067	9.77614	26.9202	1.10837e-05	0.000271447	Unchanged
7095	ENSG00000135473	PAN2	protein_coding	poly(A) specific ribonuclease subunit PAN2 [Source:HGNC Symbol;Acc:HGNC:20074]	-0.388985	5.9913	26.8896	1.11799e-05	0.000273403	Unchanged
5660	ENSG00000125458	NT5C	protein_coding	5', 3'-nucleotidase, cytosolic [Source:HGNC Symbol;Acc:HGNC:17144]	-0.403823	4.34746	26.8618	1.12681e-05	0.00027516	Unchanged
9351	ENSG00000150995	ITPR1	protein_coding	inositol 1,4,5-trisphosphate receptor type 1 [Source:HGNC Symbol;Acc:HGNC:6180]	-0.291231	5.43625	26.8035	1.14552e-05	0.000279068	Unchanged
5754	ENSG00000125877	ITPA	protein_coding	inosine triphosphatase [Source:HGNC Symbol;Acc:HGNC:6176]	-0.367875	4.76466	26.8017	1.14613e-05	0.000279068	Unchanged
4641	ENSG00000116898	MRPS15	protein_coding	mitochondrial ribosomal protein S15 [Source:HGNC Symbol;Acc:HGNC:14504]	-0.276714	5.94967	26.793	1.14893e-05	0.000279346	Unchanged
6433	ENSG00000131323	TRAF3	protein_coding	TNF receptor associated factor 3 [Source:HGNC Symbol;Acc:HGNC:12033]	0.234284	6.30961	26.7858	1.15129e-05	0.000279501	Unchanged
4268	ENSG00000114251	WNT5A	protein_coding	Wnt family member 5A [Source:HGNC Symbol;Acc:HGNC:12784]	-0.276532	5.52809	26.7809	1.15289e-05	0.000279501	Unchanged
4048	ENSG00000112308	C6orf62	protein_coding	chromosome 6 open reading frame 62 [Source:HGNC Symbol;Acc:HGNC:20998]	0.218127	6.97945	26.6953	1.18115e-05	0.00028594	Unchanged
17959	ENSG00000198899	ATP6	protein_coding	mitochondrially encoded ATP synthase membrane subunit 6 [Source:HGNC Symbol;Acc:HGNC:7414]	0.250647	11.1686	26.6682	1.19027e-05	0.000287733	Unchanged
10815	ENSG00000162734	PEA15	protein_coding	proliferation and apoptosis adaptor protein 15 [Source:HGNC Symbol;Acc:HGNC:8822]	0.228252	6.53431	26.6281	1.20389e-05	0.000290362	Unchanged
6839	ENSG00000134107	BHLHE40	protein_coding	basic helix-loop-helix family member e40 [Source:HGNC Symbol;Acc:HGNC:1046]	-0.346573	6.7036	26.626	1.20459e-05	0.000290362	Unchanged
733	ENSG00000054598	FOXC1	protein_coding	forkhead box C1 [Source:HGNC Symbol;Acc:HGNC:3800]	-0.189934	8.06895	26.4644	1.2612e-05	0.000303137	Unchanged
16608	ENSG00000187961	KLHL17	protein_coding	kelch like family member 17 [Source:HGNC Symbol;Acc:HGNC:24023]	-0.351784	5.18084	26.4142	1.27936e-05	0.000307064	Unchanged
951	ENSG00000065833	ME1	protein_coding	malic enzyme 1 [Source:HGNC Symbol;Acc:HGNC:6983]	0.28107	5.54297	26.4021	1.28378e-05	0.000307687	Unchanged
9365	ENSG00000151093	OXSM	protein_coding	3-oxoacyl-ACP synthase, mitochondrial [Source:HGNC Symbol;Acc:HGNC:26063]	-0.434414	4.03782	26.319	1.31456e-05	0.000314601	Unchanged
9198	ENSG00000149308	NPAT	protein_coding	nuclear protein, coactivator of histone transcription [Source:HGNC Symbol;Acc:HGNC:7896]	0.238167	6.21405	26.3142	1.31637e-05	0.000314601	Unchanged
1426	ENSG00000078399	HOXA9	protein_coding	homeobox A9 [Source:HGNC Symbol;Acc:HGNC:5109]	-0.277651	5.76041	26.3008	1.32141e-05	0.00031511	Unchanged
9033	ENSG00000147874	HAUS6	protein_coding	HAUS augmin like complex subunit 6 [Source:HGNC Symbol;Acc:HGNC:25948]	0.214988	7.41152	26.2986	1.32225e-05	0.00031511	Unchanged
5691	ENSG00000125652	ALKBH7	protein_coding	alkB homolog 7 [Source:HGNC Symbol;Acc:HGNC:21306]	-0.491148	3.55158	26.2896	1.32564e-05	0.000315471	Unchanged
7440	ENSG00000137221	TJAP1	protein_coding	tight junction associated protein 1 [Source:HGNC Symbol;Acc:HGNC:17949]	0.244883	5.99967	26.2315	1.34783e-05	0.0003203	Unchanged
6961	ENSG00000134769	DTNA	protein_coding	dystrobrevin alpha [Source:HGNC Symbol;Acc:HGNC:3057]	0.228616	6.33122	26.1371	1.38469e-05	0.000328596	Unchanged
5401	ENSG00000123562	MORF4L2	protein_coding	mortality factor 4 like 2 [Source:HGNC Symbol;Acc:HGNC:16849]	-0.182429	9.54221	26.1245	1.38972e-05	0.000328962	Unchanged
2065	ENSG00000096401	CDC5L	protein_coding	cell division cycle 5 like [Source:HGNC Symbol;Acc:HGNC:1743]	0.236203	7.62739	26.1234	1.39015e-05	0.000328962	Unchanged
9501	ENSG00000152147	GEMIN6	protein_coding	gem nuclear organelle associated protein 6 [Source:HGNC Symbol;Acc:HGNC:20044]	-0.336373	4.75541	26.0911	1.40305e-05	0.00033155	Unchanged
10105	ENSG00000157456	CCNB2	protein_coding	cyclin B2 [Source:HGNC Symbol;Acc:HGNC:1580]	-0.267349	5.9541	26.0838	1.40601e-05	0.000331783	Unchanged
1978	ENSG00000092470	WDR76	protein_coding	WD repeat domain 76 [Source:HGNC Symbol;Acc:HGNC:25773]	0.246523	6.15532	26.0589	1.41605e-05	0.000333685	Unchanged
8015	ENSG00000140740	UQCRC2	protein_coding	ubiquinol-cytochrome c reductase core protein 2 [Source:HGNC Symbol;Acc:HGNC:12586]	-0.214656	7.43485	26.0528	1.41856e-05	0.000333807	Unchanged
11782	ENSG00000166171	DPCD	protein_coding	deleted in primary ciliary dyskinesia homolog (mouse) [Source:HGNC Symbol;Acc:HGNC:24542]	-0.341824	4.84847	26.0108	1.43572e-05	0.000337375	Unchanged
6598	ENSG00000132466	ANKRD17	protein_coding	ankyrin repeat domain 17 [Source:HGNC Symbol;Acc:HGNC:23575]	0.18864	8.71601	25.9802	1.44839e-05	0.000339403	Unchanged
11647	ENSG00000165644	COMTD1	protein_coding	catechol-O-methyltransferase domain containing 1 [Source:HGNC Symbol;Acc:HGNC:26309]	-0.345058	4.67951	25.9231	1.47235e-05	0.000344059	Unchanged
2264	ENSG00000100316	RPL3	protein_coding	ribosomal protein L3 [Source:HGNC Symbol;Acc:HGNC:10332]	-0.195347	10.6432	25.899	1.48259e-05	0.000345971	Unchanged
3917	ENSG00000111640	GAPDH	protein_coding	glyceraldehyde-3-phosphate dehydrogenase [Source:HGNC Symbol;Acc:HGNC:4141]	-0.196732	10.0882	25.8837	1.48914e-05	0.00034702	Unchanged
3066	ENSG00000105254	TBCB	protein_coding	tubulin folding cofactor B [Source:HGNC Symbol;Acc:HGNC:1989]	-0.25661	5.66304	25.8591	1.49969e-05	0.000348994	Unchanged
101	ENSG00000005448	WDR54	protein_coding	WD repeat domain 54 [Source:HGNC Symbol;Acc:HGNC:25770]	-0.355922	4.72957	25.7943	1.52792e-05	0.000354583	Unchanged
11881	ENSG00000166526	ZNF3	protein_coding	zinc finger protein 3 [Source:HGNC Symbol;Acc:HGNC:13089]	0.276551	5.76843	25.7407	1.55174e-05	0.000359615	Unchanged
1704	ENSG00000086598	TMED2	protein_coding	transmembrane p24 trafficking protein 2 [Source:HGNC Symbol;Acc:HGNC:16996]	-0.193192	7.96542	25.665	1.58601e-05	0.00036705	Unchanged
17983	ENSG00000198938	COX3	protein_coding	mitochondrially encoded cytochrome c oxidase III [Source:HGNC Symbol;Acc:HGNC:7422]	0.252608	11.8434	25.6479	1.59384e-05	0.000368356	Unchanged
2559	ENSG00000101608	MYL12A	protein_coding	myosin light chain 12A [Source:HGNC Symbol;Acc:HGNC:16701]	-0.321208	4.92365	25.6203	1.60659e-05	0.000370793	Unchanged
12470	ENSG00000168916	ZNF608	protein_coding	zinc finger protein 608 [Source:HGNC Symbol;Acc:HGNC:29238]	-0.419101	4.35035	25.6063	1.61313e-05	0.000371793	Unchanged
8773	ENSG00000145912	NHP2	protein_coding	NHP2 ribonucleoprotein [Source:HGNC Symbol;Acc:HGNC:14377]	-0.279518	5.9599	25.5422	1.64332e-05	0.000378141	Unchanged
551	ENSG00000038274	MAT2B	protein_coding	methionine adenosyltransferase 2B [Source:HGNC Symbol;Acc:HGNC:6905]	-0.285766	6.00519	25.5383	1.64516e-05	0.000378141	Unchanged
11695	ENSG00000165821	SALL2	protein_coding	spalt like transcription factor 2 [Source:HGNC Symbol;Acc:HGNC:10526]	0.253089	6.21227	25.4875	1.66954e-05	0.00038322	Unchanged
3270	ENSG00000106144	CASP2	protein_coding	caspase 2 [Source:HGNC Symbol;Acc:HGNC:1503]	0.216192	6.92114	25.4579	1.68392e-05	0.000385466	Unchanged
16131	ENSG00000185947	ZNF267	protein_coding	zinc finger protein 267 [Source:HGNC Symbol;Acc:HGNC:13060]	0.271019	5.50531	25.4533	1.68618e-05	0.000385466	Unchanged
5845	ENSG00000126653	NSRP1	protein_coding	nuclear speckle splicing regulatory protein 1 [Source:HGNC Symbol;Acc:HGNC:25305]	0.263796	5.9401	25.4532	1.6862e-05	0.000385466	Unchanged
17700	ENSG00000198208	RPS6KL1	protein_coding	ribosomal protein S6 kinase like 1 [Source:HGNC Symbol;Acc:HGNC:20222]	0.431949	4.12634	25.3064	1.75964e-05	0.000401394	Unchanged
14536	ENSG00000178691	SUZ12	protein_coding	SUZ12 polycomb repressive complex 2 subunit [Source:HGNC Symbol;Acc:HGNC:17101]	0.220027	7.01844	25.3044	1.76065e-05	0.000401394	Unchanged
8637	ENSG00000144867	SRPRB	protein_coding	SRP receptor subunit beta [Source:HGNC Symbol;Acc:HGNC:24085]	-0.311453	6.19009	25.2958	1.76503e-05	0.00040185	Unchanged
2246	ENSG00000100281	HMGXB4	protein_coding	HMG-box containing 4 [Source:HGNC Symbol;Acc:HGNC:5003]	0.213968	6.70428	25.2653	1.78076e-05	0.000404883	Unchanged
7642	ENSG00000138303	ASCC1	protein_coding	activating signal cointegrator 1 complex subunit 1 [Source:HGNC Symbol;Acc:HGNC:24268]	-0.277996	5.35376	25.2188	1.80505e-05	0.00040985	Unchanged
20219	ENSG00000205476	CCDC85C	protein_coding	coiled-coil domain containing 85C [Source:HGNC Symbol;Acc:HGNC:35459]	-0.248787	5.88277	25.205	1.8123e-05	0.000410942	Unchanged
8538	ENSG00000144224	UBXN4	protein_coding	UBX domain protein 4 [Source:HGNC Symbol;Acc:HGNC:14860]	0.213101	7.35493	25.1736	1.82895e-05	0.000413717	Unchanged
25691	ENSG00000224877	NDUFAF8	protein_coding	NADH:ubiquinone oxidoreductase complex assembly factor 8 [Source:HGNC Symbol;Acc:HGNC:33551]	-0.32228	4.82676	25.1727	1.82945e-05	0.000413717	Unchanged
16746	ENSG00000188522	FAM83G	protein_coding	family with sequence similarity 83 member G [Source:HGNC Symbol;Acc:HGNC:32554]	0.31162	4.8987	25.1328	1.85084e-05	0.000417992	Unchanged
16519	ENSG00000187634	SAMD11	protein_coding	sterile alpha motif domain containing 11 [Source:HGNC Symbol;Acc:HGNC:28706]	-0.326135	4.67516	25.1156	1.86018e-05	0.000418977	Unchanged
17847	ENSG00000198695	ND6	protein_coding	mitochondrially encoded NADH:ubiquinone oxidoreductase core subunit 6 [Source:HGNC Symbol;Acc:HGNC:7462]	0.222116	9.98734	24.998	1.92518e-05	0.000433036	Unchanged
2636	ENSG00000102125	TAFAZZIN	protein_coding	tafazzin [Source:HGNC Symbol;Acc:HGNC:11577]	-0.30769	5.5046	24.952	1.95122e-05	0.000438308	Unchanged
4991	ENSG00000119969	HELLS	protein_coding	helicase, lymphoid specific [Source:HGNC Symbol;Acc:HGNC:4861]	0.217583	8.02926	24.8793	1.99323e-05	0.000447149	Unchanged
13953	ENSG00000175756	AURKAIP1	protein_coding	aurora kinase A interacting protein 1 [Source:HGNC Symbol;Acc:HGNC:24114]	-0.251719	5.82819	24.8543	2.00786e-05	0.000449238	Unchanged
12673	ENSG00000169750	RAC3	protein_coding	Rac family small GTPase 3 [Source:HGNC Symbol;Acc:HGNC:9803]	-0.212612	6.65127	24.8543	2.00789e-05	0.000449238	Unchanged
5810	ENSG00000126249	PDCD2L	protein_coding	programmed cell death 2 like [Source:HGNC Symbol;Acc:HGNC:28194]	-0.481442	3.69099	24.7713	2.05737e-05	0.000458596	Unchanged
5218	ENSG00000121957	GPSM2	protein_coding	G protein signaling modulator 2 [Source:HGNC Symbol;Acc:HGNC:29501]	-0.280748	5.52715	24.7704	2.05789e-05	0.000458596	Unchanged
10138	ENSG00000157778	PSMG3	protein_coding	proteasome assembly chaperone 3 [Source:HGNC Symbol;Acc:HGNC:22420]	-0.262002	5.7249	24.7435	2.07424e-05	0.000461627	Unchanged
6668	ENSG00000132823	OSER1	protein_coding	oxidative stress responsive serine rich 1 [Source:HGNC Symbol;Acc:HGNC:16105]	-0.30464	5.06796	24.6161	2.1534e-05	0.000478185	Unchanged
1968	ENSG00000092201	SUPT16H	protein_coding	SPT16 homolog, facilitates chromatin remodeling subunit [Source:HGNC Symbol;Acc:HGNC:11465]	0.183563	8.82651	24.6147	2.15432e-05	0.000478185	Unchanged
11871	ENSG00000166483	WEE1	protein_coding	WEE1 G2 checkpoint kinase [Source:HGNC Symbol;Acc:HGNC:12761]	-0.219841	6.62761	24.5955	2.16654e-05	0.000480265	Unchanged
10793	ENSG00000162664	ZNF326	protein_coding	zinc finger protein 326 [Source:HGNC Symbol;Acc:HGNC:14104]	0.201905	7.22355	24.5684	2.18391e-05	0.000483349	Unchanged
8456	ENSG00000143742	SRP9	protein_coding	signal recognition particle 9 [Source:HGNC Symbol;Acc:HGNC:11304]	-0.208179	7.81933	24.5648	2.1862e-05	0.000483349	Unchanged
34054	ENSG00000237190	CDKN2AIPNL	protein_coding	CDKN2A interacting protein N-terminal like [Source:HGNC Symbol;Acc:HGNC:30545]	-0.311018	4.85261	24.538	2.20353e-05	0.000486541	Unchanged
2057	ENSG00000096070	BRPF3	protein_coding	bromodomain and PHD finger containing 3 [Source:HGNC Symbol;Acc:HGNC:14256]	0.294785	5.68856	24.4849	2.23836e-05	0.000493584	Unchanged
5946	ENSG00000127586	CHTF18	protein_coding	chromosome transmission fidelity factor 18 [Source:HGNC Symbol;Acc:HGNC:18435]	-0.336216	6.01663	24.4715	2.24721e-05	0.000494885	Unchanged
19705	ENSG00000203875	SNHG5	lncRNA	small nucleolar RNA host gene 5 [Source:HGNC Symbol;Acc:HGNC:21026]	-0.367115	4.56337	24.4584	2.25595e-05	0.000496162	Unchanged
12671	ENSG00000169740	ZNF32	protein_coding	zinc finger protein 32 [Source:HGNC Symbol;Acc:HGNC:13095]	-0.476628	3.55843	24.448	2.26287e-05	0.000497035	Unchanged
16179	ENSG00000186106	ANKRD46	protein_coding	ankyrin repeat domain 46 [Source:HGNC Symbol;Acc:HGNC:27229]	-0.286369	5.0485	24.3904	2.30168e-05	0.0005049	Unchanged
1332	ENSG00000075914	EXOSC7	protein_coding	exosome component 7 [Source:HGNC Symbol;Acc:HGNC:28112]	-0.271876	5.34784	24.3803	2.30861e-05	0.000505761	Unchanged
13868	ENSG00000175305	CCNE2	protein_coding	cyclin E2 [Source:HGNC Symbol;Acc:HGNC:1590]	0.417659	3.92573	24.3381	2.33763e-05	0.000511451	Unchanged
7513	ENSG00000137692	DCUN1D5	protein_coding	defective in cullin neddylation 1 domain containing 5 [Source:HGNC Symbol;Acc:HGNC:28409]	-0.211438	6.72241	24.3108	2.35658e-05	0.000514927	Unchanged
10165	ENSG00000158006	PAFAH2	protein_coding	platelet activating factor acetylhydrolase 2 [Source:HGNC Symbol;Acc:HGNC:8579]	-0.470618	3.54291	24.2921	2.36966e-05	0.000517115	Unchanged
17951	ENSG00000198886	ND4	protein_coding	mitochondrially encoded NADH:ubiquinone oxidoreductase core subunit 4 [Source:HGNC Symbol;Acc:HGNC:7459]	0.214735	12.6457	24.2843	2.37512e-05	0.000517635	Unchanged
9771	ENSG00000154473	BUB3	protein_coding	BUB3 mitotic checkpoint protein [Source:HGNC Symbol;Acc:HGNC:1151]	-0.184176	7.92378	24.2277	2.41531e-05	0.000525623	Unchanged
11226	ENSG00000164070	HSPA4L	protein_coding	heat shock protein family A (Hsp70) member 4 like [Source:HGNC Symbol;Acc:HGNC:17041]	0.205223	7.16704	24.2238	2.41811e-05	0.000525623	Unchanged
51776	ENSG00000272512	NA	lncRNA	novel transcript	-0.266451	6.09745	24.2195	2.42126e-05	0.000525623	Unchanged
14775	ENSG00000179933	C14orf119	protein_coding	chromosome 14 open reading frame 119 [Source:HGNC Symbol;Acc:HGNC:20270]	-0.263363	5.55196	24.2153	2.42427e-05	0.000525623	Unchanged
1033	ENSG00000068028	RASSF1	protein_coding	Ras association domain family member 1 [Source:HGNC Symbol;Acc:HGNC:9882]	-0.267437	5.56803	24.2049	2.43171e-05	0.000526557	Unchanged
850	ENSG00000062716	VMP1	protein_coding	vacuole membrane protein 1 [Source:HGNC Symbol;Acc:HGNC:29559]	-0.241845	6.13304	24.184	2.44687e-05	0.00052916	Unchanged
9750	ENSG00000154265	ABCA5	protein_coding	ATP binding cassette subfamily A member 5 [Source:HGNC Symbol;Acc:HGNC:35]	0.332538	5.19638	24.1682	2.45836e-05	0.000530667	Unchanged
203	ENSG00000008083	JARID2	protein_coding	jumonji and AT-rich interaction domain containing 2 [Source:HGNC Symbol;Acc:HGNC:6196]	-0.221852	6.34539	24.1658	2.46015e-05	0.000530667	Unchanged
50678	ENSG00000270647	TAF15	protein_coding	TATA-box binding protein associated factor 15 [Source:HGNC Symbol;Acc:HGNC:11547]	0.176378	8.32412	24.0897	2.51638e-05	0.000541937	Unchanged
822	ENSG00000060688	SNRNP40	protein_coding	small nuclear ribonucleoprotein U5 subunit 40 [Source:HGNC Symbol;Acc:HGNC:30857]	-0.234313	6.95991	24.0863	2.51894e-05	0.000541937	Unchanged
4224	ENSG00000113734	BNIP1	protein_coding	BCL2 interacting protein 1 [Source:HGNC Symbol;Acc:HGNC:1082]	-0.360362	4.54738	24.0822	2.52206e-05	0.000541937	Unchanged
12394	ENSG00000168569	TMEM223	protein_coding	transmembrane protein 223 [Source:HGNC Symbol;Acc:HGNC:28464]	-0.480927	3.4728	24.0144	2.57342e-05	0.000552269	Unchanged
235	ENSG00000009307	CSDE1	protein_coding	cold shock domain containing E1 [Source:HGNC Symbol;Acc:HGNC:29905]	0.187102	10.0433	24.0042	2.58127e-05	0.000553247	Unchanged
5380	ENSG00000123395	ATG101	protein_coding	autophagy related 101 [Source:HGNC Symbol;Acc:HGNC:25679]	-0.491093	3.45403	23.9996	2.58482e-05	0.000553302	Unchanged
12015	ENSG00000167085	PHB1	protein_coding	prohibitin [Source:HGNC Symbol;Acc:HGNC:8912]	-0.221588	6.85641	23.9831	2.59756e-05	0.000555323	Unchanged
7500	ENSG00000137574	TGS1	protein_coding	trimethylguanosine synthase 1 [Source:HGNC Symbol;Acc:HGNC:17843]	0.238972	6.16268	23.9016	2.66145e-05	0.000568213	Unchanged
5350	ENSG00000123144	TRIR	protein_coding	telomerase RNA component interacting RNase [Source:HGNC Symbol;Acc:HGNC:28424]	-0.212537	7.01148	23.8976	2.6646e-05	0.000568213	Unchanged
9963	ENSG00000156256	USP16	protein_coding	ubiquitin specific peptidase 16 [Source:HGNC Symbol;Acc:HGNC:12614]	0.203333	6.95137	23.8775	2.68064e-05	0.000570908	Unchanged
14791	ENSG00000180008	SOCS4	protein_coding	suppressor of cytokine signaling 4 [Source:HGNC Symbol;Acc:HGNC:19392]	0.208833	7.10364	23.7747	2.76433e-05	0.000587245	Unchanged
3982	ENSG00000111897	SERINC1	protein_coding	serine incorporator 1 [Source:HGNC Symbol;Acc:HGNC:13464]	0.179647	7.66837	23.7409	2.7924e-05	0.000592461	Unchanged
3340	ENSG00000106615	RHEB	protein_coding	Ras homolog, mTORC1 binding [Source:HGNC Symbol;Acc:HGNC:10011]	-0.248002	5.67583	23.729	2.80241e-05	0.000593835	Unchanged
11184	ENSG00000163945	UVSSA	protein_coding	UV stimulated scaffold protein A [Source:HGNC Symbol;Acc:HGNC:29304]	-0.294571	5.48781	23.7107	2.81784e-05	0.000596354	Unchanged
5780	ENSG00000125977	EIF2S2	protein_coding	eukaryotic translation initiation factor 2 subunit beta [Source:HGNC Symbol;Acc:HGNC:3266]	0.199472	7.30605	23.6834	2.84099e-05	0.000600498	Unchanged
12467	ENSG00000168906	MAT2A	protein_coding	methionine adenosyltransferase 2A [Source:HGNC Symbol;Acc:HGNC:6904]	-0.21383	7.41233	23.652	2.86782e-05	0.000605409	Unchanged
8251	ENSG00000142546	NOSIP	protein_coding	nitric oxide synthase interacting protein [Source:HGNC Symbol;Acc:HGNC:17946]	-0.357759	5.04208	23.6466	2.87247e-05	0.000605631	Unchanged
8494	ENSG00000143933	CALM2	protein_coding	calmodulin 2 [Source:HGNC Symbol;Acc:HGNC:1445]	-0.192752	7.58111	23.622	2.89376e-05	0.000608594	Unchanged
1094	ENSG00000069998	HDHD5	protein_coding	haloacid dehalogenase like hydrolase domain containing 5 [Source:HGNC Symbol;Acc:HGNC:1843]	-0.220146	6.46401	23.5725	2.93707e-05	0.000616931	Unchanged
17978	ENSG00000198931	APRT	protein_coding	adenine phosphoribosyltransferase [Source:HGNC Symbol;Acc:HGNC:626]	-0.238156	6.69737	23.5654	2.94338e-05	0.000617486	Unchanged
9627	ENSG00000153140	CETN3	protein_coding	centrin 3 [Source:HGNC Symbol;Acc:HGNC:1868]	-0.294922	5.12395	23.5583	2.94968e-05	0.000618036	Unchanged
16354	ENSG00000186834	HEXIM1	protein_coding	HEXIM P-TEFb complex subunit 1 [Source:HGNC Symbol;Acc:HGNC:24953]	0.265681	5.74682	23.5507	2.95633e-05	0.000618661	Unchanged
16124	ENSG00000185920	PTCH1	protein_coding	patched 1 [Source:HGNC Symbol;Acc:HGNC:9585]	-0.255627	5.77002	23.539	2.96675e-05	0.000620069	Unchanged
9011	ENSG00000147669	POLR2K	protein_coding	RNA polymerase II, I and III subunit K [Source:HGNC Symbol;Acc:HGNC:9198]	-0.290663	5.33571	23.5235	2.98066e-05	0.000622204	Unchanged
8931	ENSG00000147130	ZMYM3	protein_coding	zinc finger MYM-type containing 3 [Source:HGNC Symbol;Acc:HGNC:13054]	-0.21454	6.40614	23.519	2.98465e-05	0.000622263	Unchanged
8487	ENSG00000143878	RHOB	protein_coding	ras homolog family member B [Source:HGNC Symbol;Acc:HGNC:668]	-0.324317	7.92805	23.5057	2.99662e-05	0.000623986	Unchanged
1142	ENSG00000070950	RAD18	protein_coding	RAD18 E3 ubiquitin protein ligase [Source:HGNC Symbol;Acc:HGNC:18278]	0.209486	6.75928	23.4874	3.01322e-05	0.000626668	Unchanged
11574	ENSG00000165312	OTUD1	protein_coding	OTU deubiquitinase 1 [Source:HGNC Symbol;Acc:HGNC:27346]	-0.337427	4.9089	23.4438	3.053e-05	0.000632847	Unchanged
14593	ENSG00000178980	SELENOW	protein_coding	selenoprotein W [Source:HGNC Symbol;Acc:HGNC:10752]	-0.315042	4.76065	23.4425	3.05422e-05	0.000632847	Unchanged
8613	ENSG00000144741	SLC25A26	protein_coding	solute carrier family 25 member 26 [Source:HGNC Symbol;Acc:HGNC:20661]	-0.373206	4.23777	23.4245	3.07078e-05	0.000635496	Unchanged
8431	ENSG00000143569	UBAP2L	protein_coding	ubiquitin associated protein 2 like [Source:HGNC Symbol;Acc:HGNC:29877]	0.173438	8.48744	23.3756	3.11637e-05	0.000644139	Unchanged
12916	ENSG00000170836	PPM1D	protein_coding	protein phosphatase, Mg2+/Mn2+ dependent 1D [Source:HGNC Symbol;Acc:HGNC:9277]	0.22621	6.49077	23.3595	3.13153e-05	0.000646479	Unchanged
12153	ENSG00000167645	YIF1B	protein_coding	Yip1 interacting factor homolog B, membrane trafficking protein [Source:HGNC Symbol;Acc:HGNC:30511]	-0.267381	5.39885	23.347	3.14341e-05	0.000648135	Unchanged
3822	ENSG00000110871	COQ5	protein_coding	coenzyme Q5, methyltransferase [Source:HGNC Symbol;Acc:HGNC:28722]	-0.295986	5.1346	23.3291	3.16038e-05	0.000650041	Unchanged
7038	ENSG00000135241	PNPLA8	protein_coding	patatin like phospholipase domain containing 8 [Source:HGNC Symbol;Acc:HGNC:28900]	0.281551	5.14838	23.3212	3.16793e-05	0.000650203	Unchanged
17179	ENSG00000196584	XRCC2	protein_coding	X-ray repair cross complementing 2 [Source:HGNC Symbol;Acc:HGNC:12829]	0.185766	7.32726	23.2943	3.19375e-05	0.000653999	Unchanged
14362	ENSG00000177700	POLR2L	protein_coding	RNA polymerase II, I and III subunit L [Source:HGNC Symbol;Acc:HGNC:9199]	-0.277191	5.83077	23.2929	3.19517e-05	0.000653999	Unchanged
4481	ENSG00000115758	ODC1	protein_coding	ornithine decarboxylase 1 [Source:HGNC Symbol;Acc:HGNC:8109]	-0.26679	7.66913	23.2886	3.19931e-05	0.00065405	Unchanged
2434	ENSG00000101057	MYBL2	protein_coding	MYB proto-oncogene like 2 [Source:HGNC Symbol;Acc:HGNC:7548]	0.192551	8.33916	23.2742	3.21322e-05	0.000655287	Unchanged
1281	ENSG00000074842	MYDGF	protein_coding	myeloid derived growth factor [Source:HGNC Symbol;Acc:HGNC:16948]	-0.244786	6.09496	23.2722	3.21521e-05	0.000655287	Unchanged
11986	ENSG00000166946	CCNDBP1	protein_coding	cyclin D1 binding protein 1 [Source:HGNC Symbol;Acc:HGNC:1587]	-0.372284	4.25017	23.2703	3.21704e-05	0.000655287	Unchanged
2056	ENSG00000096063	SRPK1	protein_coding	SRSF protein kinase 1 [Source:HGNC Symbol;Acc:HGNC:11305]	0.208337	7.41302	23.2613	3.22574e-05	0.00065595	Unchanged
3105	ENSG00000105404	RABAC1	protein_coding	Rab acceptor 1 [Source:HGNC Symbol;Acc:HGNC:9794]	-0.442553	3.63745	23.259	3.22809e-05	0.00065595	Unchanged
17295	ENSG00000196976	LAGE3	protein_coding	L antigen family member 3 [Source:HGNC Symbol;Acc:HGNC:26058]	-0.340999	4.94341	23.2037	3.28247e-05	0.000666195	Unchanged
14387	ENSG00000177853	ZNF518A	protein_coding	zinc finger protein 518A [Source:HGNC Symbol;Acc:HGNC:29009]	0.219862	6.64081	23.1845	3.30153e-05	0.000669255	Unchanged
8615	ENSG00000144746	ARL6IP5	protein_coding	ADP ribosylation factor like GTPase 6 interacting protein 5 [Source:HGNC Symbol;Acc:HGNC:16937]	-0.246799	6.44914	23.1611	3.32505e-05	0.000673212	Unchanged
1801	ENSG00000088899	LZTS3	protein_coding	leucine zipper tumor suppressor family member 3 [Source:HGNC Symbol;Acc:HGNC:30139]	0.308848	4.93135	23.1479	3.33841e-05	0.000675106	Unchanged
8949	ENSG00000147224	PRPS1	protein_coding	phosphoribosyl pyrophosphate synthetase 1 [Source:HGNC Symbol;Acc:HGNC:9462]	-0.185027	7.83633	23.1289	3.35763e-05	0.000678177	Unchanged
14246	ENSG00000177189	RPS6KA3	protein_coding	ribosomal protein S6 kinase A3 [Source:HGNC Symbol;Acc:HGNC:10432]	0.201851	6.86273	23.0729	3.41517e-05	0.000688584	Unchanged
4472	ENSG00000115677	HDLBP	protein_coding	high density lipoprotein binding protein [Source:HGNC Symbol;Acc:HGNC:4857]	0.173654	9.65277	23.0708	3.41734e-05	0.000688584	Unchanged
54580	ENSG00000278053	DDX52	protein_coding	DExD-box helicase 52 [Source:HGNC Symbol;Acc:HGNC:20038]	0.228599	6.89075	23.0493	3.43965e-05	0.00069225	Unchanged
4602	ENSG00000116691	MIIP	protein_coding	migration and invasion inhibitory protein [Source:HGNC Symbol;Acc:HGNC:25715]	-0.379733	4.21896	23.0415	3.44778e-05	0.000693057	Unchanged
3533	ENSG00000108443	RPS6KB1	protein_coding	ribosomal protein S6 kinase B1 [Source:HGNC Symbol;Acc:HGNC:10436]	0.202279	7.0071	23.0257	3.46441e-05	0.000695569	Unchanged
1633	ENSG00000084623	EIF3I	protein_coding	eukaryotic translation initiation factor 3 subunit I [Source:HGNC Symbol;Acc:HGNC:3272]	-0.18523	8.25188	22.9925	3.49951e-05	0.000701779	Unchanged
14851	ENSG00000180329	CCDC43	protein_coding	coiled-coil domain containing 43 [Source:HGNC Symbol;Acc:HGNC:26472]	0.239344	6.23396	22.9781	3.51486e-05	0.000704017	Unchanged
3559	ENSG00000108588	CCDC47	protein_coding	coiled-coil domain containing 47 [Source:HGNC Symbol;Acc:HGNC:24856]	0.195094	7.60044	22.9575	3.53686e-05	0.000707581	Unchanged
4871	ENSG00000119042	SATB2	protein_coding	SATB homeobox 2 [Source:HGNC Symbol;Acc:HGNC:21637]	-0.224184	6.17443	22.9084	3.59009e-05	0.000717378	Unchanged
22235	ENSG00000213186	TRIM59	protein_coding	tripartite motif containing 59 [Source:HGNC Symbol;Acc:HGNC:30834]	-0.290482	5.16599	22.8748	3.627e-05	0.000723894	Unchanged
7878	ENSG00000139734	DIAPH3	protein_coding	diaphanous related formin 3 [Source:HGNC Symbol;Acc:HGNC:15480]	0.202684	7.04675	22.8693	3.63315e-05	0.000723939	Unchanged
4948	ENSG00000119707	RBM25	protein_coding	RNA binding motif protein 25 [Source:HGNC Symbol;Acc:HGNC:23244]	0.168352	8.31747	22.8668	3.63583e-05	0.000723939	Unchanged
10046	ENSG00000156976	EIF4A2	protein_coding	eukaryotic translation initiation factor 4A2 [Source:HGNC Symbol;Acc:HGNC:3284]	-0.209184	8.1613	22.8521	3.65223e-05	0.000726345	Unchanged
10205	ENSG00000158321	AUTS2	protein_coding	activator of transcription and developmental regulator AUTS2 [Source:HGNC Symbol;Acc:HGNC:14262]	-0.217295	6.19013	22.8327	3.67389e-05	0.000729789	Unchanged
3169	ENSG00000105677	TMEM147	protein_coding	transmembrane protein 147 [Source:HGNC Symbol;Acc:HGNC:30414]	-0.259181	5.35421	22.7379	3.78166e-05	0.000750312	Unchanged
11170	ENSG00000163904	SENP2	protein_coding	SUMO specific peptidase 2 [Source:HGNC Symbol;Acc:HGNC:23116]	0.238184	6.01032	22.7137	3.80966e-05	0.000754977	Unchanged
276	ENSG00000010818	HIVEP2	protein_coding	HIVEP zinc finger 2 [Source:HGNC Symbol;Acc:HGNC:4921]	0.226612	6.43898	22.7014	3.82397e-05	0.000756736	Unchanged
2764	ENSG00000103111	MON1B	protein_coding	MON1 homolog B, secretory trafficking associated [Source:HGNC Symbol;Acc:HGNC:25020]	0.255555	5.49961	22.6955	3.83089e-05	0.000756736	Unchanged
17239	ENSG00000196781	TLE1	protein_coding	TLE family member 1, transcriptional corepressor [Source:HGNC Symbol;Acc:HGNC:11837]	-0.242398	6.20093	22.6945	3.83203e-05	0.000756736	Unchanged
6018	ENSG00000128311	TST	protein_coding	thiosulfate sulfurtransferase [Source:HGNC Symbol;Acc:HGNC:12388]	-0.352245	4.52771	22.6822	3.84646e-05	0.000758695	Unchanged
9182	ENSG00000149212	SESN3	protein_coding	sestrin 3 [Source:HGNC Symbol;Acc:HGNC:23060]	-0.247861	6.82289	22.6661	3.86552e-05	0.00076087	Unchanged
265	ENSG00000010361	FUZ	protein_coding	fuzzy planar cell polarity protein [Source:HGNC Symbol;Acc:HGNC:26219]	-0.310494	5.0711	22.6652	3.86654e-05	0.00076087	Unchanged
12303	ENSG00000168175	MAPK1IP1L	protein_coding	mitogen-activated protein kinase 1 interacting protein 1 like [Source:HGNC Symbol;Acc:HGNC:19840]	0.181299	7.63	22.6614	3.87105e-05	0.00076087	Unchanged
15169	ENSG00000182093	GET1	protein_coding	guided entry of tail-anchored proteins factor 1 [Source:HGNC Symbol;Acc:HGNC:12790]	-0.334377	4.62827	22.6359	3.90135e-05	0.00076593	Unchanged
3000	ENSG00000104899	AMH	protein_coding	anti-Mullerian hormone [Source:HGNC Symbol;Acc:HGNC:464]	-0.333973	6.0573	22.5719	3.97854e-05	0.000780174	Unchanged
396	ENSG00000019549	SNAI2	protein_coding	snail family transcriptional repressor 2 [Source:HGNC Symbol;Acc:HGNC:11094]	-0.218076	6.3999	22.5679	3.98347e-05	0.000780231	Unchanged
17375	ENSG00000197223	C1D	protein_coding	C1D nuclear receptor corepressor [Source:HGNC Symbol;Acc:HGNC:29911]	-0.418392	3.93639	22.5506	4.00461e-05	0.00078346	Unchanged
7962	ENSG00000140400	MAN2C1	protein_coding	mannosidase alpha class 2C member 1 [Source:HGNC Symbol;Acc:HGNC:6827]	-0.336269	5.68721	22.4998	4.06746e-05	0.00079391	Unchanged
9797	ENSG00000154719	MRPL39	protein_coding	mitochondrial ribosomal protein L39 [Source:HGNC Symbol;Acc:HGNC:14027]	-0.235706	5.87417	22.4401	4.14263e-05	0.000807645	Unchanged
6011	ENSG00000128283	CDC42EP1	protein_coding	CDC42 effector protein 1 [Source:HGNC Symbol;Acc:HGNC:17014]	0.199731	7.33189	22.4161	4.17332e-05	0.000812687	Unchanged
15835	ENSG00000184840	TMED9	protein_coding	transmembrane p24 trafficking protein 9 [Source:HGNC Symbol;Acc:HGNC:24878]	-0.205419	7.17062	22.4098	4.18142e-05	0.000813322	Unchanged
28137	ENSG00000228474	OST4	protein_coding	oligosaccharyltransferase complex subunit 4, non-catalytic [Source:HGNC Symbol;Acc:HGNC:32483]	-0.317047	4.79746	22.3945	4.20117e-05	0.000815629	Unchanged
13081	ENSG00000171490	RSL1D1	protein_coding	ribosomal L1 domain containing 1 [Source:HGNC Symbol;Acc:HGNC:24534]	0.217073	8.64536	22.3763	4.22472e-05	0.000818881	Unchanged
1678	ENSG00000085871	MGST2	protein_coding	microsomal glutathione S-transferase 2 [Source:HGNC Symbol;Acc:HGNC:7063]	-0.449013	3.59935	22.3726	4.22947e-05	0.000818881	Unchanged
1470	ENSG00000079459	FDFT1	protein_coding	farnesyl-diphosphate farnesyltransferase 1 [Source:HGNC Symbol;Acc:HGNC:3629]	-0.212523	6.80002	22.3578	4.24875e-05	0.00082167	Unchanged
79	ENSG00000005022	SLC25A5	protein_coding	solute carrier family 25 member 5 [Source:HGNC Symbol;Acc:HGNC:10991]	-0.179597	8.87382	22.3115	4.3097e-05	0.000832499	Unchanged
3769	ENSG00000110321	EIF4G2	protein_coding	eukaryotic translation initiation factor 4 gamma 2 [Source:HGNC Symbol;Acc:HGNC:3297]	0.242664	9.93753	22.3075	4.31502e-05	0.000832571	Unchanged
8275	ENSG00000142686	C1orf216	protein_coding	chromosome 1 open reading frame 216 [Source:HGNC Symbol;Acc:HGNC:26800]	0.393066	3.8873	22.3006	4.3243e-05	0.000833407	Unchanged
10016	ENSG00000156697	UTP14A	protein_coding	UTP14A small subunit processome component [Source:HGNC Symbol;Acc:HGNC:10665]	0.275806	6.55629	22.2871	4.34221e-05	0.000835901	Unchanged
11900	ENSG00000166595	CIAO2B	protein_coding	cytosolic iron-sulfur assembly component 2B [Source:HGNC Symbol;Acc:HGNC:24261]	-0.314851	5.17344	22.2571	4.38255e-05	0.000842701	Unchanged
4615	ENSG00000116747	RO60	protein_coding	Ro60, Y RNA binding protein [Source:HGNC Symbol;Acc:HGNC:11313]	0.19101	7.26608	22.2527	4.38855e-05	0.000842893	Unchanged
2408	ENSG00000100908	EMC9	protein_coding	ER membrane protein complex subunit 9 [Source:HGNC Symbol;Acc:HGNC:20273]	-0.349375	4.44108	22.2224	4.42975e-05	0.000848631	Unchanged
2085	ENSG00000099250	NRP1	protein_coding	neuropilin 1 [Source:HGNC Symbol;Acc:HGNC:8004]	-0.301404	4.8112	22.2219	4.43042e-05	0.000848631	Unchanged
5261	ENSG00000122406	RPL5	protein_coding	ribosomal protein L5 [Source:HGNC Symbol;Acc:HGNC:10360]	-0.170758	10.3081	22.2196	4.43356e-05	0.000848631	Unchanged
16278	ENSG00000186480	INSIG1	protein_coding	insulin induced gene 1 [Source:HGNC Symbol;Acc:HGNC:6083]	-0.297407	8.1594	22.2142	4.44101e-05	0.00084909	Unchanged
19946	ENSG00000204574	ABCF1	protein_coding	ATP binding cassette subfamily F member 1 [Source:HGNC Symbol;Acc:HGNC:70]	0.19638	7.35284	22.1892	4.47541e-05	0.000854696	Unchanged
1970	ENSG00000092208	GEMIN2	protein_coding	gem nuclear organelle associated protein 2 [Source:HGNC Symbol;Acc:HGNC:10884]	-0.278208	5.15878	22.1473	4.53367e-05	0.000864841	Unchanged
8205	ENSG00000142168	SOD1	protein_coding	superoxide dismutase 1 [Source:HGNC Symbol;Acc:HGNC:11179]	-0.198484	7.80221	22.1271	4.56196e-05	0.000868269	Unchanged
5593	ENSG00000124788	ATXN1	protein_coding	ataxin 1 [Source:HGNC Symbol;Acc:HGNC:10548]	-0.259947	5.48531	22.1045	4.59394e-05	0.000873367	Unchanged
12172	ENSG00000167702	KIFC2	protein_coding	kinesin family member C2 [Source:HGNC Symbol;Acc:HGNC:29530]	-0.405391	4.24611	22.0963	4.60569e-05	0.000874613	Unchanged
809	ENSG00000059804	SLC2A3	protein_coding	solute carrier family 2 member 3 [Source:HGNC Symbol;Acc:HGNC:11007]	-0.323217	5.26852	22.0309	4.69983e-05	0.00089048	Unchanged
15204	ENSG00000182208	MOB2	protein_coding	MOB kinase activator 2 [Source:HGNC Symbol;Acc:HGNC:24904]	-0.380418	4.0347	21.9833	4.76959e-05	0.000900346	Unchanged
10535	ENSG00000160796	NBEAL2	protein_coding	neurobeachin like 2 [Source:HGNC Symbol;Acc:HGNC:31928]	-0.278666	6.08761	21.9822	4.77124e-05	0.000900346	Unchanged
15759	ENSG00000184486	POU3F2	protein_coding	POU class 3 homeobox 2 [Source:HGNC Symbol;Acc:HGNC:9215]	-0.251116	5.38029	21.9808	4.7733e-05	0.000900346	Unchanged
17466	ENSG00000197530	MIB2	protein_coding	MIB E3 ubiquitin protein ligase 2 [Source:HGNC Symbol;Acc:HGNC:30577]	-0.361472	4.64644	21.969	4.79083e-05	0.000902639	Unchanged
5575	ENSG00000124702	KLHDC3	protein_coding	kelch domain containing 3 [Source:HGNC Symbol;Acc:HGNC:20704]	-0.196991	6.53105	21.8779	4.92813e-05	0.00092747	Unchanged
13359	ENSG00000172667	ZMAT3	protein_coding	zinc finger matrin-type 3 [Source:HGNC Symbol;Acc:HGNC:29983]	0.229205	6.05202	21.8595	4.9563e-05	0.000931729	Unchanged
11935	ENSG00000166797	CIAO2A	protein_coding	cytosolic iron-sulfur assembly component 2A [Source:HGNC Symbol;Acc:HGNC:26235]	-0.332647	4.92073	21.7693	5.09742e-05	0.000956121	Unchanged
14509	ENSG00000178538	CA8	protein_coding	carbonic anhydrase 8 [Source:HGNC Symbol;Acc:HGNC:1382]	-0.270712	6.29479	21.7177	5.17998e-05	0.000970525	Unchanged
16688	ENSG00000188290	HES4	protein_coding	hes family bHLH transcription factor 4 [Source:HGNC Symbol;Acc:HGNC:24149]	-0.243347	6.38	21.6859	5.23155e-05	0.000979097	Unchanged
47824	ENSG00000264522	OTUD7B	protein_coding	OTU deubiquitinase 7B [Source:HGNC Symbol;Acc:HGNC:16683]	0.18771	7.01514	21.67	5.25755e-05	0.000981971	Unchanged
12415	ENSG00000168676	KCTD19	protein_coding	potassium channel tetramerization domain containing 19 [Source:HGNC Symbol;Acc:HGNC:24753]	-0.430995	3.69335	21.666	5.26415e-05	0.000981971	Unchanged
16023	ENSG00000185551	NR2F2	protein_coding	nuclear receptor subfamily 2 group F member 2 [Source:HGNC Symbol;Acc:HGNC:7976]	-0.18529	7.41404	21.6634	5.26844e-05	0.000981971	Unchanged
13004	ENSG00000171163	ZNF692	protein_coding	zinc finger protein 692 [Source:HGNC Symbol;Acc:HGNC:26049]	-0.348776	4.76463	21.6524	5.28653e-05	0.000981971	Unchanged
2535	ENSG00000101444	AHCY	protein_coding	adenosylhomocysteinase [Source:HGNC Symbol;Acc:HGNC:343]	-0.187638	7.60689	21.6517	5.28762e-05	0.000981971	Unchanged
7328	ENSG00000136718	IMP4	protein_coding	IMP U3 small nucleolar ribonucleoprotein 4 [Source:HGNC Symbol;Acc:HGNC:30856]	-0.215879	6.22778	21.6479	5.29384e-05	0.000981971	Unchanged
16559	ENSG00000187778	MCRS1	protein_coding	microspherule protein 1 [Source:HGNC Symbol;Acc:HGNC:6960]	-0.220925	5.98396	21.6456	5.29774e-05	0.000981971	Unchanged
518	ENSG00000034713	GABARAPL2	protein_coding	GABA type A receptor associated protein like 2 [Source:HGNC Symbol;Acc:HGNC:13291]	-0.243918	5.77284	21.6449	5.29878e-05	0.000981971	Unchanged
3025	ENSG00000104980	TIMM44	protein_coding	translocase of inner mitochondrial membrane 44 [Source:HGNC Symbol;Acc:HGNC:17316]	0.242532	6.5054	21.6445	5.29943e-05	0.000981971	Unchanged
301	ENSG00000011426	ANLN	protein_coding	anillin actin binding protein [Source:HGNC Symbol;Acc:HGNC:14082]	-0.181153	7.30781	21.5564	5.44729e-05	0.00100826	Unchanged
6032	ENSG00000128487	SPECC1	protein_coding	sperm antigen with calponin homology and coiled-coil domains 1 [Source:HGNC Symbol;Acc:HGNC:30615]	0.225532	6.17264	21.5483	5.46118e-05	0.00100972	Unchanged
3894	ENSG00000111364	DDX55	protein_coding	DEAD-box helicase 55 [Source:HGNC Symbol;Acc:HGNC:20085]	0.213642	6.03755	21.5421	5.47173e-05	0.00101056	Unchanged
860	ENSG00000063241	ISOC2	protein_coding	isochorismatase domain containing 2 [Source:HGNC Symbol;Acc:HGNC:26278]	-0.335146	4.49994	21.5264	5.49861e-05	0.00101441	Unchanged
7415	ENSG00000137100	DCTN3	protein_coding	dynactin subunit 3 [Source:HGNC Symbol;Acc:HGNC:2713]	-0.269628	5.40002	21.4864	5.56789e-05	0.00102607	Unchanged
2899	ENSG00000104312	RIPK2	protein_coding	receptor interacting serine/threonine kinase 2 [Source:HGNC Symbol;Acc:HGNC:10020]	0.253249	5.53378	21.4756	5.58684e-05	0.00102843	Unchanged
14630	ENSG00000179119	SPTY2D1	protein_coding	SPT2 chromatin protein domain containing 1 [Source:HGNC Symbol;Acc:HGNC:26818]	0.219814	6.20617	21.4688	5.59864e-05	0.00102884	Unchanged
16083	ENSG00000185787	MORF4L1	protein_coding	mortality factor 4 like 1 [Source:HGNC Symbol;Acc:HGNC:16989]	-0.185275	7.7775	21.4673	5.60131e-05	0.00102884	Unchanged
9229	ENSG00000149547	EI24	protein_coding	EI24 autophagy associated transmembrane protein [Source:HGNC Symbol;Acc:HGNC:13276]	-0.197389	7.56574	21.4384	5.65234e-05	0.00103708	Unchanged
3282	ENSG00000106268	NUDT1	protein_coding	nudix hydrolase 1 [Source:HGNC Symbol;Acc:HGNC:8048]	-0.422425	4.1034	21.3974	5.72541e-05	0.00104935	Unchanged
12060	ENSG00000167272	POP5	protein_coding	POP5 homolog, ribonuclease P/MRP subunit [Source:HGNC Symbol;Acc:HGNC:17689]	-0.437528	4.0838	21.3837	5.75011e-05	0.00105273	Unchanged
7154	ENSG00000135778	NTPCR	protein_coding	nucleoside-triphosphatase, cancer-related [Source:HGNC Symbol;Acc:HGNC:28204]	-0.197291	6.48655	21.3373	5.83435e-05	0.00106699	Unchanged
10866	ENSG00000162924	REL	protein_coding	REL proto-oncogene, NF-kB subunit [Source:HGNC Symbol;Acc:HGNC:9954]	0.237395	5.80493	21.3286	5.85038e-05	0.00106876	Unchanged
3441	ENSG00000107679	PLEKHA1	protein_coding	pleckstrin homology domain containing A1 [Source:HGNC Symbol;Acc:HGNC:14335]	0.201109	6.41912	21.3199	5.86633e-05	0.00107051	Unchanged
31333	ENSG00000233184	DPH5-DT	lncRNA	novel transcript	-0.450989	3.56699	21.3125	5.87998e-05	0.00107087	Unchanged
8311	ENSG00000143067	ZNF697	protein_coding	zinc finger protein 697 [Source:HGNC Symbol;Acc:HGNC:32034]	0.26412	5.11997	21.3119	5.88103e-05	0.00107087	Unchanged
9127	ENSG00000148700	ADD3	protein_coding	adducin 3 [Source:HGNC Symbol;Acc:HGNC:245]	-0.208522	6.76794	21.3073	5.88968e-05	0.00107129	Unchanged
9207	ENSG00000149428	HYOU1	protein_coding	hypoxia up-regulated 1 [Source:HGNC Symbol;Acc:HGNC:16931]	0.182334	7.55104	21.2931	5.91595e-05	0.00107446	Unchanged
3451	ENSG00000107789	MINPP1	protein_coding	multiple inositol-polyphosphate phosphatase 1 [Source:HGNC Symbol;Acc:HGNC:7102]	0.24531	5.6474	21.291	5.91988e-05	0.00107446	Unchanged
8460	ENSG00000143756	FBXO28	protein_coding	F-box protein 28 [Source:HGNC Symbol;Acc:HGNC:29046]	0.204489	7.42847	21.2855	5.93012e-05	0.00107515	Unchanged
8842	ENSG00000146386	ABRACL	protein_coding	ABRA C-terminal like [Source:HGNC Symbol;Acc:HGNC:21230]	-0.325882	4.88843	21.2594	5.97892e-05	0.00108283	Unchanged
7647	ENSG00000138326	RPS24	protein_coding	ribosomal protein S24 [Source:HGNC Symbol;Acc:HGNC:10411]	-0.186049	9.56987	21.1801	6.13007e-05	0.00110902	Unchanged
9078	ENSG00000148335	NTMT1	protein_coding	N-terminal Xaa-Pro-Lys N-methyltransferase 1 [Source:HGNC Symbol;Acc:HGNC:23373]	-0.341268	4.54311	21.1679	6.15367e-05	0.00111209	Unchanged
13278	ENSG00000172301	COPRS	protein_coding	coordinator of PRMT5 and differentiation stimulator [Source:HGNC Symbol;Acc:HGNC:28848]	-0.319474	4.90519	21.1443	6.19961e-05	0.00111919	Unchanged
8272	ENSG00000142676	RPL11	protein_coding	ribosomal protein L11 [Source:HGNC Symbol;Acc:HGNC:10301]	-0.173294	9.61369	21.0462	6.3945e-05	0.00115313	Unchanged
8305	ENSG00000143013	LMO4	protein_coding	LIM domain only 4 [Source:HGNC Symbol;Acc:HGNC:6644]	-0.247031	5.45186	21.0231	6.44124e-05	0.00116032	Unchanged
8699	ENSG00000145390	USP53	protein_coding	ubiquitin specific peptidase 53 [Source:HGNC Symbol;Acc:HGNC:29255]	0.212669	6.04293	20.9966	6.49549e-05	0.00116884	Unchanged
11872	ENSG00000166484	MAPK7	protein_coding	mitogen-activated protein kinase 7 [Source:HGNC Symbol;Acc:HGNC:6880]	0.289169	4.84261	20.9759	6.53824e-05	0.00117528	Unchanged
8168	ENSG00000141741	MIEN1	protein_coding	migration and invasion enhancer 1 [Source:HGNC Symbol;Acc:HGNC:28230]	-0.448184	3.74729	20.9293	6.6354e-05	0.00119147	Unchanged
17195	ENSG00000196636	SDHAF3	protein_coding	succinate dehydrogenase complex assembly factor 3 [Source:HGNC Symbol;Acc:HGNC:21752]	-0.303714	4.75724	20.9055	6.6855e-05	0.00119919	Unchanged
11746	ENSG00000166037	CEP57	protein_coding	centrosomal protein 57 [Source:HGNC Symbol;Acc:HGNC:30794]	0.1975	6.66664	20.8999	6.69742e-05	0.0011993	Unchanged
2796	ENSG00000103266	STUB1	protein_coding	STIP1 homology and U-box containing protein 1 [Source:HGNC Symbol;Acc:HGNC:11427]	-0.244404	5.57009	20.8985	6.70038e-05	0.0011993	Unchanged
13573	ENSG00000173692	PSMD1	protein_coding	proteasome 26S subunit, non-ATPase 1 [Source:HGNC Symbol;Acc:HGNC:9554]	0.213471	7.58476	20.8896	6.71918e-05	0.00120138	Unchanged
12925	ENSG00000170871	KIAA0232	protein_coding	KIAA0232 [Source:HGNC Symbol;Acc:HGNC:28992]	0.219827	5.9412	20.8718	6.75728e-05	0.00120563	Unchanged
8628	ENSG00000144827	ABHD10	protein_coding	abhydrolase domain containing 10, depalmitoylase [Source:HGNC Symbol;Acc:HGNC:25656]	-0.222147	6.33061	20.8601	6.78231e-05	0.00120787	Unchanged
7734	ENSG00000138764	CCNG2	protein_coding	cyclin G2 [Source:HGNC Symbol;Acc:HGNC:1593]	-0.27473	5.06149	20.8593	6.78416e-05	0.00120787	Unchanged
8335	ENSG00000143183	TMCO1	protein_coding	transmembrane and coiled-coil domains 1 [Source:HGNC Symbol;Acc:HGNC:18188]	-0.232702	6.32928	20.7883	6.93861e-05	0.00123406	Unchanged
979	ENSG00000066455	GOLGA5	protein_coding	golgin A5 [Source:HGNC Symbol;Acc:HGNC:4428]	0.223289	5.95701	20.7646	6.99116e-05	0.00124209	Unchanged
43893	ENSG00000257698	GIHCG	lncRNA	GIHCG inhibitor of miR-200b/200a/429 expression [Source:HGNC Symbol;Acc:HGNC:52649]	-0.444014	3.50561	20.7217	7.08708e-05	0.00125781	Unchanged
2306	ENSG00000100417	PMM1	protein_coding	phosphomannomutase 1 [Source:HGNC Symbol;Acc:HGNC:9114]	-0.466956	3.48291	20.6905	7.15767e-05	0.001269	Unchanged
32302	ENSG00000234608	MAPKAPK5-AS1	lncRNA	MAPKAPK5 antisense RNA 1 [Source:HGNC Symbol;Acc:HGNC:24091]	-0.323075	4.84584	20.6808	7.17986e-05	0.00127159	Unchanged
6110	ENSG00000129116	PALLD	protein_coding	palladin, cytoskeletal associated protein [Source:HGNC Symbol;Acc:HGNC:17068]	0.191971	6.63225	20.5944	7.38012e-05	0.00130568	Unchanged
48185	ENSG00000265354	TIMM23	protein_coding	translocase of inner mitochondrial membrane 23 [Source:HGNC Symbol;Acc:HGNC:17312]	-0.229436	6.12704	20.5808	7.41221e-05	0.00130998	Unchanged
4975	ENSG00000119900	OGFRL1	protein_coding	opioid growth factor receptor like 1 [Source:HGNC Symbol;Acc:HGNC:21378]	0.226659	6.35365	20.5456	7.49584e-05	0.00132337	Unchanged
11591	ENSG00000165416	SUGT1	protein_coding	SGT1 homolog, MIS12 kinetochore complex assembly cochaperone [Source:HGNC Symbol;Acc:HGNC:16987]	0.202993	6.29165	20.5351	7.52123e-05	0.00132646	Unchanged
2999	ENSG00000104897	SF3A2	protein_coding	splicing factor 3a subunit 2 [Source:HGNC Symbol;Acc:HGNC:10766]	-0.26447	6.96324	20.5304	7.53229e-05	0.00132702	Unchanged
8861	ENSG00000146540	C7orf50	protein_coding	chromosome 7 open reading frame 50 [Source:HGNC Symbol;Acc:HGNC:22421]	-0.234932	5.62882	20.4878	7.6356e-05	0.00134382	Unchanged
2387	ENSG00000100796	PPP4R3A	protein_coding	protein phosphatase 4 regulatory subunit 3A [Source:HGNC Symbol;Acc:HGNC:20219]	0.185579	7.62302	20.4354	7.76459e-05	0.00136509	Unchanged
6204	ENSG00000130021	PUDP	protein_coding	pseudouridine 5'-phosphatase [Source:HGNC Symbol;Acc:HGNC:16818]	-0.358813	3.9619	20.4256	7.78887e-05	0.00136793	Unchanged
5330	ENSG00000122966	CIT	protein_coding	citron rho-interacting serine/threonine kinase [Source:HGNC Symbol;Acc:HGNC:1985]	-0.202384	7.20431	20.3865	7.88702e-05	0.00138372	Unchanged
15976	ENSG00000185324	CDK10	protein_coding	cyclin dependent kinase 10 [Source:HGNC Symbol;Acc:HGNC:1770]	-0.298528	5.29052	20.3742	7.91825e-05	0.00138776	Unchanged
514	ENSG00000034510	TMSB10	protein_coding	thymosin beta 10 [Source:HGNC Symbol;Acc:HGNC:11879]	-0.201337	7.60822	20.3085	8.08666e-05	0.00141432	Unchanged
6021	ENSG00000128335	APOL2	protein_coding	apolipoprotein L2 [Source:HGNC Symbol;Acc:HGNC:619]	0.37989	3.89654	20.2842	8.14994e-05	0.00142243	Unchanged
712	ENSG00000053371	AKR7A2	protein_coding	aldo-keto reductase family 7 member A2 [Source:HGNC Symbol;Acc:HGNC:389]	-0.303054	4.78948	20.2731	8.17892e-05	0.00142601	Unchanged
6344	ENSG00000130770	ATP5IF1	protein_coding	ATP synthase inhibitory factor subunit 1 [Source:HGNC Symbol;Acc:HGNC:871]	-0.223631	6.39514	20.2648	8.20074e-05	0.00142834	Unchanged
10991	ENSG00000163382	NAXE	protein_coding	NAD(P)HX epimerase [Source:HGNC Symbol;Acc:HGNC:18453]	-0.205848	6.25402	20.2585	8.21737e-05	0.00142975	Unchanged
15056	ENSG00000181458	TMEM45A	protein_coding	transmembrane protein 45A [Source:HGNC Symbol;Acc:HGNC:25480]	-0.423992	3.85297	20.2318	8.28825e-05	0.0014406	Unchanged
10037	ENSG00000156925	ZIC3	protein_coding	Zic family member 3 [Source:HGNC Symbol;Acc:HGNC:12874]	-0.219357	6.02783	20.1653	8.46722e-05	0.00147018	Unchanged
7338	ENSG00000136802	LRRC8A	protein_coding	leucine rich repeat containing 8 VRAC subunit A [Source:HGNC Symbol;Acc:HGNC:19027]	0.248171	5.43293	20.148	8.51447e-05	0.00147534	Unchanged
2896	ENSG00000104267	CA2	protein_coding	carbonic anhydrase 2 [Source:HGNC Symbol;Acc:HGNC:1373]	-0.189051	8.63319	20.1069	8.62789e-05	0.00149192	Unchanged
523	ENSG00000035499	DEPDC1B	protein_coding	DEP domain containing 1B [Source:HGNC Symbol;Acc:HGNC:24902]	-0.270634	5.03856	20.0846	8.69007e-05	0.00150113	Unchanged
15438	ENSG00000183172	SMDT1	protein_coding	single-pass membrane protein with aspartate rich tail 1 [Source:HGNC Symbol;Acc:HGNC:25055]	-0.444349	3.79819	20.078	8.70862e-05	0.00150279	Unchanged
2841	ENSG00000103549	RNF40	protein_coding	ring finger protein 40 [Source:HGNC Symbol;Acc:HGNC:16867]	0.197775	8.22009	20.0549	8.77366e-05	0.00151247	Unchanged
6216	ENSG00000130119	GNL3L	protein_coding	G protein nucleolar 3 like [Source:HGNC Symbol;Acc:HGNC:25553]	0.176654	7.42167	20.0349	8.83047e-05	0.0015207	Unchanged
12220	ENSG00000167862	MRPL58	protein_coding	mitochondrial ribosomal protein L58 [Source:HGNC Symbol;Acc:HGNC:5359]	-0.256746	5.73966	20.0179	8.87904e-05	0.0015275	Unchanged
37422	ENSG00000245694	CRNDE	lncRNA	colorectal neoplasia differentially expressed [Source:HGNC Symbol;Acc:HGNC:37078]	-0.249212	6.0297	19.9539	9.06452e-05	0.00155782	Unchanged
6635	ENSG00000132661	NXT1	protein_coding	nuclear transport factor 2 like export factor 1 [Source:HGNC Symbol;Acc:HGNC:15913]	-0.351456	4.47679	19.936	9.11686e-05	0.00156522	Unchanged
11734	ENSG00000165997	ARL5B	protein_coding	ADP ribosylation factor like GTPase 5B [Source:HGNC Symbol;Acc:HGNC:23052]	0.162449	8.13526	19.9272	9.14292e-05	0.00156809	Unchanged
12221	ENSG00000167863	ATP5PD	protein_coding	ATP synthase peripheral stalk subunit d [Source:HGNC Symbol;Acc:HGNC:845]	-0.230412	6.0134	19.9075	9.20143e-05	0.00157652	Unchanged
11180	ENSG00000163933	RFT1	protein_coding	RFT1 homolog [Source:HGNC Symbol;Acc:HGNC:30220]	-0.223482	5.6302	19.8746	9.29979e-05	0.00159175	Unchanged
1708	ENSG00000086712	TXLNG	protein_coding	taxilin gamma [Source:HGNC Symbol;Acc:HGNC:18578]	0.190969	7.46662	19.8634	9.33356e-05	0.00159591	Unchanged
2118	ENSG00000099804	CDC34	protein_coding	cell division cycle 34, ubiqiutin conjugating enzyme [Source:HGNC Symbol;Acc:HGNC:1734]	-0.21739	5.92246	19.849	9.37724e-05	0.00160175	Unchanged
11133	ENSG00000163798	SLC4A1AP	protein_coding	solute carrier family 4 member 1 adaptor protein [Source:HGNC Symbol;Acc:HGNC:13813]	0.243729	6.13661	19.8458	9.38684e-05	0.00160176	Unchanged
6232	ENSG00000130204	TOMM40	protein_coding	translocase of outer mitochondrial membrane 40 [Source:HGNC Symbol;Acc:HGNC:18001]	0.210427	7.21671	19.8271	9.44405e-05	0.00160989	Unchanged
8470	ENSG00000143799	PARP1	protein_coding	poly(ADP-ribose) polymerase 1 [Source:HGNC Symbol;Acc:HGNC:270]	0.180067	10.092	19.792	9.55193e-05	0.00162506	Unchanged
13528	ENSG00000173465	ZNRD2	protein_coding	zinc ribbon domain containing 2 [Source:HGNC Symbol;Acc:HGNC:11328]	-0.425225	4.15452	19.7919	9.55234e-05	0.00162506	Unchanged
114	ENSG00000005889	ZFX	protein_coding	zinc finger protein X-linked [Source:HGNC Symbol;Acc:HGNC:12869]	-0.184993	7.01662	19.7716	9.61551e-05	0.00163415	Unchanged
8583	ENSG00000144566	RAB5A	protein_coding	RAB5A, member RAS oncogene family [Source:HGNC Symbol;Acc:HGNC:9783]	0.198444	6.62623	19.7328	9.73735e-05	0.00164986	Unchanged
3599	ENSG00000108829	LRRC59	protein_coding	leucine rich repeat containing 59 [Source:HGNC Symbol;Acc:HGNC:28817]	0.184492	8.19313	19.7197	9.77861e-05	0.00165518	Unchanged
13244	ENSG00000172172	MRPL13	protein_coding	mitochondrial ribosomal protein L13 [Source:HGNC Symbol;Acc:HGNC:14278]	-0.297343	5.63427	19.7115	9.80473e-05	0.00165794	Unchanged
17853	ENSG00000198712	COX2	protein_coding	mitochondrially encoded cytochrome c oxidase II [Source:HGNC Symbol;Acc:HGNC:7421]	0.215233	11.4928	19.6834	9.89478e-05	0.00167018	Unchanged
698	ENSG00000051596	THOC3	protein_coding	THO complex 3 [Source:HGNC Symbol;Acc:HGNC:19072]	-0.371239	4.13284	19.6827	9.89701e-05	0.00167018	Unchanged
820	ENSG00000060642	PIGV	protein_coding	phosphatidylinositol glycan anchor biosynthesis class V [Source:HGNC Symbol;Acc:HGNC:26031]	-0.395031	3.59918	19.6488	0.000100068	0.00168701	Unchanged
431	ENSG00000023330	ALAS1	protein_coding	5'-aminolevulinate synthase 1 [Source:HGNC Symbol;Acc:HGNC:396]	0.226337	6.62611	19.6403	0.000100343	0.00168997	Unchanged
15659	ENSG00000184076	UQCR10	protein_coding	ubiquinol-cytochrome c reductase, complex III subunit X [Source:HGNC Symbol;Acc:HGNC:30863]	-0.257002	5.42905	19.6306	0.000100659	0.0016936	Unchanged
13012	ENSG00000171202	TMEM126A	protein_coding	transmembrane protein 126A [Source:HGNC Symbol;Acc:HGNC:25382]	-0.48254	3.32759	19.6218	0.000100949	0.00169676	Unchanged
19868	ENSG00000204387	SNHG32	lncRNA	small nucleolar RNA host gene 32 [Source:HGNC Symbol;Acc:HGNC:19078]	-0.325869	4.37266	19.6064	0.000101455	0.00170357	Unchanged
14292	ENSG00000177410	ZFAS1	lncRNA	ZNFX1 antisense RNA 1 [Source:HGNC Symbol;Acc:HGNC:33101]	-0.271945	5.11885	19.5928	0.000101907	0.00170946	Unchanged
10773	ENSG00000162607	USP1	protein_coding	ubiquitin specific peptidase 1 [Source:HGNC Symbol;Acc:HGNC:12607]	0.191031	8.43946	19.577	0.000102431	0.00171654	Unchanged
11675	ENSG00000165733	BMS1	protein_coding	BMS1 ribosome biogenesis factor [Source:HGNC Symbol;Acc:HGNC:23505]	0.192939	7.69129	19.5533	0.000103224	0.00172639	Unchanged
2103	ENSG00000099385	BCL7C	protein_coding	BAF chromatin remodeling complex subunit BCL7C [Source:HGNC Symbol;Acc:HGNC:1006]	-0.326275	4.38119	19.5481	0.000103401	0.00172763	Unchanged
7039	ENSG00000135245	HILPDA	protein_coding	hypoxia inducible lipid droplet associated [Source:HGNC Symbol;Acc:HGNC:28859]	-0.362766	5.26798	19.53	0.000104014	0.00173481	Unchanged
33056	ENSG00000235706	DICER1-AS1	lncRNA	DICER1 antisense RNA 1 [Source:HGNC Symbol;Acc:HGNC:43017]	-0.45581	3.78332	19.5293	0.000104037	0.00173481	Unchanged
1688	ENSG00000086102	NFX1	protein_coding	nuclear transcription factor, X-box binding 1 [Source:HGNC Symbol;Acc:HGNC:7803]	0.19894	6.81896	19.4953	0.000105197	0.00175242	Unchanged
5690	ENSG00000125651	GTF2F1	protein_coding	general transcription factor IIF subunit 1 [Source:HGNC Symbol;Acc:HGNC:4652]	0.204084	7.13904	19.455	0.000106591	0.00177387	Unchanged
540	ENSG00000037241	RPL26L1	protein_coding	ribosomal protein L26 like 1 [Source:HGNC Symbol;Acc:HGNC:17050]	-0.352475	4.93144	19.4314	0.000107414	0.00178582	Unchanged
59	ENSG00000004700	RECQL	protein_coding	RecQ like helicase [Source:HGNC Symbol;Acc:HGNC:9948]	0.239482	5.47962	19.4253	0.000107629	0.00178762	Unchanged
715	ENSG00000053501	USE1	protein_coding	unconventional SNARE in the ER 1 [Source:HGNC Symbol;Acc:HGNC:30882]	-0.42327	3.8367	19.4017	0.000108461	0.00179967	Unchanged
2337	ENSG00000100532	CGRRF1	protein_coding	cell growth regulator with ring finger domain 1 [Source:HGNC Symbol;Acc:HGNC:15528]	-0.397813	3.86675	19.3781	0.000109301	0.00181182	Unchanged
15240	ENSG00000182362	YBEY	protein_coding	ybeY metalloendoribonuclease [Source:HGNC Symbol;Acc:HGNC:1299]	-0.381175	4.0128	19.3706	0.000109571	0.00181449	Unchanged
2578	ENSG00000101843	PSMD10	protein_coding	proteasome 26S subunit, non-ATPase 10 [Source:HGNC Symbol;Acc:HGNC:9555]	-0.207754	6.56454	19.3475	0.000110403	0.00182648	Unchanged
9706	ENSG00000153976	HS3ST3A1	protein_coding	heparan sulfate-glucosamine 3-sulfotransferase 3A1 [Source:HGNC Symbol;Acc:HGNC:5196]	-0.32619	4.38398	19.3386	0.000110723	0.00182997	Unchanged
7205	ENSG00000136021	SCYL2	protein_coding	SCY1 like pseudokinase 2 [Source:HGNC Symbol;Acc:HGNC:19286]	0.208729	6.90602	19.2604	0.000113598	0.00187565	Unchanged
10180	ENSG00000158106	RHPN1	protein_coding	rhophilin Rho GTPase binding protein 1 [Source:HGNC Symbol;Acc:HGNC:19973]	-0.445062	3.67868	19.2346	0.000114562	0.00188971	Unchanged
20243	ENSG00000205581	HMGN1	protein_coding	high mobility group nucleosome binding domain 1 [Source:HGNC Symbol;Acc:HGNC:4984]	-0.166198	8.17266	19.2205	0.000115094	0.00189662	Unchanged
14664	ENSG00000179295	PTPN11	protein_coding	protein tyrosine phosphatase non-receptor type 11 [Source:HGNC Symbol;Acc:HGNC:9644]	0.161341	8.53862	19.2095	0.000115508	0.0019007	Unchanged
1677	ENSG00000085840	ORC1	protein_coding	origin recognition complex subunit 1 [Source:HGNC Symbol;Acc:HGNC:8487]	0.203707	6.54787	19.208	0.000115567	0.0019007	Unchanged
3589	ENSG00000108797	CNTNAP1	protein_coding	contactin associated protein 1 [Source:HGNC Symbol;Acc:HGNC:8011]	0.384242	4.07998	19.1986	0.000115925	0.00190387	Unchanged
12314	ENSG00000168256	NKIRAS2	protein_coding	NFKB inhibitor interacting Ras like 2 [Source:HGNC Symbol;Acc:HGNC:17898]	0.195405	6.38818	19.197	0.000115986	0.00190387	Unchanged
4577	ENSG00000116514	RNF19B	protein_coding	ring finger protein 19B [Source:HGNC Symbol;Acc:HGNC:26886]	0.241345	5.52647	19.1679	0.000117099	0.00192026	Unchanged
4252	ENSG00000114054	PCCB	protein_coding	propionyl-CoA carboxylase subunit beta [Source:HGNC Symbol;Acc:HGNC:8654]	-0.194993	6.2764	19.1603	0.000117392	0.00192319	Unchanged
6526	ENSG00000131966	ACTR10	protein_coding	actin related protein 10 [Source:HGNC Symbol;Acc:HGNC:17372]	-0.29631	5.22096	19.142	0.0001181	0.0019313	Unchanged
1011	ENSG00000067334	DNTTIP2	protein_coding	deoxynucleotidyltransferase terminal interacting protein 2 [Source:HGNC Symbol;Acc:HGNC:24013]	0.198218	7.22135	19.14	0.000118176	0.0019313	Unchanged
10804	ENSG00000162702	ZNF281	protein_coding	zinc finger protein 281 [Source:HGNC Symbol;Acc:HGNC:13075]	0.193331	7.12505	19.1386	0.000118231	0.0019313	Unchanged
19786	ENSG00000204160	ZDHHC18	protein_coding	zinc finger DHHC-type palmitoyltransferase 18 [Source:HGNC Symbol;Acc:HGNC:20712]	0.24935	5.41703	19.111	0.000119308	0.001947	Unchanged
8590	ENSG00000144596	GRIP2	protein_coding	glutamate receptor interacting protein 2 [Source:HGNC Symbol;Acc:HGNC:23841]	-0.421675	3.96962	19.0893	0.000120164	0.00195528	Unchanged
898	ENSG00000064687	ABCA7	protein_coding	ATP binding cassette subfamily A member 7 [Source:HGNC Symbol;Acc:HGNC:37]	-0.390024	4.53865	19.0829	0.000120417	0.00195599	Unchanged
17152	ENSG00000196504	PRPF40A	protein_coding	pre-mRNA processing factor 40 homolog A [Source:HGNC Symbol;Acc:HGNC:16463]	0.173027	8.57121	19.0823	0.00012044	0.00195599	Unchanged
5094	ENSG00000120738	EGR1	protein_coding	early growth response 1 [Source:HGNC Symbol;Acc:HGNC:3238]	0.459167	4.00013	19.0162	0.000123091	0.00199711	Unchanged
15856	ENSG00000184924	PTRHD1	protein_coding	peptidyl-tRNA hydrolase domain containing 1 [Source:HGNC Symbol;Acc:HGNC:33782]	-0.419417	3.43916	19.0133	0.000123212	0.00199715	Unchanged
2917	ENSG00000104381	GDAP1	protein_coding	ganglioside induced differentiation associated protein 1 [Source:HGNC Symbol;Acc:HGNC:15968]	0.331088	5.2948	18.9578	0.000125486	0.00203015	Unchanged
13685	ENSG00000174365	SNHG11	lncRNA	small nucleolar RNA host gene 11 [Source:HGNC Symbol;Acc:HGNC:25046]	-0.382732	4.04016	18.9577	0.000125489	0.00203015	Unchanged
8748	ENSG00000145781	COMMD10	protein_coding	COMM domain containing 10 [Source:HGNC Symbol;Acc:HGNC:30201]	-0.456456	3.32532	18.9333	0.000126506	0.00204464	Unchanged
9869	ENSG00000155368	DBI	protein_coding	diazepam binding inhibitor, acyl-CoA binding protein [Source:HGNC Symbol;Acc:HGNC:2690]	-0.247146	5.62266	18.9197	0.000127075	0.00205186	Unchanged
53064	ENSG00000275004	ZNF280B	protein_coding	zinc finger protein 280B [Source:HGNC Symbol;Acc:HGNC:23022]	0.228346	5.70998	18.9106	0.000127458	0.00205504	Unchanged
9272	ENSG00000149927	DOC2A	protein_coding	double C2 domain alpha [Source:HGNC Symbol;Acc:HGNC:2985]	-0.415044	3.95275	18.9092	0.000127516	0.00205504	Unchanged
90	ENSG00000005194	CIAPIN1	protein_coding	cytokine induced apoptosis inhibitor 1 [Source:HGNC Symbol;Acc:HGNC:28050]	-0.229562	5.61695	18.8849	0.000128546	0.00206965	Unchanged
5348	ENSG00000123136	DDX39A	protein_coding	DExD-box helicase 39A [Source:HGNC Symbol;Acc:HGNC:17821]	-0.182052	6.99994	18.8412	0.000130417	0.00209777	Unchanged
15179	ENSG00000182141	ZNF708	protein_coding	zinc finger protein 708 [Source:HGNC Symbol;Acc:HGNC:12945]	0.333453	4.33483	18.8218	0.000131254	0.00210874	Unchanged
3254	ENSG00000106052	TAX1BP1	protein_coding	Tax1 binding protein 1 [Source:HGNC Symbol;Acc:HGNC:11575]	0.182394	7.1594	18.8176	0.000131439	0.00210874	Unchanged
3666	ENSG00000109390	NDUFC1	protein_coding	NADH:ubiquinone oxidoreductase subunit C1 [Source:HGNC Symbol;Acc:HGNC:7705]	-0.242999	5.42281	18.8167	0.000131475	0.00210874	Unchanged
2990	ENSG00000104881	PPP1R13L	protein_coding	protein phosphatase 1 regulatory subunit 13 like [Source:HGNC Symbol;Acc:HGNC:18838]	-0.361477	4.66707	18.7772	0.000133208	0.00213449	Unchanged
1854	ENSG00000089737	DDX24	protein_coding	DEAD-box helicase 24 [Source:HGNC Symbol;Acc:HGNC:13266]	0.161072	7.82985	18.7641	0.00013379	0.00214178	Unchanged
14972	ENSG00000180957	PITPNB	protein_coding	phosphatidylinositol transfer protein beta [Source:HGNC Symbol;Acc:HGNC:9002]	0.175552	7.69811	18.7519	0.000134331	0.00214839	Unchanged
1293	ENSG00000075188	NUP37	protein_coding	nucleoporin 37 [Source:HGNC Symbol;Acc:HGNC:29929]	-0.265748	5.13374	18.7304	0.000135292	0.00216084	Unchanged
7931	ENSG00000140259	MFAP1	protein_coding	microfibril associated protein 1 [Source:HGNC Symbol;Acc:HGNC:7032]	0.224741	5.69356	18.7271	0.000135438	0.00216084	Unchanged
7284	ENSG00000136451	VEZF1	protein_coding	vascular endothelial zinc finger 1 [Source:HGNC Symbol;Acc:HGNC:12949]	0.191135	6.453	18.7259	0.000135494	0.00216084	Unchanged
12656	ENSG00000169683	LRRC45	protein_coding	leucine rich repeat containing 45 [Source:HGNC Symbol;Acc:HGNC:28302]	-0.280003	5.07096	18.6879	0.000137214	0.00218412	Unchanged
5544	ENSG00000124523	SIRT5	protein_coding	sirtuin 5 [Source:HGNC Symbol;Acc:HGNC:14933]	-0.31485	4.70959	18.68	0.000137571	0.00218774	Unchanged
7667	ENSG00000138413	IDH1	protein_coding	isocitrate dehydrogenase (NADP(+)) 1 [Source:HGNC Symbol;Acc:HGNC:5382]	-0.252179	5.65129	18.6305	0.000139852	0.00222192	Unchanged
1566	ENSG00000082258	CCNT2	protein_coding	cyclin T2 [Source:HGNC Symbol;Acc:HGNC:1600]	0.201471	6.57598	18.6049	0.000141049	0.00223882	Unchanged
13013	ENSG00000171204	TMEM126B	protein_coding	transmembrane protein 126B [Source:HGNC Symbol;Acc:HGNC:30883]	-0.236828	5.60055	18.6019	0.000141192	0.00223897	Unchanged
17902	ENSG00000198804	COX1	protein_coding	mitochondrially encoded cytochrome c oxidase I [Source:HGNC Symbol;Acc:HGNC:7419]	0.190437	12.8291	18.5781	0.000142313	0.00225463	Unchanged
4494	ENSG00000115844	DLX2	protein_coding	distal-less homeobox 2 [Source:HGNC Symbol;Acc:HGNC:2915]	-0.223589	5.69431	18.5604	0.000143155	0.00226584	Unchanged
12114	ENSG00000167528	ZNF641	protein_coding	zinc finger protein 641 [Source:HGNC Symbol;Acc:HGNC:31834]	0.247558	5.10198	18.5509	0.000143608	0.00227087	Unchanged
15349	ENSG00000182827	ACBD3	protein_coding	acyl-CoA binding domain containing 3 [Source:HGNC Symbol;Acc:HGNC:15453]	0.163737	7.45551	18.5463	0.000143826	0.00227094	Unchanged
17359	ENSG00000197170	PSMD12	protein_coding	proteasome 26S subunit, non-ATPase 12 [Source:HGNC Symbol;Acc:HGNC:9557]	0.228902	7.21906	18.5451	0.000143882	0.00227094	Unchanged
17861	ENSG00000198727	CYTB	protein_coding	mitochondrially encoded cytochrome b [Source:HGNC Symbol;Acc:HGNC:7427]	0.265773	11.4157	18.5032	0.000145907	0.00229858	Unchanged
51979	ENSG00000272888	NA	lncRNA	CHD2 adjacent suppressive regulatory RNA [Source:HGNC Symbol;Acc:HGNC:48626]	-0.232398	5.73649	18.4995	0.000146089	0.0022993	Unchanged
5862	ENSG00000126787	DLGAP5	protein_coding	DLG associated protein 5 [Source:HGNC Symbol;Acc:HGNC:16864]	-0.184884	6.94351	18.4927	0.000146417	0.0023023	Unchanged
2880	ENSG00000104131	EIF3J	protein_coding	eukaryotic translation initiation factor 3 subunit J [Source:HGNC Symbol;Acc:HGNC:3270]	0.195917	6.71369	18.475	0.000147285	0.00231379	Unchanged
4937	ENSG00000119681	LTBP2	protein_coding	latent transforming growth factor beta binding protein 2 [Source:HGNC Symbol;Acc:HGNC:6715]	-0.379768	3.83159	18.4631	0.00014787	0.00232081	Unchanged
5710	ENSG00000125746	EML2	protein_coding	EMAP like 2 [Source:HGNC Symbol;Acc:HGNC:18035]	-0.284761	5.21491	18.4542	0.000148311	0.00232556	Unchanged
11784	ENSG00000166181	API5	protein_coding	apoptosis inhibitor 5 [Source:HGNC Symbol;Acc:HGNC:594]	0.163973	7.54269	18.4482	0.000148609	0.00232807	Unchanged
2573	ENSG00000101782	RIOK3	protein_coding	RIO kinase 3 [Source:HGNC Symbol;Acc:HGNC:11451]	0.208128	6.60245	18.4228	0.000149873	0.00234568	Unchanged
545	ENSG00000037757	MRI1	protein_coding	methylthioribose-1-phosphate isomerase 1 [Source:HGNC Symbol;Acc:HGNC:28469]	0.22011	5.56562	18.4181	0.000150111	0.00234722	Unchanged
8525	ENSG00000144120	TMEM177	protein_coding	transmembrane protein 177 [Source:HGNC Symbol;Acc:HGNC:28143]	-0.316158	4.63202	18.3952	0.000151263	0.00236304	Unchanged
9900	ENSG00000155760	FZD7	protein_coding	frizzled class receptor 7 [Source:HGNC Symbol;Acc:HGNC:4045]	-0.301326	4.70278	18.3914	0.000151451	0.00236379	Unchanged
12449	ENSG00000168827	GFM1	protein_coding	G elongation factor mitochondrial 1 [Source:HGNC Symbol;Acc:HGNC:13780]	0.22718	6.41475	18.3628	0.000152906	0.00238398	Unchanged
4134	ENSG00000113013	HSPA9	protein_coding	heat shock protein family A (Hsp70) member 9 [Source:HGNC Symbol;Acc:HGNC:5244]	0.190017	8.73691	18.3604	0.000153028	0.00238398	Unchanged
14571	ENSG00000178878	APOLD1	protein_coding	apolipoprotein L domain containing 1 [Source:HGNC Symbol;Acc:HGNC:25268]	-0.378327	3.67382	18.3303	0.000154578	0.0024059	Unchanged
3915	ENSG00000111615	KRR1	protein_coding	KRR1 small subunit processome component homolog [Source:HGNC Symbol;Acc:HGNC:5176]	0.195774	6.73789	18.3126	0.000155497	0.00241797	Unchanged
8614	ENSG00000144744	UBA3	protein_coding	ubiquitin like modifier activating enzyme 3 [Source:HGNC Symbol;Acc:HGNC:12470]	-0.209968	6.39697	18.2896	0.000156697	0.00243438	Unchanged
1835	ENSG00000089248	ERP29	protein_coding	endoplasmic reticulum protein 29 [Source:HGNC Symbol;Acc:HGNC:13799]	-0.219444	6.03491	18.2284	0.000159946	0.00248256	Unchanged
15993	ENSG00000185414	MRPL30	protein_coding	mitochondrial ribosomal protein L30 [Source:HGNC Symbol;Acc:HGNC:14036]	0.208792	6.20616	18.2152	0.000160657	0.0024913	Unchanged
11187	ENSG00000163950	SLBP	protein_coding	stem-loop binding protein [Source:HGNC Symbol;Acc:HGNC:10904]	0.19138	6.60778	18.1975	0.000161611	0.00250213	Unchanged
458	ENSG00000026103	FAS	protein_coding	Fas cell surface death receptor [Source:HGNC Symbol;Acc:HGNC:11920]	0.385518	4.11274	18.1968	0.000161653	0.00250213	Unchanged
6461	ENSG00000131475	VPS25	protein_coding	vacuolar protein sorting 25 homolog [Source:HGNC Symbol;Acc:HGNC:28122]	-0.222861	6.26185	18.1929	0.00016186	0.00250303	Unchanged
13285	ENSG00000172336	POP7	protein_coding	POP7 homolog, ribonuclease P/MRP subunit [Source:HGNC Symbol;Acc:HGNC:19949]	-0.212039	5.97067	18.1859	0.000162241	0.00250662	Unchanged
43194	ENSG00000256073	URB1-AS1	lncRNA	URB1 antisense RNA 1 (head to head) [Source:HGNC Symbol;Acc:HGNC:23128]	-0.443994	3.4598	18.1602	0.000163651	0.00252608	Unchanged
3750	ENSG00000110092	CCND1	protein_coding	cyclin D1 [Source:HGNC Symbol;Acc:HGNC:1582]	0.230552	5.49832	18.1473	0.000164359	0.00253469	Unchanged
4865	ENSG00000118985	ELL2	protein_coding	elongation factor for RNA polymerase II 2 [Source:HGNC Symbol;Acc:HGNC:17064]	0.230355	5.34734	18.1237	0.000165668	0.00255128	Unchanged
10483	ENSG00000160352	ZNF714	protein_coding	zinc finger protein 714 [Source:HGNC Symbol;Acc:HGNC:27124]	0.189203	6.65361	18.1224	0.000165739	0.00255128	Unchanged
17069	ENSG00000196290	NIF3L1	protein_coding	NGG1 interacting factor 3 like 1 [Source:HGNC Symbol;Acc:HGNC:13390]	-0.248354	5.20988	18.0969	0.000167168	0.00256884	Unchanged
17023	ENSG00000196159	FAT4	protein_coding	FAT atypical cadherin 4 [Source:HGNC Symbol;Acc:HGNC:23109]	-0.28377	4.95463	18.0957	0.000167234	0.00256884	Unchanged
972	ENSG00000066322	ELOVL1	protein_coding	ELOVL fatty acid elongase 1 [Source:HGNC Symbol;Acc:HGNC:14418]	-0.259362	5.10087	18.0939	0.000167337	0.00256884	Unchanged
1883	ENSG00000090487	SPG21	protein_coding	SPG21 abhydrolase domain containing, maspardin [Source:HGNC Symbol;Acc:HGNC:20373]	-0.238783	5.45409	18.0861	0.000167774	0.0025732	Unchanged
13883	ENSG00000175354	PTPN2	protein_coding	protein tyrosine phosphatase non-receptor type 2 [Source:HGNC Symbol;Acc:HGNC:9650]	0.2561	4.94787	18.0778	0.000168245	0.00257807	Unchanged
33085	ENSG00000235750	KIAA0040	protein_coding	KIAA0040 [Source:HGNC Symbol;Acc:HGNC:28950]	0.298696	4.47201	18.0538	0.000169609	0.00259661	Unchanged
1773	ENSG00000088325	TPX2	protein_coding	TPX2 microtubule nucleation factor [Source:HGNC Symbol;Acc:HGNC:1249]	-0.161393	8.1092	18.0475	0.000169969	0.00259975	Unchanged
9865	ENSG00000155330	C16orf87	protein_coding	chromosome 16 open reading frame 87 [Source:HGNC Symbol;Acc:HGNC:33754]	0.223551	5.64966	18.0388	0.000170469	0.00260504	Unchanged
15564	ENSG00000183684	ALYREF	protein_coding	Aly/REF export factor [Source:HGNC Symbol;Acc:HGNC:19071]	-0.185747	7.34705	17.992	0.000173179	0.00264405	Unchanged
7685	ENSG00000138592	USP8	protein_coding	ubiquitin specific peptidase 8 [Source:HGNC Symbol;Acc:HGNC:12631]	0.22586	6.05863	17.9834	0.000173681	0.00264879	Unchanged
4002	ENSG00000112081	SRSF3	protein_coding	serine and arginine rich splicing factor 3 [Source:HGNC Symbol;Acc:HGNC:10785]	-0.175507	8.59787	17.9813	0.000173805	0.00264879	Unchanged
6342	ENSG00000130766	SESN2	protein_coding	sestrin 2 [Source:HGNC Symbol;Acc:HGNC:20746]	0.230434	7.18956	17.9327	0.000176677	0.00268805	Unchanged
3631	ENSG00000109079	TNFAIP1	protein_coding	TNF alpha induced protein 1 [Source:HGNC Symbol;Acc:HGNC:11894]	0.242485	5.51482	17.9323	0.0001767	0.00268805	Unchanged
13358	ENSG00000172663	TMEM134	protein_coding	transmembrane protein 134 [Source:HGNC Symbol;Acc:HGNC:26142]	-0.406154	3.56647	17.9054	0.000178312	0.00271011	Unchanged
11472	ENSG00000164902	PHAX	protein_coding	phosphorylated adaptor for RNA export [Source:HGNC Symbol;Acc:HGNC:10241]	0.225121	6.50232	17.8927	0.00017908	0.00271933	Unchanged
9697	ENSG00000153914	SREK1	protein_coding	splicing regulatory glutamic acid and lysine rich protein 1 [Source:HGNC Symbol;Acc:HGNC:17882]	0.16169	7.75537	17.8882	0.000179353	0.00272102	Unchanged
16063	ENSG00000185697	MYBL1	protein_coding	MYB proto-oncogene like 1 [Source:HGNC Symbol;Acc:HGNC:7547]	-0.275618	5.19214	17.8643	0.000180806	0.0027406	Unchanged
957	ENSG00000065978	YBX1	protein_coding	Y-box binding protein 1 [Source:HGNC Symbol;Acc:HGNC:8014]	0.169731	10.0422	17.8566	0.000181278	0.00274527	Unchanged
6458	ENSG00000131470	PSMC3IP	protein_coding	PSMC3 interacting protein [Source:HGNC Symbol;Acc:HGNC:17928]	0.254951	4.97901	17.839	0.000182358	0.00275915	Unchanged
2508	ENSG00000101343	CRNKL1	protein_coding	crooked neck pre-mRNA splicing factor 1 [Source:HGNC Symbol;Acc:HGNC:15762]	0.245901	5.77796	17.8332	0.000182716	0.00276209	Unchanged
6051	ENSG00000128596	CCDC136	protein_coding	coiled-coil domain containing 136 [Source:HGNC Symbol;Acc:HGNC:22225]	0.289953	4.6414	17.8173	0.000183705	0.00277454	Unchanged
14538	ENSG00000178695	KCTD12	protein_coding	potassium channel tetramerization domain containing 12 [Source:HGNC Symbol;Acc:HGNC:14678]	-0.174909	7.8083	17.8075	0.000184313	0.00277998	Unchanged
2551	ENSG00000101544	ADNP2	protein_coding	ADNP homeobox 2 [Source:HGNC Symbol;Acc:HGNC:23803]	0.178022	6.62061	17.8062	0.000184396	0.00277998	Unchanged
2134	ENSG00000099899	TRMT2A	protein_coding	tRNA methyltransferase 2 homolog A [Source:HGNC Symbol;Acc:HGNC:24974]	0.225475	5.69587	17.7917	0.000185302	0.00279114	Unchanged
11707	ENSG00000165891	E2F7	protein_coding	E2F transcription factor 7 [Source:HGNC Symbol;Acc:HGNC:23820]	0.205177	6.34565	17.7753	0.000186332	0.00280415	Unchanged
5059	ENSG00000120509	PDZD11	protein_coding	PDZ domain containing 11 [Source:HGNC Symbol;Acc:HGNC:28034]	-0.299477	4.7411	17.7591	0.000187358	0.00281707	Unchanged
2918	ENSG00000104388	RAB2A	protein_coding	RAB2A, member RAS oncogene family [Source:HGNC Symbol;Acc:HGNC:9763]	-0.194626	6.31262	17.7528	0.000187761	0.00281969	Unchanged
1519	ENSG00000080986	NDC80	protein_coding	NDC80 kinetochore complex component [Source:HGNC Symbol;Acc:HGNC:16909]	-0.224826	5.67058	17.7496	0.00018796	0.00281969	Unchanged
4423	ENSG00000115392	FANCL	protein_coding	FA complementation group L [Source:HGNC Symbol;Acc:HGNC:20748]	0.218976	6.14995	17.7485	0.000188035	0.00281969	Unchanged
5493	ENSG00000124228	DDX27	protein_coding	DEAD-box helicase 27 [Source:HGNC Symbol;Acc:HGNC:15837]	0.218152	6.60586	17.7068	0.000190711	0.00285727	Unchanged
5409	ENSG00000123595	RAB9A	protein_coding	RAB9A, member RAS oncogene family [Source:HGNC Symbol;Acc:HGNC:9792]	-0.214979	5.60151	17.704	0.00019089	0.0028574	Unchanged
17550	ENSG00000197780	TAF13	protein_coding	TATA-box binding protein associated factor 13 [Source:HGNC Symbol;Acc:HGNC:11546]	0.271062	5.08028	17.6933	0.000191589	0.00286137	Unchanged
2908	ENSG00000104341	LAPTM4B	protein_coding	lysosomal protein transmembrane 4 beta [Source:HGNC Symbol;Acc:HGNC:13646]	-0.162722	7.8151	17.6902	0.000191789	0.00286137	Unchanged
11681	ENSG00000165792	METTL17	protein_coding	methyltransferase like 17 [Source:HGNC Symbol;Acc:HGNC:19280]	-0.252798	5.57479	17.6878	0.000191942	0.00286137	Unchanged
849	ENSG00000062650	WAPL	protein_coding	WAPL cohesin release factor [Source:HGNC Symbol;Acc:HGNC:23293]	0.173702	7.99192	17.6875	0.000191965	0.00286137	Unchanged
12315	ENSG00000168259	DNAJC7	protein_coding	DnaJ heat shock protein family (Hsp40) member C7 [Source:HGNC Symbol;Acc:HGNC:12392]	0.18676	7.59156	17.6869	0.000192005	0.00286137	Unchanged
15517	ENSG00000183527	PSMG1	protein_coding	proteasome assembly chaperone 1 [Source:HGNC Symbol;Acc:HGNC:3043]	-0.227993	6.26995	17.6802	0.000192438	0.00286528	Unchanged
11236	ENSG00000164087	POC1A	protein_coding	POC1 centriolar protein A [Source:HGNC Symbol;Acc:HGNC:24488]	-0.281132	4.76644	17.6619	0.000193637	0.00288058	Unchanged
14325	ENSG00000177556	ATOX1	protein_coding	antioxidant 1 copper chaperone [Source:HGNC Symbol;Acc:HGNC:798]	-0.333793	4.22913	17.6524	0.000194267	0.00288607	Unchanged
16923	ENSG00000189171	S100A13	protein_coding	S100 calcium binding protein A13 [Source:HGNC Symbol;Acc:HGNC:10490]	-0.420399	3.40354	17.6511	0.000194349	0.00288607	Unchanged
5178	ENSG00000121579	NAA50	protein_coding	N-alpha-acetyltransferase 50, NatE catalytic subunit [Source:HGNC Symbol;Acc:HGNC:29533]	0.170731	8.65074	17.6266	0.000195976	0.00290766	Unchanged
5417	ENSG00000123684	LPGAT1	protein_coding	lysophosphatidylglycerol acyltransferase 1 [Source:HGNC Symbol;Acc:HGNC:28985]	0.171716	7.32986	17.6231	0.000196211	0.00290843	Unchanged
4618	ENSG00000116752	BCAS2	protein_coding	BCAS2 pre-mRNA processing factor [Source:HGNC Symbol;Acc:HGNC:975]	0.240852	6.19356	17.6206	0.000196373	0.00290843	Unchanged
12758	ENSG00000170142	UBE2E1	protein_coding	ubiquitin conjugating enzyme E2 E1 [Source:HGNC Symbol;Acc:HGNC:12477]	-0.271795	5.4797	17.591	0.00019836	0.00293442	Unchanged
16070	ENSG00000185728	YTHDF3	protein_coding	YTH N6-methyladenosine RNA binding protein 3 [Source:HGNC Symbol;Acc:HGNC:26465]	0.206417	6.74253	17.5893	0.000198476	0.00293442	Unchanged
5087	ENSG00000120705	ETF1	protein_coding	eukaryotic translation termination factor 1 [Source:HGNC Symbol;Acc:HGNC:3477]	0.19739	7.97772	17.5723	0.00019963	0.00294888	Unchanged
11815	ENSG00000166295	ANAPC16	protein_coding	anaphase promoting complex subunit 16 [Source:HGNC Symbol;Acc:HGNC:26976]	-0.224423	5.84263	17.5578	0.000200612	0.00296079	Unchanged
13111	ENSG00000171606	ZNF274	protein_coding	zinc finger protein 274 [Source:HGNC Symbol;Acc:HGNC:13068]	0.220589	5.63361	17.5454	0.000201464	0.00297076	Unchanged
12865	ENSG00000170571	EMB	protein_coding	embigin [Source:HGNC Symbol;Acc:HGNC:30465]	0.246462	5.44751	17.5229	0.00020301	0.00299093	Unchanged
14264	ENSG00000177283	FZD8	protein_coding	frizzled class receptor 8 [Source:HGNC Symbol;Acc:HGNC:4046]	-0.321063	4.39746	17.509	0.00020398	0.00300149	Unchanged
1687	ENSG00000086065	CHMP5	protein_coding	charged multivesicular body protein 5 [Source:HGNC Symbol;Acc:HGNC:26942]	-0.219917	5.67399	17.5075	0.000204084	0.00300149	Unchanged
26195	ENSG00000225630	MTND2P28	unprocessed_pseudogene	MT-ND2 pseudogene 28 [Source:HGNC Symbol;Acc:HGNC:42129]	0.267917	5.60303	17.4968	0.000204827	0.0030098	Unchanged
5787	ENSG00000126003	PLAGL2	protein_coding	PLAG1 like zinc finger 2 [Source:HGNC Symbol;Acc:HGNC:9047]	0.181356	6.6501	17.4925	0.000205125	0.00301155	Unchanged
5637	ENSG00000125351	UPF3B	protein_coding	UPF3B regulator of nonsense mediated mRNA decay [Source:HGNC Symbol;Acc:HGNC:20439]	0.179045	7.06734	17.4866	0.000205538	0.00301498	Unchanged
1838	ENSG00000089289	IGBP1	protein_coding	immunoglobulin binding protein 1 [Source:HGNC Symbol;Acc:HGNC:5461]	-0.238387	5.39294	17.418	0.000210405	0.003081	Unchanged
12623	ENSG00000169515	CCDC8	protein_coding	coiled-coil domain containing 8 [Source:HGNC Symbol;Acc:HGNC:25367]	0.202582	6.12593	17.355	0.000214987	0.00314536	Unchanged
4966	ENSG00000119812	FAM98A	protein_coding	family with sequence similarity 98 member A [Source:HGNC Symbol;Acc:HGNC:24520]	0.197234	6.71536	17.3488	0.000215442	0.00314927	Unchanged
19925	ENSG00000204525	HLA-C	protein_coding	major histocompatibility complex, class I, C [Source:HGNC Symbol;Acc:HGNC:4933]	-0.160358	7.55692	17.2876	0.000220003	0.00321316	Unchanged
2838	ENSG00000103540	CCP110	protein_coding	centriolar coiled-coil protein 110 [Source:HGNC Symbol;Acc:HGNC:24342]	0.177766	6.90785	17.2669	0.000221568	0.00323321	Unchanged
10071	ENSG00000157181	ODR4	protein_coding	odr-4 GPCR localization factor homolog [Source:HGNC Symbol;Acc:HGNC:24299]	0.207659	6.24447	17.2643	0.000221767	0.00323331	Unchanged
3916	ENSG00000111639	MRPL51	protein_coding	mitochondrial ribosomal protein L51 [Source:HGNC Symbol;Acc:HGNC:14044]	-0.222886	6.02391	17.2487	0.000222954	0.00324779	Unchanged
13919	ENSG00000175573	C11orf68	protein_coding	chromosome 11 open reading frame 68 [Source:HGNC Symbol;Acc:HGNC:28801]	-0.37177	3.82234	17.2401	0.000223612	0.00325456	Unchanged
2300	ENSG00000100401	RANGAP1	protein_coding	Ran GTPase activating protein 1 [Source:HGNC Symbol;Acc:HGNC:9854]	-0.166181	7.63651	17.2373	0.000223826	0.00325486	Unchanged
20141	ENSG00000205138	SDHAF1	protein_coding	succinate dehydrogenase complex assembly factor 1 [Source:HGNC Symbol;Acc:HGNC:33867]	-0.373215	3.72755	17.2334	0.000224128	0.00325643	Unchanged
14166	ENSG00000176853	FAM91A1	protein_coding	family with sequence similarity 91 member A1 [Source:HGNC Symbol;Acc:HGNC:26306]	0.184278	6.57261	17.2206	0.00022511	0.00326788	Unchanged
9355	ENSG00000151014	NOCT	protein_coding	nocturnin [Source:HGNC Symbol;Acc:HGNC:14254]	0.327442	4.79348	17.198	0.000226868	0.0032886	Unchanged
12127	ENSG00000167565	SERTAD3	protein_coding	SERTA domain containing 3 [Source:HGNC Symbol;Acc:HGNC:17931]	-0.346977	4.06933	17.1935	0.000227214	0.00328991	Unchanged
10975	ENSG00000163344	PMVK	protein_coding	phosphomevalonate kinase [Source:HGNC Symbol;Acc:HGNC:9141]	-0.327143	4.12517	17.1808	0.000228204	0.00330141	Unchanged
6016	ENSG00000128309	MPST	protein_coding	mercaptopyruvate sulfurtransferase [Source:HGNC Symbol;Acc:HGNC:7223]	-0.205837	6.09303	17.1446	0.000231061	0.00333699	Unchanged
12349	ENSG00000168393	DTYMK	protein_coding	deoxythymidylate kinase [Source:HGNC Symbol;Acc:HGNC:3061]	-0.225263	5.45515	17.1345	0.000231867	0.00334502	Unchanged
12726	ENSG00000169964	TMEM42	protein_coding	transmembrane protein 42 [Source:HGNC Symbol;Acc:HGNC:28444]	-0.338515	4.31723	17.1326	0.000232014	0.00334502	Unchanged
20188	ENSG00000205339	IPO7	protein_coding	importin 7 [Source:HGNC Symbol;Acc:HGNC:9852]	0.150603	8.80829	17.1152	0.000233407	0.0033619	Unchanged
1014	ENSG00000067445	TRO	protein_coding	trophinin [Source:HGNC Symbol;Acc:HGNC:12326]	-0.236506	5.45014	17.113	0.000233584	0.0033619	Unchanged
3707	ENSG00000109790	KLHL5	protein_coding	kelch like family member 5 [Source:HGNC Symbol;Acc:HGNC:6356]	0.252693	5.12265	17.0963	0.000234932	0.00337841	Unchanged
5332	ENSG00000122971	ACADS	protein_coding	acyl-CoA dehydrogenase short chain [Source:HGNC Symbol;Acc:HGNC:90]	-0.446525	3.33679	17.0936	0.000235152	0.00337868	Unchanged
7202	ENSG00000136010	ALDH1L2	protein_coding	aldehyde dehydrogenase 1 family member L2 [Source:HGNC Symbol;Acc:HGNC:26777]	0.168878	6.98742	17.0853	0.000235822	0.00338474	Unchanged
6625	ENSG00000132604	TERF2	protein_coding	telomeric repeat binding factor 2 [Source:HGNC Symbol;Acc:HGNC:11729]	0.198828	6.41774	17.0834	0.000235976	0.00338474	Unchanged
4247	ENSG00000114019	AMOTL2	protein_coding	angiomotin like 2 [Source:HGNC Symbol;Acc:HGNC:17812]	0.338838	4.40767	17.0806	0.000236202	0.00338509	Unchanged
3372	ENSG00000106829	TLE4	protein_coding	TLE family member 4, transcriptional corepressor [Source:HGNC Symbol;Acc:HGNC:11840]	-0.177048	6.70919	17.0748	0.000236677	0.00338902	Unchanged
14008	ENSG00000176058	TPRN	protein_coding	taperin [Source:HGNC Symbol;Acc:HGNC:26894]	0.293353	4.34967	17.0698	0.000237084	0.00339196	Unchanged
9853	ENSG00000155252	PI4K2A	protein_coding	phosphatidylinositol 4-kinase type 2 alpha [Source:HGNC Symbol;Acc:HGNC:30031]	0.239507	5.22887	17.0181	0.000241339	0.00344989	Unchanged
17021	ENSG00000196155	PLEKHG4	protein_coding	pleckstrin homology and RhoGEF domain containing G4 [Source:HGNC Symbol;Acc:HGNC:24501]	-0.24201	5.29282	16.9869	0.000243953	0.00348431	Unchanged
2055	ENSG00000096060	FKBP5	protein_coding	FKBP prolyl isomerase 5 [Source:HGNC Symbol;Acc:HGNC:3721]	0.18627	6.56322	16.9814	0.000244412	0.00348789	Unchanged
8346	ENSG00000143222	UFC1	protein_coding	ubiquitin-fold modifier conjugating enzyme 1 [Source:HGNC Symbol;Acc:HGNC:26941]	-0.228541	5.46755	16.9678	0.000245559	0.00350129	Unchanged
17745	ENSG00000198369	SPRED2	protein_coding	sprouty related EVH1 domain containing 2 [Source:HGNC Symbol;Acc:HGNC:17722]	0.278946	4.76694	16.9469	0.000247339	0.0035222	Unchanged
842	ENSG00000062194	GPBP1	protein_coding	GC-rich promoter binding protein 1 [Source:HGNC Symbol;Acc:HGNC:29520]	0.159917	7.33139	16.9457	0.000247444	0.0035222	Unchanged
15725	ENSG00000184349	EFNA5	protein_coding	ephrin A5 [Source:HGNC Symbol;Acc:HGNC:3225]	-0.249159	5.10702	16.9112	0.000250404	0.00356132	Unchanged
20423	ENSG00000206538	VGLL3	protein_coding	vestigial like family member 3 [Source:HGNC Symbol;Acc:HGNC:24327]	0.3523	3.82617	16.8764	0.000253436	0.00359837	Unchanged
5590	ENSG00000124785	NRN1	protein_coding	neuritin 1 [Source:HGNC Symbol;Acc:HGNC:17972]	-0.245824	6.53624	16.8421	0.000256464	0.0036331	Unchanged
13485	ENSG00000173258	ZNF483	protein_coding	zinc finger protein 483 [Source:HGNC Symbol;Acc:HGNC:23384]	0.267707	4.82084	16.8413	0.00025653	0.0036331	Unchanged
2893	ENSG00000104228	TRIM35	protein_coding	tripartite motif containing 35 [Source:HGNC Symbol;Acc:HGNC:16285]	0.254555	4.91509	16.8331	0.000257256	0.00364031	Unchanged
14368	ENSG00000177728	TMEM94	protein_coding	transmembrane protein 94 [Source:HGNC Symbol;Acc:HGNC:28983]	-0.205534	6.62722	16.8183	0.000258585	0.0036539	Unchanged
5220	ENSG00000121966	CXCR4	protein_coding	C-X-C motif chemokine receptor 4 [Source:HGNC Symbol;Acc:HGNC:2561]	-0.407372	3.65025	16.8175	0.000258651	0.0036539	Unchanged
4218	ENSG00000113712	CSNK1A1	protein_coding	casein kinase 1 alpha 1 [Source:HGNC Symbol;Acc:HGNC:2451]	0.190884	7.11747	16.8038	0.000259883	0.00366823	Unchanged
2547	ENSG00000101474	APMAP	protein_coding	adipocyte plasma membrane associated protein [Source:HGNC Symbol;Acc:HGNC:13238]	-0.200315	5.95983	16.7855	0.00026153	0.00368839	Unchanged
14239	ENSG00000177156	TALDO1	protein_coding	transaldolase 1 [Source:HGNC Symbol;Acc:HGNC:11559]	-0.187933	6.86226	16.7803	0.000262005	0.00369176	Unchanged
2546	ENSG00000101473	ACOT8	protein_coding	acyl-CoA thioesterase 8 [Source:HGNC Symbol;Acc:HGNC:15919]	-0.359565	3.90303	16.7781	0.000262208	0.00369176	Unchanged
12534	ENSG00000169136	ATF5	protein_coding	activating transcription factor 5 [Source:HGNC Symbol;Acc:HGNC:790]	0.430041	3.4618	16.7671	0.000263205	0.0037027	Unchanged
48504	ENSG00000266028	SRGAP2	protein_coding	SLIT-ROBO Rho GTPase activating protein 2 [Source:HGNC Symbol;Acc:HGNC:19751]	-0.178978	6.42616	16.7337	0.00026627	0.00374268	Unchanged
15265	ENSG00000182481	KPNA2	protein_coding	karyopherin subunit alpha 2 [Source:HGNC Symbol;Acc:HGNC:6395]	-0.154936	8.56181	16.7205	0.000267493	0.00375563	Unchanged
15998	ENSG00000185436	IFNLR1	protein_coding	interferon lambda receptor 1 [Source:HGNC Symbol;Acc:HGNC:18584]	0.2995	4.34798	16.719	0.000267637	0.00375563	Unchanged
14792	ENSG00000180011	PTGR3	protein_coding	zinc binding alcohol dehydrogenase domain containing 2 [Source:HGNC Symbol;Acc:HGNC:28697]	-0.206548	5.92175	16.7091	0.000268558	0.0037654	Unchanged
9689	ENSG00000153827	TRIP12	protein_coding	thyroid hormone receptor interactor 12 [Source:HGNC Symbol;Acc:HGNC:12306]	0.157455	8.34087	16.7015	0.000269267	0.00376973	Unchanged
4956	ENSG00000119729	RHOQ	protein_coding	ras homolog family member Q [Source:HGNC Symbol;Acc:HGNC:17736]	0.210422	5.78409	16.701	0.000269314	0.00376973	Unchanged
27390	ENSG00000227345	PARG	protein_coding	poly(ADP-ribose) glycohydrolase [Source:HGNC Symbol;Acc:HGNC:8605]	0.200666	5.98903	16.6971	0.000269673	0.00377161	Unchanged
4637	ENSG00000116871	MAP7D1	protein_coding	MAP7 domain containing 1 [Source:HGNC Symbol;Acc:HGNC:25514]	0.164508	7.57397	16.6942	0.000269944	0.00377227	Unchanged
17485	ENSG00000197579	TOPORS	protein_coding	TOP1 binding arginine/serine rich protein, E3 ubiquitin ligase [Source:HGNC Symbol;Acc:HGNC:21653]	0.195629	5.90576	16.6543	0.000273711	0.00382173	Unchanged
19954	ENSG00000204590	GNL1	protein_coding	G protein nucleolar 1 (putative) [Source:HGNC Symbol;Acc:HGNC:4413]	0.175679	6.66697	16.6431	0.000274784	0.00383353	Unchanged
2940	ENSG00000104549	SQLE	protein_coding	squalene epoxidase [Source:HGNC Symbol;Acc:HGNC:11279]	-0.232316	7.65945	16.6323	0.000275814	0.00384472	Unchanged
1885	ENSG00000090520	DNAJB11	protein_coding	DnaJ heat shock protein family (Hsp40) member B11 [Source:HGNC Symbol;Acc:HGNC:14889]	0.23346	5.33636	16.6054	0.000278406	0.00387763	Unchanged
1513	ENSG00000080824	HSP90AA1	protein_coding	heat shock protein 90 alpha family class A member 1 [Source:HGNC Symbol;Acc:HGNC:5253]	0.19182	10.6112	16.556	0.00028324	0.00394137	Unchanged
7553	ENSG00000137834	SMAD6	protein_coding	SMAD family member 6 [Source:HGNC Symbol;Acc:HGNC:6772]	-0.326487	4.27203	16.5538	0.000283451	0.00394137	Unchanged
4636	ENSG00000116863	ADPRS	protein_coding	ADP-ribosylserine hydrolase [Source:HGNC Symbol;Acc:HGNC:21304]	-0.269145	4.68037	16.548	0.000284028	0.00394613	Unchanged
1290	ENSG00000075131	TIPIN	protein_coding	TIMELESS interacting protein [Source:HGNC Symbol;Acc:HGNC:30750]	0.206492	5.84728	16.5243	0.000286376	0.00397548	Unchanged
10898	ENSG00000163029	SMC6	protein_coding	structural maintenance of chromosomes 6 [Source:HGNC Symbol;Acc:HGNC:20466]	0.17377	7.02545	16.4947	0.000289355	0.00401351	Unchanged
14208	ENSG00000176994	SMCR8	protein_coding	SMCR8-C9orf72 complex subunit [Source:HGNC Symbol;Acc:HGNC:17921]	0.188789	6.80496	16.4681	0.000292044	0.00404749	Unchanged
7385	ENSG00000136936	XPA	protein_coding	XPA, DNA damage recognition and repair factor [Source:HGNC Symbol;Acc:HGNC:12814]	0.276699	4.81876	16.4643	0.00029244	0.00404791	Unchanged
2486	ENSG00000101265	RASSF2	protein_coding	Ras association domain family member 2 [Source:HGNC Symbol;Acc:HGNC:9883]	0.370598	3.76995	16.4631	0.000292556	0.00404791	Unchanged
15219	ENSG00000182272	B4GALNT4	protein_coding	beta-1,4-N-acetyl-galactosaminyltransferase 4 [Source:HGNC Symbol;Acc:HGNC:26315]	-0.284206	5.43587	16.4603	0.000292848	0.00404861	Unchanged
10901	ENSG00000163041	H3-3A	protein_coding	H3.3 histone A [Source:HGNC Symbol;Acc:HGNC:4764]	-0.445791	3.42322	16.4517	0.000293724	0.00405349	Unchanged
7966	ENSG00000140443	IGF1R	protein_coding	insulin like growth factor 1 receptor [Source:HGNC Symbol;Acc:HGNC:5465]	-0.178385	7.12619	16.4467	0.000294238	0.00405349	Unchanged
13997	ENSG00000176018	LYSMD3	protein_coding	LysM domain containing 3 [Source:HGNC Symbol;Acc:HGNC:26969]	0.193109	6.16458	16.4466	0.000294244	0.00405349	Unchanged
354	ENSG00000014641	MDH1	protein_coding	malate dehydrogenase 1 [Source:HGNC Symbol;Acc:HGNC:6970]	-0.169269	7.15334	16.446	0.000294307	0.00405349	Unchanged
12280	ENSG00000168078	PBK	protein_coding	PDZ binding kinase [Source:HGNC Symbol;Acc:HGNC:18282]	-0.235049	5.33346	16.4451	0.000294405	0.00405349	Unchanged
16433	ENSG00000187164	SHTN1	protein_coding	shootin 1 [Source:HGNC Symbol;Acc:HGNC:29319]	0.179883	6.52629	16.4264	0.000296326	0.0040766	Unchanged
4977	ENSG00000119912	IDE	protein_coding	insulin degrading enzyme [Source:HGNC Symbol;Acc:HGNC:5381]	0.1657	7.38134	16.4217	0.000296815	0.00407999	Unchanged
9247	ENSG00000149636	DSN1	protein_coding	DSN1 component of MIS12 kinetochore complex [Source:HGNC Symbol;Acc:HGNC:16165]	0.198971	6.04071	16.3485	0.000304514	0.00418241	Unchanged
8200	ENSG00000142102	PGGHG	protein_coding	protein-glucosylgalactosylhydroxylysine glucosidase [Source:HGNC Symbol;Acc:HGNC:26210]	-0.410081	4.65642	16.3273	0.000306785	0.00421016	Unchanged
11955	ENSG00000166855	CLPX	protein_coding	caseinolytic mitochondrial matrix peptidase chaperone subunit X [Source:HGNC Symbol;Acc:HGNC:2088]	0.199964	6.12908	16.3016	0.000309559	0.00424186	Unchanged
10047	ENSG00000156983	BRPF1	protein_coding	bromodomain and PHD finger containing 1 [Source:HGNC Symbol;Acc:HGNC:14255]	0.211498	6.51774	16.2974	0.000310006	0.00424186	Unchanged
7453	ENSG00000137285	TUBB2B	protein_coding	tubulin beta 2B class IIb [Source:HGNC Symbol;Acc:HGNC:30829]	0.205358	5.76494	16.2965	0.000310104	0.00424186	Unchanged
14941	ENSG00000180822	PSMG4	protein_coding	proteasome assembly chaperone 4 [Source:HGNC Symbol;Acc:HGNC:21108]	-0.240003	4.93598	16.2852	0.00031134	0.00425532	Unchanged
7869	ENSG00000139684	ESD	protein_coding	esterase D [Source:HGNC Symbol;Acc:HGNC:3465]	-0.168698	6.90647	16.2217	0.000318347	0.00434293	Unchanged
1740	ENSG00000087269	NOP14	protein_coding	NOP14 nucleolar protein [Source:HGNC Symbol;Acc:HGNC:16821]	0.191108	7.34044	16.2202	0.000318515	0.00434293	Unchanged
9100	ENSG00000148450	MSRB2	protein_coding	methionine sulfoxide reductase B2 [Source:HGNC Symbol;Acc:HGNC:17061]	-0.352703	3.81794	16.2146	0.000319149	0.00434792	Unchanged
1419	ENSG00000078246	TULP3	protein_coding	TUB like protein 3 [Source:HGNC Symbol;Acc:HGNC:12425]	0.234874	5.32343	16.2027	0.000320484	0.00436258	Unchanged
17524	ENSG00000197702	PARVA	protein_coding	parvin alpha [Source:HGNC Symbol;Acc:HGNC:14652]	0.302245	4.37752	16.1987	0.000320933	0.00436515	Unchanged
7240	ENSG00000136193	SCRN1	protein_coding	secernin 1 [Source:HGNC Symbol;Acc:HGNC:22192]	0.161527	7.90711	16.1948	0.000321365	0.0043675	Unchanged
20143	ENSG00000205155	PSENEN	protein_coding	presenilin enhancer, gamma-secretase subunit [Source:HGNC Symbol;Acc:HGNC:30100]	-0.40937	3.23985	16.1885	0.000322089	0.0043727	Unchanged
22	ENSG00000002330	BAD	protein_coding	BCL2 associated agonist of cell death [Source:HGNC Symbol;Acc:HGNC:936]	-0.384852	3.57463	16.1848	0.000322506	0.0043727	Unchanged
1017	ENSG00000067596	DHX8	protein_coding	DEAH-box helicase 8 [Source:HGNC Symbol;Acc:HGNC:2749]	0.17446	7.06961	16.1828	0.000322723	0.0043727	Unchanged
6256	ENSG00000130332	LSM7	protein_coding	LSM7 homolog, U6 small nuclear RNA and mRNA degradation associated [Source:HGNC Symbol;Acc:HGNC:20470]	-0.236053	5.65307	16.1823	0.000322787	0.0043727	Unchanged
31977	ENSG00000234127	TRIM26	protein_coding	tripartite motif containing 26 [Source:HGNC Symbol;Acc:HGNC:12962]	0.205015	6.05766	16.1723	0.000323921	0.00438453	Unchanged
12761	ENSG00000170153	RNF150	protein_coding	ring finger protein 150 [Source:HGNC Symbol;Acc:HGNC:23138]	-0.205636	6.2665	16.1677	0.000324439	0.00438802	Unchanged
2724	ENSG00000102898	NUTF2	protein_coding	nuclear transport factor 2 [Source:HGNC Symbol;Acc:HGNC:13722]	-0.176086	6.9509	16.1621	0.000325082	0.00439317	Unchanged
1830	ENSG00000089195	TRMT6	protein_coding	tRNA methyltransferase 6 [Source:HGNC Symbol;Acc:HGNC:20900]	0.241434	5.44882	16.156	0.00032578	0.00439908	Unchanged
2016	ENSG00000095002	MSH2	protein_coding	mutS homolog 2 [Source:HGNC Symbol;Acc:HGNC:7325]	0.198746	7.16341	16.1499	0.000326482	0.00440502	Unchanged
333	ENSG00000013306	SLC25A39	protein_coding	solute carrier family 25 member 39 [Source:HGNC Symbol;Acc:HGNC:24279]	-0.164329	7.18778	16.1377	0.000327879	0.00442032	Unchanged
4059	ENSG00000112365	ZBTB24	protein_coding	zinc finger and BTB domain containing 24 [Source:HGNC Symbol;Acc:HGNC:21143]	0.195959	5.96057	16.1151	0.000330497	0.00445205	Unchanged
13066	ENSG00000171453	POLR1C	protein_coding	RNA polymerase I and III subunit C [Source:HGNC Symbol;Acc:HGNC:20194]	-0.244413	5.33061	16.1119	0.000330871	0.00445353	Unchanged
1181	ENSG00000072133	RPS6KA6	protein_coding	ribosomal protein S6 kinase A6 [Source:HGNC Symbol;Acc:HGNC:10435]	0.252495	5.25288	16.0773	0.000334925	0.00450449	Unchanged
4485	ENSG00000115806	GORASP2	protein_coding	golgi reassembly stacking protein 2 [Source:HGNC Symbol;Acc:HGNC:17500]	0.159119	7.35504	16.072	0.000335549	0.00450887	Unchanged
583	ENSG00000041988	THAP3	protein_coding	THAP domain containing 3 [Source:HGNC Symbol;Acc:HGNC:20855]	-0.29021	4.43783	16.07	0.000335787	0.00450887	Unchanged
7309	ENSG00000136628	EPRS1	protein_coding	glutamyl-prolyl-tRNA synthetase 1 [Source:HGNC Symbol;Acc:HGNC:3418]	0.176441	8.9434	16.0528	0.000337831	0.0045327	Unchanged
683	ENSG00000050426	LETMD1	protein_coding	LETM1 domain containing 1 [Source:HGNC Symbol;Acc:HGNC:24241]	-0.212815	6.02456	16.046	0.000338639	0.00453992	Unchanged
4009	ENSG00000112139	MDGA1	protein_coding	MAM domain containing glycosylphosphatidylinositol anchor 1 [Source:HGNC Symbol;Acc:HGNC:19267]	-0.41885	3.44223	16.0417	0.000339157	0.00454325	Unchanged
483	ENSG00000029639	TFB1M	protein_coding	transcription factor B1, mitochondrial [Source:HGNC Symbol;Acc:HGNC:17037]	-0.245758	4.9478	16.0266	0.000340964	0.00456381	Unchanged
10007	ENSG00000156599	ZDHHC5	protein_coding	zinc finger DHHC-type palmitoyltransferase 5 [Source:HGNC Symbol;Acc:HGNC:18472]	0.206017	6.54212	16.0236	0.00034132	0.00456496	Unchanged
11910	ENSG00000166681	BEX3	protein_coding	brain expressed X-linked 3 [Source:HGNC Symbol;Acc:HGNC:13388]	-0.176999	7.45915	16.0111	0.000342827	0.00458147	Unchanged
6474	ENSG00000131584	ACAP3	protein_coding	ArfGAP with coiled-coil, ankyrin repeat and PH domains 3 [Source:HGNC Symbol;Acc:HGNC:16754]	-0.278542	5.83021	15.9969	0.000344549	0.00460082	Unchanged
19811	ENSG00000204237	OXLD1	protein_coding	oxidoreductase like domain containing 1 [Source:HGNC Symbol;Acc:HGNC:27901]	-0.226147	5.23163	15.9604	0.00034902	0.00465488	Unchanged
16154	ENSG00000186010	NDUFA13	protein_coding	NADH:ubiquinone oxidoreductase subunit A13 [Source:HGNC Symbol;Acc:HGNC:17194]	-0.490504	2.86589	15.9594	0.000349151	0.00465488	Unchanged
2194	ENSG00000100105	PATZ1	protein_coding	POZ/BTB and AT hook containing zinc finger 1 [Source:HGNC Symbol;Acc:HGNC:13071]	-0.182104	6.10107	15.9449	0.000350939	0.00467501	Unchanged
12932	ENSG00000170892	TSEN34	protein_coding	tRNA splicing endonuclease subunit 34 [Source:HGNC Symbol;Acc:HGNC:15506]	-0.218363	5.20646	15.9304	0.000352747	0.00469539	Unchanged
54565	ENSG00000278023	RDM1	protein_coding	RAD52 motif containing 1 [Source:HGNC Symbol;Acc:HGNC:19950]	-0.41832	3.15742	15.9227	0.00035371	0.00470448	Unchanged
9152	ENSG00000148926	ADM	protein_coding	adrenomedullin [Source:HGNC Symbol;Acc:HGNC:259]	-0.411383	3.60389	15.9091	0.000355414	0.00472341	Unchanged
15276	ENSG00000182512	GLRX5	protein_coding	glutaredoxin 5 [Source:HGNC Symbol;Acc:HGNC:20134]	-0.207685	5.92334	15.8821	0.000358819	0.00476491	Unchanged
6319	ENSG00000130702	LAMA5	protein_coding	laminin subunit alpha 5 [Source:HGNC Symbol;Acc:HGNC:6485]	-0.229505	6.89891	15.8477	0.000363212	0.00481943	Unchanged
7542	ENSG00000137812	KNL1	protein_coding	kinetochore scaffold 1 [Source:HGNC Symbol;Acc:HGNC:24054]	-0.173971	6.98854	15.8376	0.000364511	0.00482934	Unchanged
2650	ENSG00000102226	USP11	protein_coding	ubiquitin specific peptidase 11 [Source:HGNC Symbol;Acc:HGNC:12609]	0.150972	7.63663	15.8374	0.000364533	0.00482934	Unchanged
13992	ENSG00000175984	DENND2C	protein_coding	DENN domain containing 2C [Source:HGNC Symbol;Acc:HGNC:24748]	0.240329	5.39679	15.79	0.000370709	0.0049073	Unchanged
3923	ENSG00000111653	ING4	protein_coding	inhibitor of growth family member 4 [Source:HGNC Symbol;Acc:HGNC:19423]	-0.396022	3.44561	15.7836	0.000371555	0.00491463	Unchanged
17201	ENSG00000196655	TRAPPC4	protein_coding	trafficking protein particle complex 4 [Source:HGNC Symbol;Acc:HGNC:19943]	-0.289013	4.49644	15.7738	0.000372846	0.00492397	Unchanged
3986	ENSG00000111912	NCOA7	protein_coding	nuclear receptor coactivator 7 [Source:HGNC Symbol;Acc:HGNC:21081]	0.226604	5.28855	15.7552	0.000375315	0.00495269	Unchanged
3275	ENSG00000106244	PDAP1	protein_coding	PDGFA associated protein 1 [Source:HGNC Symbol;Acc:HGNC:14634]	0.189306	6.75779	15.7404	0.000377292	0.00497488	Unchanged
4183	ENSG00000113407	TARS1	protein_coding	threonyl-tRNA synthetase 1 [Source:HGNC Symbol;Acc:HGNC:11572]	0.166804	8.70825	15.7331	0.000378274	0.00498392	Unchanged
19671	ENSG00000203760	CENPW	protein_coding	centromere protein W [Source:HGNC Symbol;Acc:HGNC:21488]	-0.305268	4.74934	15.7268	0.000379115	0.00499108	Unchanged
13760	ENSG00000174780	SRP72	protein_coding	signal recognition particle 72 [Source:HGNC Symbol;Acc:HGNC:11303]	0.152292	8.06292	15.6887	0.000384289	0.00505524	Unchanged
5913	ENSG00000127337	YEATS4	protein_coding	YEATS domain containing 4 [Source:HGNC Symbol;Acc:HGNC:24859]	-0.227803	5.34664	15.6478	0.000389924	0.00512137	Unchanged
12123	ENSG00000167553	TUBA1C	protein_coding	tubulin alpha 1c [Source:HGNC Symbol;Acc:HGNC:20768]	-0.196609	5.92662	15.6385	0.000391214	0.0051343	Unchanged
5177	ENSG00000121578	B4GALT4	protein_coding	beta-1,4-galactosyltransferase 4 [Source:HGNC Symbol;Acc:HGNC:927]	0.254833	4.84808	15.6221	0.000393502	0.00516031	Unchanged
7704	ENSG00000138650	PCDH10	protein_coding	protocadherin 10 [Source:HGNC Symbol;Acc:HGNC:13404]	-0.172222	6.88662	15.6062	0.000395733	0.00517888	Unchanged
17752	ENSG00000198399	ITSN2	protein_coding	intersectin 2 [Source:HGNC Symbol;Acc:HGNC:6184]	0.208034	6.35112	15.6059	0.000395775	0.00517888	Unchanged
6829	ENSG00000134046	MBD2	protein_coding	methyl-CpG binding domain protein 2 [Source:HGNC Symbol;Acc:HGNC:6917]	0.231514	5.29188	15.6054	0.000395842	0.00517888	Unchanged
405	ENSG00000020577	SAMD4A	protein_coding	sterile alpha motif domain containing 4A [Source:HGNC Symbol;Acc:HGNC:23023]	0.245503	5.21127	15.5891	0.000398148	0.00520501	Unchanged
10516	ENSG00000160688	FLAD1	protein_coding	flavin adenine dinucleotide synthetase 1 [Source:HGNC Symbol;Acc:HGNC:24671]	-0.216104	5.49393	15.5706	0.000400783	0.00523539	Unchanged
37242	ENSG00000244462	RBM12	protein_coding	RNA binding motif protein 12 [Source:HGNC Symbol;Acc:HGNC:9898]	0.163035	7.3482	15.5652	0.000401557	0.00524022	Unchanged
7345	ENSG00000136824	SMC2	protein_coding	structural maintenance of chromosomes 2 [Source:HGNC Symbol;Acc:HGNC:14011]	0.163222	7.52956	15.5637	0.000401776	0.00524022	Unchanged
4571	ENSG00000116455	WDR77	protein_coding	WD repeat domain 77 [Source:HGNC Symbol;Acc:HGNC:29652]	-0.274317	5.80471	15.539	0.000405329	0.00528246	Unchanged
25109	ENSG00000224032	NA	lncRNA	EPB41L4A antisense RNA 1 [Source:HGNC Symbol;Acc:HGNC:30749]	-0.271104	4.7396	15.5123	0.000409207	0.00532672	Unchanged
3851	ENSG00000111142	METAP2	protein_coding	methionyl aminopeptidase 2 [Source:HGNC Symbol;Acc:HGNC:16672]	0.189043	7.77988	15.5098	0.000409577	0.00532672	Unchanged
2584	ENSG00000101868	POLA1	protein_coding	DNA polymerase alpha 1, catalytic subunit [Source:HGNC Symbol;Acc:HGNC:9173]	0.176015	7.07624	15.5091	0.000409674	0.00532672	Unchanged
7450	ENSG00000137273	FOXF2	protein_coding	forkhead box F2 [Source:HGNC Symbol;Acc:HGNC:3810]	-0.206519	5.63628	15.4873	0.000412874	0.00536417	Unchanged
2335	ENSG00000100526	CDKN3	protein_coding	cyclin dependent kinase inhibitor 3 [Source:HGNC Symbol;Acc:HGNC:1791]	-0.247746	5.01308	15.4772	0.000414373	0.00537949	Unchanged
13224	ENSG00000172071	EIF2AK3	protein_coding	eukaryotic translation initiation factor 2 alpha kinase 3 [Source:HGNC Symbol;Acc:HGNC:3255]	0.216181	5.23709	15.4709	0.000415294	0.0053873	Unchanged
30605	ENSG00000232119	MCTS1	protein_coding	MCTS1 re-initiation and release factor [Source:HGNC Symbol;Acc:HGNC:23357]	-0.176288	6.39803	15.4669	0.000415891	0.00539088	Unchanged
2516	ENSG00000101365	IDH3B	protein_coding	isocitrate dehydrogenase (NAD(+)) 3 non-catalytic subunit beta [Source:HGNC Symbol;Acc:HGNC:5385]	-0.187066	6.42555	15.4551	0.000417652	0.0054061	Unchanged
13500	ENSG00000173327	MAP3K11	protein_coding	mitogen-activated protein kinase kinase kinase 11 [Source:HGNC Symbol;Acc:HGNC:6850]	0.215984	5.63749	15.4547	0.000417707	0.0054061	Unchanged
8256	ENSG00000142599	RERE	protein_coding	arginine-glutamic acid dipeptide repeats [Source:HGNC Symbol;Acc:HGNC:9965]	-0.161073	7.37524	15.4518	0.000418144	0.00540759	Unchanged
12928	ENSG00000170881	RNF139	protein_coding	ring finger protein 139 [Source:HGNC Symbol;Acc:HGNC:17023]	-0.217691	5.22999	15.428	0.000421718	0.00544962	Unchanged
17817	ENSG00000198604	BAZ1A	protein_coding	bromodomain adjacent to zinc finger domain 1A [Source:HGNC Symbol;Acc:HGNC:960]	0.170459	7.60046	15.4188	0.000423111	0.00545924	Unchanged
503	ENSG00000033100	CHPF2	protein_coding	chondroitin polymerizing factor 2 [Source:HGNC Symbol;Acc:HGNC:29270]	0.275292	4.80795	15.4139	0.000423856	0.00546466	Unchanged
3080	ENSG00000105327	BBC3	protein_coding	BCL2 binding component 3 [Source:HGNC Symbol;Acc:HGNC:17868]	0.324594	4.46843	15.4063	0.000425011	0.00547535	Unchanged
29048	ENSG00000229847	EMX2OS	lncRNA	EMX2 opposite strand/antisense RNA [Source:HGNC Symbol;Acc:HGNC:18511]	-0.31665	4.16822	15.3895	0.000427565	0.00550404	Unchanged
7058	ENSG00000135336	ORC3	protein_coding	origin recognition complex subunit 3 [Source:HGNC Symbol;Acc:HGNC:8489]	0.196968	6.00446	15.3817	0.000428767	0.00551529	Unchanged
2132	ENSG00000099875	MKNK2	protein_coding	MAPK interacting serine/threonine kinase 2 [Source:HGNC Symbol;Acc:HGNC:7111]	0.209133	6.49388	15.3776	0.000429385	0.00551903	Unchanged
4787	ENSG00000118217	ATF6	protein_coding	activating transcription factor 6 [Source:HGNC Symbol;Acc:HGNC:791]	0.165857	6.72082	15.3586	0.000432317	0.00555247	Unchanged
6135	ENSG00000129315	CCNT1	protein_coding	cyclin T1 [Source:HGNC Symbol;Acc:HGNC:1599]	0.149641	7.54242	15.3367	0.000435734	0.00559208	Unchanged
233	ENSG00000008952	SEC62	protein_coding	SEC62 homolog, preprotein translocation factor [Source:HGNC Symbol;Acc:HGNC:11846]	0.16392	7.44699	15.3269	0.00043726	0.00560739	Unchanged
7418	ENSG00000137106	GRHPR	protein_coding	glyoxylate and hydroxypyruvate reductase [Source:HGNC Symbol;Acc:HGNC:4570]	-0.172684	6.44869	15.3174	0.000438754	0.00561825	Unchanged
19949	ENSG00000204580	DDR1	protein_coding	discoidin domain receptor tyrosine kinase 1 [Source:HGNC Symbol;Acc:HGNC:2730]	0.238896	4.99997	15.3126	0.000439519	0.0056235	Unchanged
15996	ENSG00000185432	TMT1A	protein_coding	methyltransferase like 7A [Source:HGNC Symbol;Acc:HGNC:24550]	-0.283391	4.49597	15.2969	0.000441996	0.00564809	Unchanged
3343	ENSG00000106628	POLD2	protein_coding	DNA polymerase delta 2, accessory subunit [Source:HGNC Symbol;Acc:HGNC:9176]	-0.165483	7.10206	15.2962	0.000442112	0.00564809	Unchanged
2051	ENSG00000095951	HIVEP1	protein_coding	HIVEP zinc finger 1 [Source:HGNC Symbol;Acc:HGNC:4920]	0.209523	5.8664	15.2871	0.000443556	0.00566223	Unchanged
3421	ENSG00000107443	CCNJ	protein_coding	cyclin J [Source:HGNC Symbol;Acc:HGNC:23434]	0.20782	6.18709	15.2704	0.000446217	0.00569189	Unchanged
13463	ENSG00000173171	MTX1	protein_coding	metaxin 1 [Source:HGNC Symbol;Acc:HGNC:7504]	-0.314023	4.20036	15.267	0.000446761	0.00569452	Unchanged
2285	ENSG00000100360	IFT27	protein_coding	intraflagellar transport 27 [Source:HGNC Symbol;Acc:HGNC:18626]	-0.233957	5.90812	15.2625	0.000447487	0.00569944	Unchanged
11306	ENSG00000164284	GRPEL2	protein_coding	GrpE like 2, mitochondrial [Source:HGNC Symbol;Acc:HGNC:21060]	0.169689	6.63962	15.2601	0.000447877	0.0057001	Unchanged
5	ENSG00000000460	FIRRM	protein_coding	chromosome 1 open reading frame 112 [Source:HGNC Symbol;Acc:HGNC:25565]	-0.23191	5.62669	15.2421	0.000450772	0.00572827	Unchanged
4282	ENSG00000114383	TUSC2	protein_coding	tumor suppressor 2, mitochondrial calcium regulator [Source:HGNC Symbol;Acc:HGNC:17034]	-0.249757	4.90143	15.2258	0.000453421	0.00575759	Unchanged
4359	ENSG00000115053	NCL	protein_coding	nucleolin [Source:HGNC Symbol;Acc:HGNC:7667]	0.167351	10.6732	15.2231	0.000453868	0.00575893	Unchanged
14338	ENSG00000177606	JUN	protein_coding	Jun proto-oncogene, AP-1 transcription factor subunit [Source:HGNC Symbol;Acc:HGNC:6204]	-0.206977	8.95374	15.2127	0.000455565	0.0057761	Unchanged
7663	ENSG00000138398	PPIG	protein_coding	peptidylprolyl isomerase G [Source:HGNC Symbol;Acc:HGNC:14650]	0.150294	7.85148	15.1924	0.000458906	0.00581408	Unchanged
12258	ENSG00000168003	SLC3A2	protein_coding	solute carrier family 3 member 2 [Source:HGNC Symbol;Acc:HGNC:11026]	-0.187137	7.64467	15.1709	0.00046247	0.00584636	Unchanged
4568	ENSG00000116353	MECR	protein_coding	mitochondrial trans-2-enoyl-CoA reductase [Source:HGNC Symbol;Acc:HGNC:19691]	-0.237667	5.32194	15.1707	0.000462497	0.00584636	Unchanged
4921	ENSG00000119596	YLPM1	protein_coding	YLP motif containing 1 [Source:HGNC Symbol;Acc:HGNC:17798]	0.14651	7.58177	15.1546	0.000465187	0.00587323	Unchanged
12562	ENSG00000169241	SLC50A1	protein_coding	solute carrier family 50 member 1 [Source:HGNC Symbol;Acc:HGNC:30657]	-0.260281	5.21107	15.1538	0.00046532	0.00587323	Unchanged
3656	ENSG00000109255	NMU	protein_coding	neuromedin U [Source:HGNC Symbol;Acc:HGNC:7859]	-0.484653	3.01923	15.148	0.000466296	0.00588113	Unchanged
10746	ENSG00000162496	DHRS3	protein_coding	dehydrogenase/reductase 3 [Source:HGNC Symbol;Acc:HGNC:17693]	-0.390279	3.7611	15.1367	0.000468201	0.00590074	Unchanged
8903	ENSG00000146918	NCAPG2	protein_coding	non-SMC condensin II complex subunit G2 [Source:HGNC Symbol;Acc:HGNC:21904]	0.153293	7.34335	15.1289	0.00046951	0.0059072	Unchanged
13897	ENSG00000175467	SART1	protein_coding	spliceosome associated factor 1, recruiter of U4/U6.U5 tri-snRNP [Source:HGNC Symbol;Acc:HGNC:10538]	0.185032	6.76773	15.1276	0.000469726	0.0059072	Unchanged
2427	ENSG00000101003	GINS1	protein_coding	GINS complex subunit 1 [Source:HGNC Symbol;Acc:HGNC:28980]	0.173664	6.77947	15.1274	0.000469768	0.0059072	Unchanged
10805	ENSG00000162704	ARPC5	protein_coding	actin related protein 2/3 complex subunit 5 [Source:HGNC Symbol;Acc:HGNC:708]	-0.171828	6.82297	15.1251	0.000470158	0.0059077	Unchanged
11665	ENSG00000165698	SPACA9	protein_coding	sperm acrosome associated 9 [Source:HGNC Symbol;Acc:HGNC:1367]	-0.423365	3.01053	15.1139	0.000472059	0.00592716	Unchanged
10554	ENSG00000160917	CPSF4	protein_coding	cleavage and polyadenylation specific factor 4 [Source:HGNC Symbol;Acc:HGNC:2327]	-0.21073	5.57078	15.1107	0.000472596	0.00592947	Unchanged
12322	ENSG00000168275	COA6	protein_coding	cytochrome c oxidase assembly factor 6 [Source:HGNC Symbol;Acc:HGNC:18025]	-0.236153	5.08945	15.1031	0.000473896	0.00593863	Unchanged
12706	ENSG00000169895	SYAP1	protein_coding	synapse associated protein 1 [Source:HGNC Symbol;Acc:HGNC:16273]	0.161061	7.47367	15.1019	0.000474097	0.00593863	Unchanged
16033	ENSG00000185608	MRPL40	protein_coding	mitochondrial ribosomal protein L40 [Source:HGNC Symbol;Acc:HGNC:14491]	-0.262101	5.50143	15.0998	0.000474455	0.00593863	Unchanged
5732	ENSG00000125826	RBCK1	protein_coding	RANBP2-type and C3HC4-type zinc finger containing 1 [Source:HGNC Symbol;Acc:HGNC:15864]	-0.270665	5.14373	15.0964	0.000475047	0.00593863	Unchanged
10945	ENSG00000163214	DHX57	protein_coding	DExH-box helicase 57 [Source:HGNC Symbol;Acc:HGNC:20086]	0.170664	6.60534	15.0961	0.00047509	0.00593863	Unchanged
9806	ENSG00000154767	XPC	protein_coding	XPC complex subunit, DNA damage recognition and repair factor [Source:HGNC Symbol;Acc:HGNC:12816]	0.185488	6.28755	15.035	0.000485677	0.00605953	Unchanged
6159	ENSG00000129521	EGLN3	protein_coding	egl-9 family hypoxia inducible factor 3 [Source:HGNC Symbol;Acc:HGNC:14661]	-0.329117	4.22981	15.0322	0.000486175	0.00605953	Unchanged
54535	ENSG00000277972	CISD3	protein_coding	CDGSH iron sulfur domain 3 [Source:HGNC Symbol;Acc:HGNC:27578]	-0.398389	3.40427	15.032	0.000486203	0.00605953	Unchanged
3710	ENSG00000109814	UGDH	protein_coding	UDP-glucose 6-dehydrogenase [Source:HGNC Symbol;Acc:HGNC:12525]	0.260714	4.83461	15.0256	0.000487325	0.00606902	Unchanged
379	ENSG00000017797	RALBP1	protein_coding	ralA binding protein 1 [Source:HGNC Symbol;Acc:HGNC:9841]	0.178295	6.24693	15.0128	0.000489584	0.00608907	Unchanged
4219	ENSG00000113716	HMGXB3	protein_coding	HMG-box containing 3 [Source:HGNC Symbol;Acc:HGNC:28982]	0.162118	6.72743	15.0124	0.000489659	0.00608907	Unchanged
14996	ENSG00000181061	HIGD1A	protein_coding	HIG1 hypoxia inducible domain family member 1A [Source:HGNC Symbol;Acc:HGNC:29527]	-0.264385	5.22316	15.0099	0.0004901	0.00609005	Unchanged
8204	ENSG00000142166	IFNAR1	protein_coding	interferon alpha and beta receptor subunit 1 [Source:HGNC Symbol;Acc:HGNC:5432]	0.184129	6.44743	15.0052	0.000490938	0.00609469	Unchanged
12552	ENSG00000169217	CD2BP2	protein_coding	CD2 cytoplasmic tail binding protein 2 [Source:HGNC Symbol;Acc:HGNC:1656]	-0.172079	6.40978	15.0037	0.000491197	0.00609469	Unchanged
921	ENSG00000065243	PKN2	protein_coding	protein kinase N2 [Source:HGNC Symbol;Acc:HGNC:9406]	0.156295	7.56154	14.9895	0.000493723	0.00612151	Unchanged
3583	ENSG00000108773	KAT2A	protein_coding	lysine acetyltransferase 2A [Source:HGNC Symbol;Acc:HGNC:4201]	-0.192675	6.40493	14.9872	0.000494135	0.00612211	Unchanged
12099	ENSG00000167468	GPX4	protein_coding	glutathione peroxidase 4 [Source:HGNC Symbol;Acc:HGNC:4556]	-0.170703	7.71243	14.9827	0.000494955	0.00612775	Unchanged
10033	ENSG00000156876	SASS6	protein_coding	SAS-6 centriolar assembly protein [Source:HGNC Symbol;Acc:HGNC:25403]	0.176864	6.13704	14.9755	0.000496231	0.00613755	Unchanged
19774	ENSG00000204120	GIGYF2	protein_coding	GRB10 interacting GYF protein 2 [Source:HGNC Symbol;Acc:HGNC:11960]	0.151366	7.52061	14.9742	0.000496476	0.00613755	Unchanged
4766	ENSG00000117906	RCN2	protein_coding	reticulocalbin 2 [Source:HGNC Symbol;Acc:HGNC:9935]	-0.16656	6.83914	14.972	0.000496874	0.00613796	Unchanged
10666	ENSG00000161996	WDR90	protein_coding	WD repeat domain 90 [Source:HGNC Symbol;Acc:HGNC:26960]	-0.280634	5.48778	14.9655	0.000498039	0.00614784	Unchanged
11889	ENSG00000166557	TMED3	protein_coding	transmembrane p24 trafficking protein 3 [Source:HGNC Symbol;Acc:HGNC:28889]	-0.186981	6.38102	14.9611	0.000498834	0.00615313	Unchanged
3215	ENSG00000105879	CBLL1	protein_coding	Cbl proto-oncogene like 1 [Source:HGNC Symbol;Acc:HGNC:21225]	0.171246	6.63301	14.9411	0.000502444	0.00619313	Unchanged
3691	ENSG00000109674	NEIL3	protein_coding	nei like DNA glycosylase 3 [Source:HGNC Symbol;Acc:HGNC:24573]	-0.229146	5.24119	14.9086	0.000508403	0.00626199	Unchanged
918	ENSG00000065150	IPO5	protein_coding	importin 5 [Source:HGNC Symbol;Acc:HGNC:6402]	0.144388	9.22106	14.9062	0.000508838	0.00626276	Unchanged
12649	ENSG00000169641	LUZP1	protein_coding	leucine zipper protein 1 [Source:HGNC Symbol;Acc:HGNC:14985]	0.164139	6.66312	14.8854	0.000512685	0.0063055	Unchanged
12090	ENSG00000167395	ZNF646	protein_coding	zinc finger protein 646 [Source:HGNC Symbol;Acc:HGNC:29004]	0.217276	5.68423	14.8804	0.000513616	0.00631234	Unchanged
1032	ENSG00000068024	HDAC4	protein_coding	histone deacetylase 4 [Source:HGNC Symbol;Acc:HGNC:14063]	-0.253134	4.789	14.8758	0.000514466	0.00631817	Unchanged
9628	ENSG00000153147	SMARCA5	protein_coding	SWI/SNF related, matrix associated, actin dependent regulator of chromatin, subfamily a, member 5 [Source:HGNC Symbol;Acc:HGNC:11101]	0.154302	8.18534	14.8615	0.000517156	0.00633922	Unchanged
11586	ENSG00000165389	SPTSSA	protein_coding	serine palmitoyltransferase small subunit A [Source:HGNC Symbol;Acc:HGNC:20361]	-0.219636	5.34116	14.8606	0.00051731	0.00633922	Unchanged
10663	ENSG00000161980	POLR3K	protein_coding	RNA polymerase III subunit K [Source:HGNC Symbol;Acc:HGNC:14121]	-0.207237	5.49471	14.8582	0.000517775	0.0063403	Unchanged
4650	ENSG00000116983	HPCAL4	protein_coding	hippocalcin like 4 [Source:HGNC Symbol;Acc:HGNC:18212]	0.30655	3.88604	14.856	0.000518177	0.0063406	Unchanged
3403	ENSG00000107223	EDF1	protein_coding	endothelial differentiation related factor 1 [Source:HGNC Symbol;Acc:HGNC:3164]	-0.18998	6.33159	14.8493	0.000519432	0.00634937	Unchanged
10203	ENSG00000158301	GPRASP2	protein_coding	G protein-coupled receptor associated sorting protein 2 [Source:HGNC Symbol;Acc:HGNC:25169]	0.214882	5.8477	14.8482	0.000519648	0.00634937	Unchanged
10566	ENSG00000160991	ORAI2	protein_coding	ORAI calcium release-activated calcium modulator 2 [Source:HGNC Symbol;Acc:HGNC:21667]	0.234296	5.01781	14.8437	0.000520491	0.00635506	Unchanged
17659	ENSG00000198087	CD2AP	protein_coding	CD2 associated protein [Source:HGNC Symbol;Acc:HGNC:14258]	0.176989	6.46667	14.8363	0.000521893	0.00636754	Unchanged
16114	ENSG00000185896	LAMP1	protein_coding	lysosomal associated membrane protein 1 [Source:HGNC Symbol;Acc:HGNC:6499]	0.186726	6.17432	14.8326	0.000522597	0.00637152	Unchanged
2586	ENSG00000101882	NKAP	protein_coding	NFKB activating protein [Source:HGNC Symbol;Acc:HGNC:29873]	0.191726	6.15998	14.808	0.00052729	0.00641506	Unchanged
4226	ENSG00000113742	CPEB4	protein_coding	cytoplasmic polyadenylation element binding protein 4 [Source:HGNC Symbol;Acc:HGNC:21747]	0.188479	6.09613	14.8079	0.000527312	0.00641506	Unchanged
10019	ENSG00000156735	BAG4	protein_coding	BAG cochaperone 4 [Source:HGNC Symbol;Acc:HGNC:940]	0.17199	6.42643	14.7937	0.000530022	0.00644337	Unchanged
3410	ENSG00000107290	SETX	protein_coding	senataxin [Source:HGNC Symbol;Acc:HGNC:445]	0.160455	7.19179	14.757	0.000537146	0.00652271	Unchanged
12730	ENSG00000169981	ZNF35	protein_coding	zinc finger protein 35 [Source:HGNC Symbol;Acc:HGNC:13099]	0.304766	4.36962	14.7561	0.000537324	0.00652271	Unchanged
7001	ENSG00000135018	UBQLN1	protein_coding	ubiquilin 1 [Source:HGNC Symbol;Acc:HGNC:12508]	0.148217	8.05576	14.7059	0.000547227	0.00663814	Unchanged
5772	ENSG00000125962	ARMCX5	protein_coding	armadillo repeat containing X-linked 5 [Source:HGNC Symbol;Acc:HGNC:25772]	0.228867	4.9376	14.6957	0.000549268	0.00665809	Unchanged
313	ENSG00000012048	BRCA1	protein_coding	BRCA1 DNA repair associated [Source:HGNC Symbol;Acc:HGNC:1100]	0.150173	7.74083	14.6827	0.000551857	0.00668185	Unchanged
31281	ENSG00000233101	HOXB-AS3	lncRNA	HOXB cluster antisense RNA 3 [Source:HGNC Symbol;Acc:HGNC:40283]	-0.43794	3.29977	14.6819	0.000552022	0.00668185	Unchanged
119	ENSG00000006015	REX1BD	protein_coding	required for excision 1-B domain containing [Source:HGNC Symbol;Acc:HGNC:26098]	-0.336678	3.75045	14.6731	0.000553801	0.00669362	Unchanged
14988	ENSG00000181026	AEN	protein_coding	apoptosis enhancing nuclease [Source:HGNC Symbol;Acc:HGNC:25722]	0.179688	7.67703	14.673	0.00055382	0.00669362	Unchanged
6951	ENSG00000134717	BTF3L4	protein_coding	basic transcription factor 3 like 4 [Source:HGNC Symbol;Acc:HGNC:30547]	-0.188094	5.91686	14.6712	0.000554188	0.00669362	Unchanged
8312	ENSG00000143079	CTTNBP2NL	protein_coding	CTTNBP2 N-terminal like [Source:HGNC Symbol;Acc:HGNC:25330]	0.182584	6.268	14.6688	0.000554666	0.00669459	Unchanged
14386	ENSG00000177842	ZNF620	protein_coding	zinc finger protein 620 [Source:HGNC Symbol;Acc:HGNC:28742]	0.238712	5.09049	14.6561	0.000557235	0.00671628	Unchanged
17684	ENSG00000198157	HMGN5	protein_coding	high mobility group nucleosome binding domain 5 [Source:HGNC Symbol;Acc:HGNC:8013]	0.225499	5.97503	14.656	0.000557262	0.00671628	Unchanged
14920	ENSG00000180730	SHISA2	protein_coding	shisa family member 2 [Source:HGNC Symbol;Acc:HGNC:20366]	-0.302881	4.27665	14.6522	0.000558026	0.00672068	Unchanged
6591	ENSG00000132434	LANCL2	protein_coding	LanC like 2 [Source:HGNC Symbol;Acc:HGNC:6509]	0.333432	4.2311	14.6352	0.000561509	0.00675779	Unchanged
11334	ENSG00000164346	NSA2	protein_coding	NSA2 ribosome biogenesis factor [Source:HGNC Symbol;Acc:HGNC:30728]	-0.179214	6.49403	14.6218	0.000564252	0.00678595	Unchanged
5662	ENSG00000125462	MIR9-1HG	lncRNA	MIR9-1 host gene [Source:HGNC Symbol;Acc:HGNC:30780]	0.451177	3.15148	14.6115	0.000566384	0.00680317	Unchanged
4308	ENSG00000114646	CSPG5	protein_coding	chondroitin sulfate proteoglycan 5 [Source:HGNC Symbol;Acc:HGNC:2467]	0.263627	4.32227	14.6109	0.000566493	0.00680317	Unchanged
2113	ENSG00000099783	HNRNPM	protein_coding	heterogeneous nuclear ribonucleoprotein M [Source:HGNC Symbol;Acc:HGNC:5046]	0.205706	8.46685	14.6086	0.000566966	0.006804	Unchanged
3443	ENSG00000107731	UNC5B	protein_coding	unc-5 netrin receptor B [Source:HGNC Symbol;Acc:HGNC:12568]	-0.186632	5.91679	14.6057	0.000567568	0.00680564	Unchanged
57247	ENSG00000284024	MSANTD7	protein_coding	novel protein	0.170986	6.68666	14.6027	0.000568201	0.00680564	Unchanged
3806	ENSG00000110717	NDUFS8	protein_coding	NADH:ubiquinone oxidoreductase core subunit S8 [Source:HGNC Symbol;Acc:HGNC:7715]	-0.179121	6.07772	14.6005	0.000568655	0.00680564	Unchanged
3242	ENSG00000106004	HOXA5	protein_coding	homeobox A5 [Source:HGNC Symbol;Acc:HGNC:5106]	-0.222671	5.72014	14.6002	0.000568721	0.00680564	Unchanged
6331	ENSG00000130731	METTL26	protein_coding	methyltransferase like 26 [Source:HGNC Symbol;Acc:HGNC:14141]	-0.22696	5.06961	14.5939	0.000570032	0.00681648	Unchanged
13885	ENSG00000175376	EIF1AD	protein_coding	eukaryotic translation initiation factor 1A domain containing [Source:HGNC Symbol;Acc:HGNC:28147]	0.22409	5.23781	14.5892	0.000571	0.00682321	Unchanged
7223	ENSG00000136122	BORA	protein_coding	BORA aurora kinase A activator [Source:HGNC Symbol;Acc:HGNC:24724]	-0.255471	4.85959	14.5713	0.000574739	0.00685885	Unchanged
3432	ENSG00000107581	EIF3A	protein_coding	eukaryotic translation initiation factor 3 subunit A [Source:HGNC Symbol;Acc:HGNC:3271]	0.146434	9.81963	14.5692	0.000575196	0.00685885	Unchanged
17410	ENSG00000197343	ZNF655	protein_coding	zinc finger protein 655 [Source:HGNC Symbol;Acc:HGNC:30899]	0.165652	6.90953	14.5691	0.000575206	0.00685885	Unchanged
2098	ENSG00000099341	PSMD8	protein_coding	proteasome 26S subunit, non-ATPase 8 [Source:HGNC Symbol;Acc:HGNC:9566]	-0.167326	7.14807	14.5641	0.000576263	0.00686659	Unchanged
8807	ENSG00000146112	PPP1R18	protein_coding	protein phosphatase 1 regulatory subunit 18 [Source:HGNC Symbol;Acc:HGNC:29413]	0.268707	4.39093	14.5499	0.000579262	0.00689744	Unchanged
13920	ENSG00000175575	PAAF1	protein_coding	proteasomal ATPase associated factor 1 [Source:HGNC Symbol;Acc:HGNC:25687]	-0.253629	5.16583	14.535	0.000582415	0.00692528	Unchanged
9435	ENSG00000151640	DPYSL4	protein_coding	dihydropyrimidinase like 4 [Source:HGNC Symbol;Acc:HGNC:3016]	0.309252	4.1514	14.535	0.000582423	0.00692528	Unchanged
4490	ENSG00000115828	QPCT	protein_coding	glutaminyl-peptide cyclotransferase [Source:HGNC Symbol;Acc:HGNC:9753]	-0.337095	3.82426	14.5326	0.000582936	0.00692648	Unchanged
3721	ENSG00000109919	MTCH2	protein_coding	mitochondrial carrier 2 [Source:HGNC Symbol;Acc:HGNC:17587]	-0.193818	6.45936	14.5294	0.000583605	0.00692954	Unchanged
48	ENSG00000003989	SLC7A2	protein_coding	solute carrier family 7 member 2 [Source:HGNC Symbol;Acc:HGNC:11060]	-0.184352	5.95354	14.5263	0.000584267	0.00693251	Unchanged
10189	ENSG00000158164	TMSB15A	protein_coding	thymosin beta 15A [Source:HGNC Symbol;Acc:HGNC:30744]	-0.481695	2.72413	14.4975	0.000590457	0.00699612	Unchanged
1370	ENSG00000077092	RARB	protein_coding	retinoic acid receptor beta [Source:HGNC Symbol;Acc:HGNC:9865]	-0.29296	4.25159	14.4975	0.00059046	0.00699612	Unchanged
2804	ENSG00000103326	CAPN15	protein_coding	calpain 15 [Source:HGNC Symbol;Acc:HGNC:11182]	-0.182561	6.66314	14.4931	0.000591416	0.00700251	Unchanged
17864	ENSG00000198730	CTR9	protein_coding	CTR9 homolog, Paf1/RNA polymerase II complex component [Source:HGNC Symbol;Acc:HGNC:16850]	0.17728	7.11613	14.4895	0.000592188	0.00700673	Unchanged
11602	ENSG00000165475	CRYL1	protein_coding	crystallin lambda 1 [Source:HGNC Symbol;Acc:HGNC:18246]	-0.442227	3.15218	14.4781	0.000594667	0.00703008	Unchanged
3120	ENSG00000105486	LIG1	protein_coding	DNA ligase 1 [Source:HGNC Symbol;Acc:HGNC:6598]	0.160922	6.95583	14.4655	0.000597418	0.00705373	Unchanged
875	ENSG00000064115	TM7SF3	protein_coding	transmembrane 7 superfamily member 3 [Source:HGNC Symbol;Acc:HGNC:23049]	-0.199759	5.69177	14.4617	0.00059825	0.0070586	Unchanged
37051	ENSG00000244038	DDOST	protein_coding	dolichyl-diphosphooligosaccharide--protein glycosyltransferase non-catalytic subunit [Source:HGNC Symbol;Acc:HGNC:2728]	-0.159356	7.51764	14.4264	0.000606039	0.00714548	Unchanged
13003	ENSG00000171161	ZNF672	protein_coding	zinc finger protein 672 [Source:HGNC Symbol;Acc:HGNC:26179]	0.252132	4.8065	14.3866	0.000614939	0.00724027	Unchanged
3562	ENSG00000108592	FTSJ3	protein_coding	FtsJ RNA 2'-O-methyltransferase 3 [Source:HGNC Symbol;Acc:HGNC:17136]	0.179846	7.02942	14.3694	0.000618841	0.00728112	Unchanged
3288	ENSG00000106305	AIMP2	protein_coding	aminoacyl tRNA synthetase complex interacting multifunctional protein 2 [Source:HGNC Symbol;Acc:HGNC:20609]	-0.253135	4.78242	14.3621	0.000620502	0.0072953	Unchanged
12711	ENSG00000169905	TOR1AIP2	protein_coding	torsin 1A interacting protein 2 [Source:HGNC Symbol;Acc:HGNC:24055]	0.14629	7.75613	14.3603	0.000620914	0.0072953	Unchanged
7486	ENSG00000137500	CCDC90B	protein_coding	coiled-coil domain containing 90B [Source:HGNC Symbol;Acc:HGNC:28108]	-0.242303	4.88869	14.3424	0.000625011	0.0073332	Unchanged
9587	ENSG00000152795	HNRNPDL	protein_coding	heterogeneous nuclear ribonucleoprotein D like [Source:HGNC Symbol;Acc:HGNC:5037]	0.138102	8.84756	14.3267	0.000628617	0.00737038	Unchanged
5035	ENSG00000120306	CYSTM1	protein_coding	cysteine rich transmembrane module containing 1 [Source:HGNC Symbol;Acc:HGNC:30239]	-0.279618	4.71848	14.3125	0.000631918	0.00740259	Unchanged
14633	ENSG00000179134	SAMD4B	protein_coding	sterile alpha motif domain containing 4B [Source:HGNC Symbol;Acc:HGNC:25492]	0.170299	7.07512	14.311	0.000632245	0.00740259	Unchanged
2046	ENSG00000095787	WAC	protein_coding	WW domain containing adaptor with coiled-coil [Source:HGNC Symbol;Acc:HGNC:17327]	0.1372	8.27161	14.2954	0.000635883	0.00744001	Unchanged
7828	ENSG00000139436	GIT2	protein_coding	GIT ArfGAP 2 [Source:HGNC Symbol;Acc:HGNC:4273]	0.242912	4.72508	14.2815	0.000639153	0.00747308	Unchanged
8000	ENSG00000140575	IQGAP1	protein_coding	IQ motif containing GTPase activating protein 1 [Source:HGNC Symbol;Acc:HGNC:6110]	0.147322	8.30619	14.2779	0.000640001	0.00747778	Unchanged
8899	ENSG00000146872	TLK2	protein_coding	tousled like kinase 2 [Source:HGNC Symbol;Acc:HGNC:11842]	0.184089	6.45827	14.2713	0.000641558	0.00748643	Unchanged
11063	ENSG00000163602	RYBP	protein_coding	RING1 and YY1 binding protein [Source:HGNC Symbol;Acc:HGNC:10480]	0.166296	6.68325	14.271	0.000641631	0.00748643	Unchanged
4748	ENSG00000117650	NEK2	protein_coding	NIMA related kinase 2 [Source:HGNC Symbol;Acc:HGNC:7745]	-0.198264	6.04903	14.267	0.000642566	0.00749216	Unchanged
12872	ENSG00000170606	HSPA4	protein_coding	heat shock protein family A (Hsp70) member 4 [Source:HGNC Symbol;Acc:HGNC:5237]	0.154241	8.81298	14.2557	0.000645237	0.00751808	Unchanged
15833	ENSG00000184831	APOO	protein_coding	apolipoprotein O [Source:HGNC Symbol;Acc:HGNC:28727]	-0.318403	4.17727	14.2488	0.0006469	0.00752703	Unchanged
7779	ENSG00000139163	ETNK1	protein_coding	ethanolamine kinase 1 [Source:HGNC Symbol;Acc:HGNC:24649]	0.174252	6.85655	14.2398	0.000649041	0.00754673	Unchanged
12559	ENSG00000169230	PRELID1	protein_coding	PRELI domain containing 1 [Source:HGNC Symbol;Acc:HGNC:30255]	-0.216241	5.93224	14.2315	0.000651017	0.00755926	Unchanged
11578	ENSG00000165338	HECTD2	protein_coding	HECT domain E3 ubiquitin protein ligase 2 [Source:HGNC Symbol;Acc:HGNC:26736]	0.225254	5.1601	14.2223	0.000653233	0.00757575	Unchanged
21453	ENSG00000210082	NA	Mt_rRNA	mitochondrially encoded 16S rRNA [Source:HGNC Symbol;Acc:HGNC:7471]	0.201307	13.1466	14.2219	0.000653338	0.00757575	Unchanged
12170	ENSG00000167700	MFSD3	protein_coding	major facilitator superfamily domain containing 3 [Source:HGNC Symbol;Acc:HGNC:25157]	-0.337332	4.00798	14.2133	0.000655394	0.00759014	Unchanged
1984	ENSG00000092820	EZR	protein_coding	ezrin [Source:HGNC Symbol;Acc:HGNC:12691]	0.145533	7.60264	14.213	0.000655481	0.00759014	Unchanged
5696	ENSG00000125686	MED1	protein_coding	mediator complex subunit 1 [Source:HGNC Symbol;Acc:HGNC:9234]	0.144939	7.85718	14.2072	0.000656885	0.00759747	Unchanged
8379	ENSG00000143373	ZNF687	protein_coding	zinc finger protein 687 [Source:HGNC Symbol;Acc:HGNC:29277]	0.159875	6.47441	14.2066	0.000657017	0.00759747	Unchanged
11742	ENSG00000166024	R3HCC1L	protein_coding	R3H domain and coiled-coil containing 1 like [Source:HGNC Symbol;Acc:HGNC:23512]	0.19888	5.59817	14.2011	0.000658359	0.00760776	Unchanged
7426	ENSG00000137166	FOXP4	protein_coding	forkhead box P4 [Source:HGNC Symbol;Acc:HGNC:20842]	0.207577	5.54321	14.1894	0.000661212	0.00763548	Unchanged
12661	ENSG00000169696	ASPSCR1	protein_coding	ASPSCR1 tether for SLC2A4, UBX domain containing [Source:HGNC Symbol;Acc:HGNC:13825]	-0.232459	5.13379	14.1641	0.000667403	0.00770132	Unchanged
12411	ENSG00000168661	ZNF30	protein_coding	zinc finger protein 30 [Source:HGNC Symbol;Acc:HGNC:13090]	0.395076	3.31761	14.1624	0.000667829	0.00770132	Unchanged
7708	ENSG00000138663	COPS4	protein_coding	COP9 signalosome subunit 4 [Source:HGNC Symbol;Acc:HGNC:16702]	-0.20319	6.04394	14.1573	0.000669064	0.00770791	Unchanged
2604	ENSG00000101972	STAG2	protein_coding	stromal antigen 2 [Source:HGNC Symbol;Acc:HGNC:11355]	0.134765	9.30887	14.1493	0.000671042	0.00772249	Unchanged
17865	ENSG00000198732	SMOC1	protein_coding	SPARC related modular calcium binding 1 [Source:HGNC Symbol;Acc:HGNC:20318]	-0.215438	5.18872	14.1267	0.000676686	0.00778155	Unchanged
845	ENSG00000062485	CS	protein_coding	citrate synthase [Source:HGNC Symbol;Acc:HGNC:2422]	0.145149	8.22878	14.125	0.000677099	0.00778155	Unchanged
15594	ENSG00000183779	ZNF703	protein_coding	zinc finger protein 703 [Source:HGNC Symbol;Acc:HGNC:25883]	-0.147691	8.50577	14.1146	0.000679698	0.00780609	Unchanged
2805	ENSG00000103335	PIEZO1	protein_coding	piezo type mechanosensitive ion channel component 1 [Source:HGNC Symbol;Acc:HGNC:28993]	-0.186133	6.98925	14.1017	0.000682947	0.00783522	Unchanged
2336	ENSG00000100528	CNIH1	protein_coding	cornichon family AMPA receptor auxiliary protein 1 [Source:HGNC Symbol;Acc:HGNC:19431]	-0.15331	6.92717	14.1009	0.000683166	0.00783522	Unchanged
1754	ENSG00000087510	TFAP2C	protein_coding	transcription factor AP-2 gamma [Source:HGNC Symbol;Acc:HGNC:11744]	0.31076	4.0244	14.0913	0.000685585	0.00785226	Unchanged
1009	ENSG00000067225	PKM	protein_coding	pyruvate kinase M1/2 [Source:HGNC Symbol;Acc:HGNC:9021]	-0.131431	9.97899	14.0839	0.000687452	0.00786829	Unchanged
974	ENSG00000066379	POLR1H	protein_coding	RNA polymerase I subunit H [Source:HGNC Symbol;Acc:HGNC:13182]	-0.351352	3.64469	14.0647	0.000692363	0.00791911	Unchanged
14575	ENSG00000178913	TAF7	protein_coding	TATA-box binding protein associated factor 7 [Source:HGNC Symbol;Acc:HGNC:11541]	-0.15481	6.76686	14.0617	0.000693123	0.00792241	Unchanged
7659	ENSG00000138382	METTL5	protein_coding	methyltransferase like 5 [Source:HGNC Symbol;Acc:HGNC:25006]	-0.216178	5.3311	14.0548	0.000694887	0.00793719	Unchanged
9763	ENSG00000154359	LONRF1	protein_coding	LON peptidase N-terminal domain and ring finger 1 [Source:HGNC Symbol;Acc:HGNC:26302]	0.239231	4.70331	14.0468	0.000696967	0.00795554	Unchanged
15257	ENSG00000182446	NPLOC4	protein_coding	NPL4 homolog, ubiquitin recognition factor [Source:HGNC Symbol;Acc:HGNC:18261]	0.140472	7.58052	14.036	0.000699744	0.00798183	Unchanged
14407	ENSG00000177971	IMP3	protein_coding	IMP U3 small nucleolar ribonucleoprotein 3 [Source:HGNC Symbol;Acc:HGNC:14497]	-0.29414	4.71911	14.0081	0.000707022	0.00805938	Unchanged
9248	ENSG00000149639	MTCL2	protein_coding	suppressor of glucose, autophagy associated 1 [Source:HGNC Symbol;Acc:HGNC:16111]	-0.202452	6.24028	14.0052	0.000707776	0.0080611	Unchanged
12592	ENSG00000169372	CRADD	protein_coding	CASP2 and RIPK1 domain containing adaptor with death domain [Source:HGNC Symbol;Acc:HGNC:2340]	-0.467662	2.78316	14.0039	0.000708131	0.0080611	Unchanged
10000	ENSG00000156521	TYSND1	protein_coding	trypsin like peroxisomal matrix peptidase 1 [Source:HGNC Symbol;Acc:HGNC:28531]	-0.230444	5.0439	13.988	0.000712286	0.00810292	Unchanged
7123	ENSG00000135624	CCT7	protein_coding	chaperonin containing TCP1 subunit 7 [Source:HGNC Symbol;Acc:HGNC:1622]	-0.142284	8.927	13.9697	0.000717151	0.00815275	Unchanged
9219	ENSG00000149499	EML3	protein_coding	EMAP like 3 [Source:HGNC Symbol;Acc:HGNC:26666]	-0.258003	4.86718	13.9569	0.000720563	0.008186	Unchanged
11263	ENSG00000164134	NAA15	protein_coding	N-alpha-acetyltransferase 15, NatA auxiliary subunit [Source:HGNC Symbol;Acc:HGNC:30782]	0.169648	8.20872	13.9351	0.000726395	0.00824616	Unchanged
13184	ENSG00000171914	TLN2	protein_coding	talin 2 [Source:HGNC Symbol;Acc:HGNC:15447]	-0.22444	5.02153	13.9335	0.000726839	0.00824616	Unchanged
10476	ENSG00000160323	ADAMTS13	protein_coding	ADAM metallopeptidase with thrombospondin type 1 motif 13 [Source:HGNC Symbol;Acc:HGNC:1366]	-0.396145	4.8647	13.9288	0.000728101	0.00825492	Unchanged
3639	ENSG00000109111	SUPT6H	protein_coding	SPT6 homolog, histone chaperone and transcription elongation factor [Source:HGNC Symbol;Acc:HGNC:11470]	0.152619	8.23122	13.9209	0.000730247	0.00827367	Unchanged
2357	ENSG00000100603	SNW1	protein_coding	SNW domain containing 1 [Source:HGNC Symbol;Acc:HGNC:16696]	0.157502	7.19343	13.9114	0.000732813	0.00829716	Unchanged
12283	ENSG00000168090	COPS6	protein_coding	COP9 signalosome subunit 6 [Source:HGNC Symbol;Acc:HGNC:21749]	-0.17162	6.70057	13.9085	0.000733621	0.00830072	Unchanged
12199	ENSG00000167775	CD320	protein_coding	CD320 molecule [Source:HGNC Symbol;Acc:HGNC:16692]	-0.228213	5.18926	13.8988	0.000736271	0.0083251	Unchanged
4487	ENSG00000115816	CEBPZ	protein_coding	CCAAT enhancer binding protein zeta [Source:HGNC Symbol;Acc:HGNC:24218]	0.176068	6.68675	13.8836	0.000740442	0.00836665	Unchanged
12473	ENSG00000168924	LETM1	protein_coding	leucine zipper and EF-hand containing transmembrane protein 1 [Source:HGNC Symbol;Acc:HGNC:6556]	0.155999	7.28903	13.8768	0.000742317	0.0083822	Unchanged
14373	ENSG00000177738	ANXA2R-OT1	lncRNA	novel transcript, sense overlapping to ANXA2R	-0.458987	3.27804	13.8651	0.000745539	0.00841294	Unchanged
9088	ENSG00000148362	PAXX	protein_coding	PAXX non-homologous end joining factor [Source:HGNC Symbol;Acc:HGNC:27849]	-0.225783	4.93437	13.8472	0.000750512	0.00846339	Unchanged
5663	ENSG00000125482	TTF1	protein_coding	transcription termination factor 1 [Source:HGNC Symbol;Acc:HGNC:12397]	0.241726	5.08073	13.8165	0.000759138	0.0085492	Unchanged
12107	ENSG00000167513	CDT1	protein_coding	chromatin licensing and DNA replication factor 1 [Source:HGNC Symbol;Acc:HGNC:24576]	0.148017	7.84896	13.8006	0.000763632	0.00858831	Unchanged
8531	ENSG00000144161	ZC3H8	protein_coding	zinc finger CCCH-type containing 8 [Source:HGNC Symbol;Acc:HGNC:30941]	0.195022	5.43437	13.7839	0.000768422	0.00863641	Unchanged
10292	ENSG00000159063	ALG8	protein_coding	ALG8 alpha-1,3-glucosyltransferase [Source:HGNC Symbol;Acc:HGNC:23161]	-0.198563	5.89258	13.7693	0.000772597	0.00867753	Unchanged
13027	ENSG00000171246	NPTX1	protein_coding	neuronal pentraxin 1 [Source:HGNC Symbol;Acc:HGNC:7952]	0.18553	5.72815	13.7613	0.000774918	0.0086978	Unchanged
4878	ENSG00000119185	ITGB1BP1	protein_coding	integrin subunit beta 1 binding protein 1 [Source:HGNC Symbol;Acc:HGNC:23927]	-0.220996	5.34268	13.7584	0.00077576	0.00869835	Unchanged
48939	ENSG00000266962	HSD17B1-AS1	lncRNA	HSD17B1 antisense RNA 1 [Source:HGNC Symbol;Acc:HGNC:55314]	0.455945	2.67923	13.756	0.000776434	0.00869835	Unchanged
1460	ENSG00000079308	TNS1	protein_coding	tensin 1 [Source:HGNC Symbol;Acc:HGNC:11973]	0.46213	2.90587	13.7555	0.000776597	0.00869835	Unchanged
4445	ENSG00000115524	SF3B1	protein_coding	splicing factor 3b subunit 1 [Source:HGNC Symbol;Acc:HGNC:10768]	0.156222	9.26667	13.7539	0.000777035	0.00869835	Unchanged
8809	ENSG00000146143	PRIM2	protein_coding	DNA primase subunit 2 [Source:HGNC Symbol;Acc:HGNC:9370]	-0.246494	4.90636	13.7472	0.000778991	0.00871444	Unchanged
13039	ENSG00000171320	ESCO2	protein_coding	establishment of sister chromatid cohesion N-acetyltransferase 2 [Source:HGNC Symbol;Acc:HGNC:27230]	0.248953	4.9997	13.7382	0.000781615	0.00873219	Unchanged
16577	ENSG00000187840	EIF4EBP1	protein_coding	eukaryotic translation initiation factor 4E binding protein 1 [Source:HGNC Symbol;Acc:HGNC:3288]	-0.162042	6.43031	13.7229	0.000786081	0.00877625	Unchanged
12071	ENSG00000167325	RRM1	protein_coding	ribonucleotide reductase catalytic subunit M1 [Source:HGNC Symbol;Acc:HGNC:10451]	0.149772	8.05444	13.7202	0.000786866	0.00877649	Unchanged
703	ENSG00000052723	SIKE1	protein_coding	suppressor of IKBKE 1 [Source:HGNC Symbol;Acc:HGNC:26119]	0.152903	7.06457	13.7176	0.000787635	0.00877649	Unchanged
935	ENSG00000065518	NDUFB4	protein_coding	NADH:ubiquinone oxidoreductase subunit B4 [Source:HGNC Symbol;Acc:HGNC:7699]	-0.182363	6.33336	13.7175	0.000787668	0.00877649	Unchanged
10917	ENSG00000163104	SMARCAD1	protein_coding	SWI/SNF-related, matrix-associated actin-dependent regulator of chromatin, subfamily a, containing DEAD/H box 1 [Source:HGNC Symbol;Acc:HGNC:18398]	0.159909	6.66123	13.7046	0.000791463	0.00881295	Unchanged
6515	ENSG00000131873	CHSY1	protein_coding	chondroitin sulfate synthase 1 [Source:HGNC Symbol;Acc:HGNC:17198]	0.169413	6.50188	13.6949	0.000794327	0.00883899	Unchanged
6675	ENSG00000132846	ZBED3	protein_coding	zinc finger BED-type containing 3 [Source:HGNC Symbol;Acc:HGNC:20711]	0.251114	4.65098	13.6929	0.000794925	0.00883979	Unchanged
5706	ENSG00000125740	FOSB	protein_coding	FosB proto-oncogene, AP-1 transcription factor subunit [Source:HGNC Symbol;Acc:HGNC:3797]	0.481066	3.32592	13.6899	0.000795834	0.00884406	Unchanged
1310	ENSG00000075413	MARK3	protein_coding	microtubule affinity regulating kinase 3 [Source:HGNC Symbol;Acc:HGNC:6897]	0.149603	7.35009	13.664	0.000803567	0.0089241	Unchanged
4351	ENSG00000114988	LMAN2L	protein_coding	lectin, mannose binding 2 like [Source:HGNC Symbol;Acc:HGNC:19263]	-0.274924	4.49056	13.6487	0.000808182	0.00896943	Unchanged
13396	ENSG00000172819	RARG	protein_coding	retinoic acid receptor gamma [Source:HGNC Symbol;Acc:HGNC:9866]	-0.261392	4.48958	13.633	0.000812919	0.00901606	Unchanged
9451	ENSG00000151725	CENPU	protein_coding	centromere protein U [Source:HGNC Symbol;Acc:HGNC:21348]	0.173841	6.29225	13.6112	0.000819583	0.0090786	Unchanged
8349	ENSG00000143228	NUF2	protein_coding	NUF2 component of NDC80 kinetochore complex [Source:HGNC Symbol;Acc:HGNC:14621]	-0.186701	6.1009	13.6104	0.000819812	0.0090786	Unchanged
6892	ENSG00000134333	LDHA	protein_coding	lactate dehydrogenase A [Source:HGNC Symbol;Acc:HGNC:6535]	-0.174957	10.0449	13.6093	0.000820177	0.0090786	Unchanged
13028	ENSG00000171262	FAM98B	protein_coding	family with sequence similarity 98 member B [Source:HGNC Symbol;Acc:HGNC:26773]	0.184288	6.00888	13.5823	0.000828489	0.00916458	Unchanged
10865	ENSG00000162923	WDR26	protein_coding	WD repeat domain 26 [Source:HGNC Symbol;Acc:HGNC:21208]	0.135919	8.52623	13.5667	0.000833338	0.0092073	Unchanged
893	ENSG00000064607	SUGP2	protein_coding	SURP and G-patch domain containing 2 [Source:HGNC Symbol;Acc:HGNC:18641]	-0.171175	7.82728	13.5648	0.000833931	0.0092073	Unchanged
5584	ENSG00000124767	GLO1	protein_coding	glyoxalase I [Source:HGNC Symbol;Acc:HGNC:4323]	-0.130451	9.07358	13.5646	0.000833992	0.0092073	Unchanged
17385	ENSG00000197256	KANK2	protein_coding	KN motif and ankyrin repeat domains 2 [Source:HGNC Symbol;Acc:HGNC:29300]	0.245532	4.66595	13.5509	0.000838295	0.00924266	Unchanged
6566	ENSG00000132305	IMMT	protein_coding	inner membrane mitochondrial protein [Source:HGNC Symbol;Acc:HGNC:6047]	0.142365	7.49279	13.5477	0.000839292	0.0092476	Unchanged
8819	ENSG00000146223	RPL7L1	protein_coding	ribosomal protein L7 like 1 [Source:HGNC Symbol;Acc:HGNC:21370]	0.160254	8.34163	13.5355	0.000843158	0.00927226	Unchanged
7925	ENSG00000140105	WARS1	protein_coding	tryptophanyl-tRNA synthetase 1 [Source:HGNC Symbol;Acc:HGNC:12729]	0.216362	7.06929	13.532	0.000844267	0.00927812	Unchanged
5888	ENSG00000127022	CANX	protein_coding	calnexin [Source:HGNC Symbol;Acc:HGNC:1473]	0.140623	10.4453	13.5195	0.000848218	0.00930564	Unchanged
3568	ENSG00000108641	B9D1	protein_coding	B9 domain containing 1 [Source:HGNC Symbol;Acc:HGNC:24123]	-0.246881	4.95401	13.519	0.000848372	0.00930564	Unchanged
885	ENSG00000064313	TAF2	protein_coding	TATA-box binding protein associated factor 2 [Source:HGNC Symbol;Acc:HGNC:11536]	0.161721	7.21108	13.5175	0.000848865	0.00930564	Unchanged
7717	ENSG00000138686	BBS7	protein_coding	Bardet-Biedl syndrome 7 [Source:HGNC Symbol;Acc:HGNC:18758]	0.183042	6.17537	13.5168	0.000849066	0.00930564	Unchanged
2770	ENSG00000103152	MPG	protein_coding	N-methylpurine DNA glycosylase [Source:HGNC Symbol;Acc:HGNC:7211]	-0.31213	3.94719	13.5154	0.000849537	0.00930564	Unchanged
13245	ENSG00000172175	MALT1	protein_coding	MALT1 paracaspase [Source:HGNC Symbol;Acc:HGNC:6819]	0.210119	5.12022	13.5049	0.000852882	0.0093362	Unchanged
6750	ENSG00000133315	MACROD1	protein_coding	mono-ADP ribosylhydrolase 1 [Source:HGNC Symbol;Acc:HGNC:29598]	-0.26902	4.36769	13.503	0.000853473	0.0093366	Unchanged
7072	ENSG00000135392	DNAJC14	protein_coding	DnaJ heat shock protein family (Hsp40) member C14 [Source:HGNC Symbol;Acc:HGNC:24581]	0.248378	4.66329	13.4944	0.000856229	0.00936066	Unchanged
6674	ENSG00000132842	AP3B1	protein_coding	adaptor related protein complex 3 subunit beta 1 [Source:HGNC Symbol;Acc:HGNC:566]	0.18392	6.5325	13.4491	0.000870927	0.00950899	Unchanged
13036	ENSG00000171311	EXOSC1	protein_coding	exosome component 1 [Source:HGNC Symbol;Acc:HGNC:17286]	-0.212012	5.28882	13.4419	0.000873276	0.00952845	Unchanged
13456	ENSG00000173141	MRPL57	protein_coding	mitochondrial ribosomal protein L57 [Source:HGNC Symbol;Acc:HGNC:14514]	-0.243658	4.75671	13.3965	0.000888329	0.00968588	Unchanged
10771	ENSG00000162601	MYSM1	protein_coding	Myb like, SWIRM and MPN domains 1 [Source:HGNC Symbol;Acc:HGNC:29401]	0.149211	8.09806	13.3949	0.000888856	0.00968588	Unchanged
9024	ENSG00000147804	SLC39A4	protein_coding	solute carrier family 39 member 4 [Source:HGNC Symbol;Acc:HGNC:17129]	-0.341485	3.64425	13.3876	0.000891304	0.00970627	Unchanged
16622	ENSG00000188010	MORN2	protein_coding	MORN repeat containing 2 [Source:HGNC Symbol;Acc:HGNC:30166]	-0.349398	3.55129	13.3823	0.000893087	0.0097146	Unchanged
13800	ENSG00000174953	DHX36	protein_coding	DEAH-box helicase 36 [Source:HGNC Symbol;Acc:HGNC:14410]	0.165174	7.17215	13.3811	0.000893479	0.0097146	Unchanged
6176	ENSG00000129680	MAP7D3	protein_coding	MAP7 domain containing 3 [Source:HGNC Symbol;Acc:HGNC:25742]	0.174201	6.7742	13.3802	0.000893801	0.0097146	Unchanged
6772	ENSG00000133597	ADCK2	protein_coding	aarF domain containing kinase 2 [Source:HGNC Symbol;Acc:HGNC:19039]	-0.211544	5.01141	13.365	0.000898934	0.00976408	Unchanged
8125	ENSG00000141504	SAT2	protein_coding	spermidine/spermine N1-acetyltransferase family member 2 [Source:HGNC Symbol;Acc:HGNC:23160]	-0.271206	4.45897	13.3534	0.000902869	0.00980049	Unchanged
16090	ENSG00000185813	PCYT2	protein_coding	phosphate cytidylyltransferase 2, ethanolamine [Source:HGNC Symbol;Acc:HGNC:8756]	-0.277717	4.16264	13.3358	0.000908857	0.00985914	Unchanged
901	ENSG00000064726	BTBD1	protein_coding	BTB domain containing 1 [Source:HGNC Symbol;Acc:HGNC:1120]	0.147215	7.4328	13.3281	0.000911517	0.00988162	Unchanged
48337	ENSG00000265681	RPL17	protein_coding	ribosomal protein L17 [Source:HGNC Symbol;Acc:HGNC:10307]	-0.425961	3.04262	13.3139	0.000916381	0.00992796	Unchanged
4437	ENSG00000115484	CCT4	protein_coding	chaperonin containing TCP1 subunit 4 [Source:HGNC Symbol;Acc:HGNC:1617]	-0.137914	8.76735	13.2986	0.000921698	0.00997913	Unchanged
7736	ENSG00000138768	USO1	protein_coding	USO1 vesicle transport factor [Source:HGNC Symbol;Acc:HGNC:30904]	0.141511	7.45971	13.2955	0.000922758	0.00998418	Unchanged
7383	ENSG00000136933	RABEPK	protein_coding	Rab9 effector protein with kelch motifs [Source:HGNC Symbol;Acc:HGNC:16896]	-0.245825	4.81948	13.2932	0.000923579	0.00998665	Unchanged
17634	ENSG00000198018	ENTPD7	protein_coding	ectonucleoside triphosphate diphosphohydrolase 7 [Source:HGNC Symbol;Acc:HGNC:19745]	0.163854	6.14694	13.2847	0.000926541	0.0100122	Unchanged
9799	ENSG00000154723	ATP5PF	protein_coding	ATP synthase peripheral stalk subunit F6 [Source:HGNC Symbol;Acc:HGNC:847]	-0.18518	6.20852	13.2728	0.000930705	0.0100508	Unchanged
5989	ENSG00000128050	PAICS	protein_coding	phosphoribosylaminoimidazole carboxylase and phosphoribosylaminoimidazolesuccinocarboxamide synthase [Source:HGNC Symbol;Acc:HGNC:8587]	0.140168	9.33978	13.2309	0.00094556	0.0102046	Unchanged
559	ENSG00000039123	MTREX	protein_coding	Mtr4 exosome RNA helicase [Source:HGNC Symbol;Acc:HGNC:18734]	0.170899	7.4813	13.2292	0.000946169	0.0102047	Unchanged
9314	ENSG00000150625	GPM6A	protein_coding	glycoprotein M6A [Source:HGNC Symbol;Acc:HGNC:4460]	-0.306128	3.76518	13.223	0.000948374	0.0102219	Unchanged
10393	ENSG00000159840	ZYX	protein_coding	zyxin [Source:HGNC Symbol;Acc:HGNC:13200]	0.169562	6.81485	13.2126	0.0009521	0.0102555	Unchanged
10559	ENSG00000160953	PWWP3A	protein_coding	PWWP domain containing 3A, DNA repair factor [Source:HGNC Symbol;Acc:HGNC:29641]	-0.186886	5.53065	13.2067	0.000954225	0.0102718	Unchanged
17912	ENSG00000198824	CHAMP1	protein_coding	chromosome alignment maintaining phosphoprotein 1 [Source:HGNC Symbol;Acc:HGNC:20311]	0.184066	5.98824	13.1997	0.000956769	0.0102926	Unchanged
977	ENSG00000066422	ZBTB11	protein_coding	zinc finger and BTB domain containing 11 [Source:HGNC Symbol;Acc:HGNC:16740]	0.149114	6.8813	13.186	0.000961739	0.0103395	Unchanged
4425	ENSG00000115415	STAT1	protein_coding	signal transducer and activator of transcription 1 [Source:HGNC Symbol;Acc:HGNC:11362]	0.166989	6.22887	13.1786	0.000964431	0.0103618	Unchanged
10716	ENSG00000162384	CZIB	protein_coding	CXXC motif containing zinc binding protein [Source:HGNC Symbol;Acc:HGNC:26059]	-0.270762	4.50752	13.1672	0.00096859	0.0103998	Unchanged
17917	ENSG00000198832	SELENOM	protein_coding	selenoprotein M [Source:HGNC Symbol;Acc:HGNC:30397]	-0.275221	4.27784	13.1574	0.000972209	0.010432	Unchanged
11733	ENSG00000165996	HACD1	protein_coding	3-hydroxyacyl-CoA dehydratase 1 [Source:HGNC Symbol;Acc:HGNC:9639]	-0.317103	3.79182	13.1496	0.000975084	0.0104562	Unchanged
9155	ENSG00000148943	LIN7C	protein_coding	lin-7 homolog C, crumbs cell polarity complex component [Source:HGNC Symbol;Acc:HGNC:17789]	0.166158	6.28338	13.1474	0.0009759	0.0104583	Unchanged
13644	ENSG00000174109	UQCC4	protein_coding	chromosome 16 open reading frame 91 [Source:HGNC Symbol;Acc:HGNC:27558]	-0.333139	4.02077	13.1403	0.000978517	0.0104797	Unchanged
10937	ENSG00000163166	IWS1	protein_coding	interacts with SUPT6H, CTD assembly factor 1 [Source:HGNC Symbol;Acc:HGNC:25467]	0.15623	6.6214	13.1267	0.000983578	0.0105272	Unchanged
4300	ENSG00000114541	FRMD4B	protein_coding	FERM domain containing 4B [Source:HGNC Symbol;Acc:HGNC:24886]	0.279827	4.52922	13.1077	0.000990695	0.0105966	Unchanged
9394	ENSG00000151353	TMEM18	protein_coding	transmembrane protein 18 [Source:HGNC Symbol;Acc:HGNC:25257]	-0.211469	5.28792	13.0991	0.000993914	0.0106243	Unchanged
16214	ENSG00000186222	BLOC1S4	protein_coding	biogenesis of lysosomal organelles complex 1 subunit 4 [Source:HGNC Symbol;Acc:HGNC:24206]	-0.236075	4.821	13.0958	0.000995181	0.0106247	Unchanged
13924	ENSG00000175592	FOSL1	protein_coding	FOS like 1, AP-1 transcription factor subunit [Source:HGNC Symbol;Acc:HGNC:13718]	0.413328	3.06318	13.0957	0.000995219	0.0106247	Unchanged
22676	ENSG00000214046	SMIM7	protein_coding	small integral membrane protein 7 [Source:HGNC Symbol;Acc:HGNC:28419]	-0.26563	4.58333	13.0815	0.00100058	0.0106684	Unchanged
5768	ENSG00000125944	HNRNPR	protein_coding	heterogeneous nuclear ribonucleoprotein R [Source:HGNC Symbol;Acc:HGNC:5047]	0.141139	8.63838	13.0705	0.00100476	0.0106994	Unchanged
24921	ENSG00000223749	NA	lncRNA	MIR503 host gene [Source:HGNC Symbol;Acc:HGNC:28258]	-0.433906	3.33074	13.0654	0.00100671	0.0107134	Unchanged
247	ENSG00000009954	BAZ1B	protein_coding	bromodomain adjacent to zinc finger domain 1B [Source:HGNC Symbol;Acc:HGNC:961]	0.141263	8.59352	13.059	0.00100915	0.0107326	Unchanged
7721	ENSG00000138709	LARP1B	protein_coding	La ribonucleoprotein 1B [Source:HGNC Symbol;Acc:HGNC:24704]	0.166363	6.23608	13.0513	0.00101212	0.0107562	Unchanged
9709	ENSG00000153993	SEMA3D	protein_coding	semaphorin 3D [Source:HGNC Symbol;Acc:HGNC:10726]	-0.398051	3.03257	13.0485	0.00101317	0.0107562	Unchanged
13150	ENSG00000171793	CTPS1	protein_coding	CTP synthase 1 [Source:HGNC Symbol;Acc:HGNC:2519]	0.144407	7.61033	13.0482	0.00101329	0.0107562	Unchanged
6322	ENSG00000130707	ASS1	protein_coding	argininosuccinate synthase 1 [Source:HGNC Symbol;Acc:HGNC:758]	-0.208576	5.6013	13.0363	0.00101788	0.0107958	Unchanged
37441	ENSG00000245937	SLC12A2-DT	lncRNA	long intergenic non-protein coding RNA 1184 [Source:HGNC Symbol;Acc:HGNC:49565]	-0.263124	4.51515	13.0352	0.0010183	0.0107958	Unchanged
32009	ENSG00000234171	RNASEH1-DT	lncRNA	RNASEH1 antisense RNA 1 [Source:HGNC Symbol;Acc:HGNC:49289]	-0.417601	3.26805	13.0289	0.00102077	0.0108151	Unchanged
542	ENSG00000037474	NSUN2	protein_coding	NOP2/Sun RNA methyltransferase 2 [Source:HGNC Symbol;Acc:HGNC:25994]	0.147365	7.33121	13.0151	0.00102613	0.0108582	Unchanged
1133	ENSG00000070770	CSNK2A2	protein_coding	casein kinase 2 alpha 2 [Source:HGNC Symbol;Acc:HGNC:2459]	0.158286	6.38939	13.0035	0.00103065	0.0108993	Unchanged
12418	ENSG00000168701	TMEM208	protein_coding	transmembrane protein 208 [Source:HGNC Symbol;Acc:HGNC:25015]	-0.383814	3.65799	12.9945	0.00103419	0.0109298	Unchanged
10939	ENSG00000163171	CDC42EP3	protein_coding	CDC42 effector protein 3 [Source:HGNC Symbol;Acc:HGNC:16943]	0.220431	4.87213	12.9918	0.00103523	0.0109339	Unchanged
1907	ENSG00000090971	NAT14	protein_coding	N-acetyltransferase 14 (putative) [Source:HGNC Symbol;Acc:HGNC:28918]	-0.244897	4.56466	12.9902	0.00103588	0.0109339	Unchanged
7041	ENSG00000135249	RINT1	protein_coding	RAD50 interactor 1 [Source:HGNC Symbol;Acc:HGNC:21876]	0.211706	5.38421	12.9817	0.00103923	0.0109625	Unchanged
10907	ENSG00000163069	SGCB	protein_coding	sarcoglycan beta [Source:HGNC Symbol;Acc:HGNC:10806]	0.197437	5.82649	12.9765	0.0010413	0.010973	Unchanged
9807	ENSG00000154781	CCDC174	protein_coding	coiled-coil domain containing 174 [Source:HGNC Symbol;Acc:HGNC:28033]	0.192278	5.63763	12.9745	0.00104208	0.010973	Unchanged
6417	ENSG00000131153	GINS2	protein_coding	GINS complex subunit 2 [Source:HGNC Symbol;Acc:HGNC:24575]	-0.178169	5.93694	12.9742	0.00104219	0.010973	Unchanged
787	ENSG00000058262	SEC61A1	protein_coding	SEC61 translocon subunit alpha 1 [Source:HGNC Symbol;Acc:HGNC:18276]	0.141459	7.88931	12.9724	0.00104291	0.0109737	Unchanged
9418	ENSG00000151500	THYN1	protein_coding	thymocyte nuclear protein 1 [Source:HGNC Symbol;Acc:HGNC:29560]	-0.236887	4.80676	12.9683	0.00104455	0.0109841	Unchanged
3472	ENSG00000107902	LHPP	protein_coding	phospholysine phosphohistidine inorganic pyrophosphate phosphatase [Source:HGNC Symbol;Acc:HGNC:30042]	-0.390894	3.21713	12.9664	0.00104528	0.0109849	Unchanged
9516	ENSG00000152253	SPC25	protein_coding	SPC25 component of NDC80 kinetochore complex [Source:HGNC Symbol;Acc:HGNC:24031]	-0.247505	4.65107	12.9615	0.00104723	0.0109985	Unchanged
8440	ENSG00000143621	ILF2	protein_coding	interleukin enhancer binding factor 2 [Source:HGNC Symbol;Acc:HGNC:6037]	-0.142738	8.52372	12.9471	0.001053	0.011048	Unchanged
5106	ENSG00000120860	WASHC3	protein_coding	WASH complex subunit 3 [Source:HGNC Symbol;Acc:HGNC:24256]	-0.279206	4.18124	12.9465	0.00105326	0.011048	Unchanged
8354	ENSG00000143258	USP21	protein_coding	ubiquitin specific peptidase 21 [Source:HGNC Symbol;Acc:HGNC:12620]	-0.207825	5.5339	12.9446	0.00105399	0.0110489	Unchanged
17914	ENSG00000198826	ARHGAP11A	protein_coding	Rho GTPase activating protein 11A [Source:HGNC Symbol;Acc:HGNC:15783]	-0.191899	5.9247	12.9373	0.00105693	0.0110728	Unchanged
4069	ENSG00000112473	SLC39A7	protein_coding	solute carrier family 39 member 7 [Source:HGNC Symbol;Acc:HGNC:4927]	0.145451	6.90659	12.9114	0.00106741	0.0111756	Unchanged
11614	ENSG00000165507	DEPP1	protein_coding	DEPP1 autophagy regulator [Source:HGNC Symbol;Acc:HGNC:23355]	-0.410065	4.0727	12.9085	0.00106858	0.0111773	Unchanged
17958	ENSG00000198898	CAPZA2	protein_coding	capping actin protein of muscle Z-line subunit alpha 2 [Source:HGNC Symbol;Acc:HGNC:1490]	-0.166755	6.24023	12.9077	0.0010689	0.0111773	Unchanged
15149	ENSG00000181991	MRPS11	protein_coding	mitochondrial ribosomal protein S11 [Source:HGNC Symbol;Acc:HGNC:14050]	-0.224066	4.97426	12.8999	0.00107211	0.0112039	Unchanged
3474	ENSG00000107937	GTPBP4	protein_coding	GTP binding protein 4 [Source:HGNC Symbol;Acc:HGNC:21535]	0.157788	8.0889	12.8858	0.00107788	0.0112572	Unchanged
14859	ENSG00000180357	ZNF609	protein_coding	zinc finger protein 609 [Source:HGNC Symbol;Acc:HGNC:29003]	0.156721	6.58919	12.8819	0.00107947	0.0112668	Unchanged
9027	ENSG00000147853	AK3	protein_coding	adenylate kinase 3 [Source:HGNC Symbol;Acc:HGNC:17376]	0.181422	5.60628	12.8779	0.00108111	0.0112737	Unchanged
16424	ENSG00000187118	CMC1	protein_coding	C-X9-C motif containing 1 [Source:HGNC Symbol;Acc:HGNC:28783]	-0.256906	4.6706	12.8727	0.00108328	0.0112855	Unchanged
12148	ENSG00000167635	ZNF146	protein_coding	zinc finger protein 146 [Source:HGNC Symbol;Acc:HGNC:12931]	0.140055	7.79122	12.8692	0.00108473	0.0112921	Unchanged
16005	ENSG00000185477	GPRIN3	protein_coding	GPRIN family member 3 [Source:HGNC Symbol;Acc:HGNC:27733]	-0.237602	5.65704	12.8679	0.00108525	0.0112921	Unchanged
13000	ENSG00000171155	C1GALT1C1	protein_coding	C1GALT1 specific chaperone 1 [Source:HGNC Symbol;Acc:HGNC:24338]	-0.269914	4.20989	12.8622	0.00108763	0.0113099	Unchanged
12769	ENSG00000170185	USP38	protein_coding	ubiquitin specific peptidase 38 [Source:HGNC Symbol;Acc:HGNC:20067]	0.189385	6.05691	12.8602	0.00108847	0.0113116	Unchanged
1250	ENSG00000073921	PICALM	protein_coding	phosphatidylinositol binding clathrin assembly protein [Source:HGNC Symbol;Acc:HGNC:15514]	0.152392	7.25171	12.8549	0.00109066	0.0113273	Unchanged
371	ENSG00000016391	CHDH	protein_coding	choline dehydrogenase [Source:HGNC Symbol;Acc:HGNC:24288]	0.225158	4.99385	12.8441	0.00109517	0.0113672	Unchanged
15392	ENSG00000183010	PYCR1	protein_coding	pyrroline-5-carboxylate reductase 1 [Source:HGNC Symbol;Acc:HGNC:9721]	-0.158413	6.38709	12.8323	0.0011001	0.0114075	Unchanged
271	ENSG00000010626	LRRC23	protein_coding	leucine rich repeat containing 23 [Source:HGNC Symbol;Acc:HGNC:19138]	-0.471077	2.75934	12.8316	0.00110041	0.0114075	Unchanged
6735	ENSG00000133142	TCEAL4	protein_coding	transcription elongation factor A like 4 [Source:HGNC Symbol;Acc:HGNC:26121]	0.186877	6.22935	12.8209	0.00110488	0.0114413	Unchanged
4045	ENSG00000112304	ACOT13	protein_coding	acyl-CoA thioesterase 13 [Source:HGNC Symbol;Acc:HGNC:20999]	-0.285154	4.36198	12.8206	0.00110503	0.0114413	Unchanged
6664	ENSG00000132793	LPIN3	protein_coding	lipin 3 [Source:HGNC Symbol;Acc:HGNC:14451]	-0.307314	3.87058	12.8153	0.00110726	0.0114574	Unchanged
10269	ENSG00000158813	EDA	protein_coding	ectodysplasin A [Source:HGNC Symbol;Acc:HGNC:3157]	-0.252932	4.41806	12.8112	0.00110899	0.0114682	Unchanged
1196	ENSG00000072501	SMC1A	protein_coding	structural maintenance of chromosomes 1A [Source:HGNC Symbol;Acc:HGNC:11111]	0.129045	9.6355	12.8094	0.00110978	0.0114686	Unchanged
6074	ENSG00000128714	HOXD13	protein_coding	homeobox D13 [Source:HGNC Symbol;Acc:HGNC:5136]	-0.163733	6.16345	12.8079	0.00111039	0.0114686	Unchanged
3440	ENSG00000107672	NSMCE4A	protein_coding	NSE4 homolog A, SMC5-SMC6 complex component [Source:HGNC Symbol;Acc:HGNC:25935]	-0.177467	5.93751	12.7922	0.00111707	0.0115304	Unchanged
17479	ENSG00000197563	PIGN	protein_coding	phosphatidylinositol glycan anchor biosynthesis class N [Source:HGNC Symbol;Acc:HGNC:8967]	-0.207557	5.01717	12.7842	0.00112052	0.0115591	Unchanged
12857	ENSG00000170525	PFKFB3	protein_coding	6-phosphofructo-2-kinase/fructose-2,6-biphosphatase 3 [Source:HGNC Symbol;Acc:HGNC:8874]	-0.200203	7.25949	12.781	0.00112189	0.0115632	Unchanged
5089	ENSG00000120709	FAM53C	protein_coding	family with sequence similarity 53 member C [Source:HGNC Symbol;Acc:HGNC:1336]	0.170719	7.05366	12.7796	0.00112248	0.0115632	Unchanged
5359	ENSG00000123200	ZC3H13	protein_coding	zinc finger CCCH-type containing 13 [Source:HGNC Symbol;Acc:HGNC:20368]	0.144009	7.9019	12.7784	0.00112299	0.0115632	Unchanged
4279	ENSG00000114354	TFG	protein_coding	trafficking from ER to golgi regulator [Source:HGNC Symbol;Acc:HGNC:11758]	0.135708	7.54554	12.7749	0.0011245	0.0115717	Unchanged
48706	ENSG00000266472	MRPS21	protein_coding	mitochondrial ribosomal protein S21 [Source:HGNC Symbol;Acc:HGNC:14046]	-0.171237	6.13096	12.7676	0.00112762	0.011592	Unchanged
1236	ENSG00000073614	KDM5A	protein_coding	lysine demethylase 5A [Source:HGNC Symbol;Acc:HGNC:9886]	0.140906	7.35273	12.7671	0.00112785	0.011592	Unchanged
1372	ENSG00000077147	TM9SF3	protein_coding	transmembrane 9 superfamily member 3 [Source:HGNC Symbol;Acc:HGNC:21529]	0.139473	8.21085	12.7542	0.00113344	0.0116423	Unchanged
5896	ENSG00000127125	PPCS	protein_coding	phosphopantothenoylcysteine synthetase [Source:HGNC Symbol;Acc:HGNC:25686]	-0.269627	4.43972	12.7407	0.00113929	0.0116937	Unchanged
11953	ENSG00000166848	TERF2IP	protein_coding	TERF2 interacting protein [Source:HGNC Symbol;Acc:HGNC:19246]	0.161353	6.29055	12.7395	0.00113984	0.0116937	Unchanged
7587	ENSG00000138018	SELENOI	protein_coding	selenoprotein I [Source:HGNC Symbol;Acc:HGNC:29361]	0.149706	7.24874	12.7371	0.00114087	0.0116972	Unchanged
12150	ENSG00000167641	PPP1R14A	protein_coding	protein phosphatase 1 regulatory inhibitor subunit 14A [Source:HGNC Symbol;Acc:HGNC:14871]	-0.404573	3.21153	12.729	0.00114443	0.0117173	Unchanged
21489	ENSG00000211459	NA	Mt_rRNA	mitochondrially encoded 12S rRNA [Source:HGNC Symbol;Acc:HGNC:7470]	0.360954	10.9822	12.7279	0.00114491	0.0117173	Unchanged
6775	ENSG00000133619	KRBA1	protein_coding	KRAB-A domain containing 1 [Source:HGNC Symbol;Acc:HGNC:22228]	0.249792	4.5021	12.7105	0.00115257	0.0117885	Unchanged
11875	ENSG00000166503	HDGFL3	protein_coding	HDGF like 3 [Source:HGNC Symbol;Acc:HGNC:24937]	0.147679	6.92106	12.6998	0.0011573	0.0118233	Unchanged
22497	ENSG00000213694	S1PR3	protein_coding	sphingosine-1-phosphate receptor 3 [Source:HGNC Symbol;Acc:HGNC:3167]	0.307749	3.69798	12.6996	0.00115738	0.0118233	Unchanged
1091	ENSG00000069956	MAPK6	protein_coding	mitogen-activated protein kinase 6 [Source:HGNC Symbol;Acc:HGNC:6879]	0.19142	5.96017	12.6954	0.00115924	0.0118351	Unchanged
4836	ENSG00000118680	MYL12B	protein_coding	myosin light chain 12B [Source:HGNC Symbol;Acc:HGNC:29827]	-0.195673	5.86027	12.6911	0.00116118	0.0118477	Unchanged
699	ENSG00000051620	HEBP2	protein_coding	heme binding protein 2 [Source:HGNC Symbol;Acc:HGNC:15716]	-0.147869	6.74186	12.6806	0.00116583	0.011888	Unchanged
17165	ENSG00000196547	MAN2A2	protein_coding	mannosidase alpha class 2A member 2 [Source:HGNC Symbol;Acc:HGNC:6825]	-0.203258	6.23241	12.6786	0.00116674	0.01189	Unchanged
4017	ENSG00000112182	BACH2	protein_coding	BTB domain and CNC homolog 2 [Source:HGNC Symbol;Acc:HGNC:14078]	0.239884	4.56045	12.6672	0.00117184	0.0119275	Unchanged
8188	ENSG00000141971	MVB12A	protein_coding	multivesicular body subunit 12A [Source:HGNC Symbol;Acc:HGNC:25153]	-0.224508	4.7941	12.6583	0.00117583	0.0119609	Unchanged
10494	ENSG00000160447	PKN3	protein_coding	protein kinase N3 [Source:HGNC Symbol;Acc:HGNC:17999]	-0.22488	5.70719	12.6548	0.00117743	0.0119699	Unchanged
2936	ENSG00000104522	GFUS	protein_coding	GDP-L-fucose synthase [Source:HGNC Symbol;Acc:HGNC:12390]	-0.246505	5.22308	12.6509	0.00117921	0.0119808	Unchanged
11025	ENSG00000163507	CIP2A	protein_coding	cellular inhibitor of PP2A [Source:HGNC Symbol;Acc:HGNC:29302]	0.162513	6.9339	12.6451	0.00118183	0.0120001	Unchanged
15157	ENSG00000182022	CHST15	protein_coding	carbohydrate sulfotransferase 15 [Source:HGNC Symbol;Acc:HGNC:18137]	0.213472	5.01357	12.6384	0.00118485	0.0120236	Unchanged
3223	ENSG00000105939	ZC3HAV1	protein_coding	zinc finger CCCH-type containing, antiviral 1 [Source:HGNC Symbol;Acc:HGNC:23721]	0.164027	7.00591	12.6268	0.00119013	0.0120699	Unchanged
2021	ENSG00000095139	ARCN1	protein_coding	archain 1 [Source:HGNC Symbol;Acc:HGNC:649]	0.131347	8.44438	12.623	0.00119188	0.0120752	Unchanged
5324	ENSG00000122882	ECD	protein_coding	ecdysoneless cell cycle regulator [Source:HGNC Symbol;Acc:HGNC:17029]	0.171202	6.15802	12.6226	0.00119209	0.0120752	Unchanged
695	ENSG00000051341	POLQ	protein_coding	DNA polymerase theta [Source:HGNC Symbol;Acc:HGNC:9186]	0.152961	6.72159	12.6192	0.00119364	0.0120837	Unchanged
29219	ENSG00000230084	NA	lncRNA	novel transcript	-0.372729	3.43914	12.6051	0.00120012	0.0121359	Unchanged
[truncated: 14,827 more rows]

## Sheet: OX
Table S2. DEG of DJ-I OX X-ray versus DJ-1 OX
	ensemblID	gene.name	Description	Gene_type	logFC	logCPM	F	PValue	FDR	color	fold	amounts
26947	ENSG00000226711	FAM66C	lncRNA	family with sequence similarity 66 member C [Source:HGNC Symbol;Acc:HGNC:21644]	-0.505773	1.83119	8.24957	0.00713106	0.0458289	Down	0.704283	3.55831
47997	ENSG00000264920	SP2-DT	lncRNA	SP2 divergent transcript [Source:HGNC Symbol;Acc:HGNC:55330]	-0.508033	1.74429	8.66945	0.00594213	0.0401218	Down	0.703181	3.35029
36810	ENSG00000243479	MNX1-AS1	lncRNA	MNX1 antisense RNA 1 (head to head) [Source:HGNC Symbol;Acc:HGNC:48954]	-0.510665	2.09381	10.6366	0.00261003	0.0218585	Down	0.701899	4.26874
35803	ENSG00000240990	HOXA11-AS	lncRNA	HOXA11 antisense RNA [Source:HGNC Symbol;Acc:HGNC:24957]	-0.536793	2.27094	12.5474	0.00122704	0.0123033	Down	0.689302	4.82638
37523	ENSG00000247092	SNHG10	lncRNA	small nucleolar RNA host gene 10 [Source:HGNC Symbol;Acc:HGNC:27510]	-0.555745	3.33704	23.7861	2.75e-05	0.000585984	Down	0.680306	10.1053
50882	ENSG00000270964	MAP2K5-DT	lncRNA	MAP2K5 divergent transcript [Source:HGNC Symbol;Acc:HGNC:55261]	-0.556299	2.65121	16.8889	0.000252346	0.00358591	Down	0.680044	6.28194
19998	ENSG00000204682	MIR1915HG	lncRNA	MIR1915 host gene [Source:HGNC Symbol;Acc:HGNC:31448]	-0.558335	3.0196	19.5624	0.000102922	0.00172305	Down	0.679085	8.10941
29966	ENSG00000231154	NA	lncRNA	MORF4L2 antisense RNA 1 [Source:HGNC Symbol;Acc:HGNC:27991]	-0.558376	2.25467	10.7268	0.00251636	0.0213074	Down	0.679066	4.77225
29110	ENSG00000229931	NA	lncRNA	ATXN1 antisense RNA 1 [Source:HGNC Symbol;Acc:HGNC:40515]	-0.574504	2.03685	12.5817	0.00121098	0.012214	Down	0.671517	4.1035
14735	ENSG00000179743	SPEN-AS1	lncRNA	uncharacterized LOC729614 [Source:NCBI gene (formerly Entrezgene);Acc:729614]	-0.578547	3.81121	40.1419	3.89e-07	1.57e-05	Down	0.669638	14.0375
45806	ENSG00000260285	NA	lncRNA	novel transcript, antisense to TRMT61A	-0.580797	2.20569	13.5354	0.000843183	0.00927226	Down	0.668594	4.61296
34024	ENSG00000237149	ZNF503-AS2	lncRNA	ZNF503 antisense RNA 2 [Source:HGNC Symbol;Acc:HGNC:23525]	-0.58184	4.03148	43.1138	2e-07	8.72e-06	Down	0.668111	16.3529
42210	ENSG00000254682	DHCR7-DT	lncRNA	novel transcript	-0.583156	2.71988	16.863	0.000254616	0.00361207	Down	0.667502	6.5882
29078	ENSG00000229891	LINC01315	lncRNA	long intergenic non-protein coding RNA 1315 [Source:HGNC Symbol;Acc:HGNC:50513]	-0.584282	1.17757	7.98633	0.00800575	0.0498692	Down	0.666981	2.26196
38221	ENSG00000249087	ZNF436-AS1	lncRNA	ZNF436 antisense RNA 1 [Source:HGNC Symbol;Acc:HGNC:25122]	-0.586161	1.65055	9.2159	0.00470413	0.033925	Down	0.666113	3.13953
34140	ENSG00000237310	LINC03011	lncRNA	uncharacterized LOC100289098 [Source:NCBI gene (formerly Entrezgene);Acc:100289098]	-0.592446	1.57603	11.403	0.00191897	0.0173398	Down	0.663218	2.98147
59747	ENSG00000287431	RENO1	lncRNA	regulator of early neurogenesis 1 [Source:HGNC Symbol;Acc:HGNC:54096]	-0.603072	1.857	9.84026	0.00361978	0.0278604	Down	0.65835	3.62254
46273	ENSG00000260942	CAPN10-DT	lncRNA	CAPN10 divergent transcript [Source:HGNC Symbol;Acc:HGNC:48839]	-0.60682	2.69289	21.7999	5.05e-05	0.000948116	Down	0.656643	6.46609
47475	ENSG00000263786	NA	lncRNA	novel transcript, sense intronic to HN1	-0.610493	1.19032	8.42094	0.00661756	0.0434415	Down	0.654973	2.28204
52979	ENSG00000274828	NA	lncRNA	novel transcript	-0.617198	2.6199	23.3202	3.17e-05	0.000650203	Down	0.651936	6.14708
57916	ENSG00000285533	NA	lncRNA	RELA divergent transcript [Source:HGNC Symbol;Acc:HGNC:54185]	-0.633661	1.12803	8.71161	0.00583524	0.0396678	Down	0.644539	2.1856
38209	ENSG00000249069	LINC01033	lncRNA	long intergenic non-protein coding RNA 1033 [Source:HGNC Symbol;Acc:HGNC:49019]	-0.634319	1.77765	11.1057	0.00216043	0.0189813	Down	0.644245	3.42867
37516	ENSG00000246982	NA	lncRNA	novel transcript, antisense to BRPF3	-0.637153	2.04074	12.2285	0.0013879	0.0136044	Down	0.64298	4.11456
45785	ENSG00000260260	SNHG19	lncRNA	small nucleolar RNA host gene 19 [Source:HGNC Symbol;Acc:HGNC:49574]	-0.641798	3.26728	32.6199	2.4e-06	7.3e-05	Down	0.640914	9.62829
32115	ENSG00000234327	ZNF232-AS1	lncRNA	ZNF232 antisense RNA 1 [Source:HGNC Symbol;Acc:HGNC:40623]	-0.663504	1.17415	10.1973	0.00312324	0.0250231	Down	0.631343	2.2566
44546	ENSG00000258725	PRC1-AS1	lncRNA	PRC1 antisense RNA 1 [Source:HGNC Symbol;Acc:HGNC:48587]	-0.672549	1.94662	13.561	0.000835142	0.00921395	Down	0.627397	3.85471
31181	ENSG00000232956	SNHG15	lncRNA	small nucleolar RNA host gene 15 [Source:HGNC Symbol;Acc:HGNC:27797]	-0.674465	6.31918	133.373	4.98e-13	8.72e-11	Down	0.626565	79.8478
51872	ENSG00000272692	NA	lncRNA	novel transcript	-0.687746	1.45544	9.83299	0.00363078	0.0278896	Down	0.620823	2.74241
49784	ENSG00000268403	LOC644656	lncRNA	novel transcript, antisense to ZNF143	-0.70379	2.14169	17.1476	0.000230831	0.00333654	Down	0.613957	4.4128
49678	ENSG00000268061	NA	lncRNA	NAPA antisense RNA 1 [Source:HGNC Symbol;Acc:HGNC:44118]	-0.704268	0.829184	9.11809	0.00490375	0.0349042	Down	0.613754	1.77668
26929	ENSG00000226686	LINC01535	lncRNA	long intergenic non-protein coding RNA 1535 [Source:HGNC Symbol;Acc:HGNC:51282]	-0.704444	1.2254	12.3407	0.00132891	0.0131416	Down	0.613679	2.3382
17705	ENSG00000198221	NA	lncRNA	AFDN divergent transcript [Source:HGNC Symbol;Acc:HGNC:21236]	-0.707556	1.6783	14.4767	0.000594998	0.00703009	Down	0.612357	3.2005
51783	ENSG00000272525	BTF3-DT	lncRNA	BTF3 divergent transcript [Source:HGNC Symbol;Acc:HGNC:55211]	-0.711263	1.21212	10.5257	0.00273053	0.0226275	Down	0.610785	2.31678
46475	ENSG00000261220	NA	lncRNA	ST3GAL1 divergent transcript [Source:HGNC Symbol;Acc:HGNC:55372]	-0.72457	1.05527	10.4793	0.00278266	0.0229346	Down	0.605177	2.07811
33773	ENSG00000236778	INTS6-AS1	lncRNA	INTS6 antisense RNA 1 [Source:HGNC Symbol;Acc:HGNC:42691]	-0.751582	1.38634	14.3508	0.000623102	0.00731591	Down	0.593952	2.61414
35364	ENSG00000239911	NA	lncRNA	PRKAG2 antisense RNA 1 [Source:HGNC Symbol;Acc:HGNC:40468]	-0.768538	1.89765	17.1973	0.000226928	0.0032886	Down	0.587012	3.72607
46108	ENSG00000260708	TBC1D22A-DT	lncRNA	novel transcript, antisense to TBC1D22A	-0.772346	2.64985	28.9324	6.34e-06	0.000168374	Down	0.585465	6.27604
47066	ENSG00000262454	MIR193BHG	lncRNA	MIR193b-365a host gene [Source:HGNC Symbol;Acc:HGNC:51945]	-0.777244	1.35869	10.6727	0.00257217	0.0216384	Down	0.583481	2.56452
56323	ENSG00000280916	NA	lncRNA	FOXC1 upstream transcript [Source:HGNC Symbol;Acc:HGNC:50650]	-0.780942	3.35632	53.3624	2.44e-08	1.31e-06	Down	0.581987	10.2412
46968	ENSG00000262050	NA	lncRNA	novel transcript, antisense to CLUH	-0.781798	1.53728	13.5399	0.0008418	0.00926916	Down	0.581641	2.90247
32156	ENSG00000234390	USP27X-DT	lncRNA	USP27X divergent transcript [Source:HGNC Symbol;Acc:HGNC:27249]	-0.798006	0.769937	12.6748	0.00116857	0.0119014	Down	0.575143	1.70519
39443	ENSG00000250988	SNHG21	lncRNA	small nucleolar RNA host gene 21 [Source:HGNC Symbol;Acc:HGNC:50284]	-0.806141	0.694477	10.349	0.00293495	0.0239479	Down	0.57191	1.6183
41413	ENSG00000253716	MINCR	lncRNA	MYC-induced long non-coding RNA [Source:HGNC Symbol;Acc:HGNC:51653]	-0.821805	2.15911	25.8067	1.52e-05	0.000353823	Down	0.565734	4.46638
54672	ENSG00000278238	CKAP2-DT	lncRNA	novel transcript	-0.822801	0.986103	10.4872	0.00277375	0.022899	Down	0.565343	1.98083
51740	ENSG00000272449	NA	lncRNA	novel transcript	-0.82394	1.57566	17.4383	0.000208964	0.00306257	Down	0.564897	2.98072
45598	ENSG00000260000	NA	lncRNA	novel transcript, antisense to ASCC3	-0.828423	1.52829	19.765	9.64e-05	0.0016361	Down	0.563144	2.88444
30842	ENSG00000232485	NA	lncRNA	RPL37A divergent transcript [Source:HGNC Symbol;Acc:HGNC:40510]	-0.831208	0.510397	8.69983	0.00586537	0.0398083	Down	0.562058	1.42444
46175	ENSG00000260806	NA	lncRNA	PAPOLA divergent transcript [Source:HGNC Symbol;Acc:HGNC:55380]	-0.831253	0.80366	9.17684	0.004783	0.0342442	Down	0.562041	1.74552
52422	ENSG00000273723	SUGT1-DT	lncRNA	SUGT1 divergent transcript [Source:HGNC Symbol;Acc:HGNC:54809]	-0.901914	1.137	14.1566	0.000669317	0.00770791	Down	0.535176	2.19923
37054	ENSG00000244041	LINC01011	lncRNA	long intergenic non-protein coding RNA 1011 [Source:HGNC Symbol;Acc:HGNC:33812]	-0.907919	0.24419	10.1672	0.00316277	0.0252676	Down	0.532953	1.18443
42681	ENSG00000255224	NA	lncRNA	TEC	-0.913336	0.778531	11.5551	0.00180696	0.0166003	Down	0.530956	1.71538
51209	ENSG00000271474	NA	lncRNA	UNC5C antisense RNA 1 [Source:HGNC Symbol;Acc:HGNC:55246]	-0.941634	0.791581	15.175	0.000461857	0.00584637	Down	0.520643	1.73097
31362	ENSG00000233230	LOC100506235	lncRNA	novel transcript	-0.966837	-0.074957	8.71138	0.00583793	0.0396701	Down	0.511627	0.94937
30297	ENSG00000231663	COA6-AS1	lncRNA	COA6 antisense RNA 1 [Source:HGNC Symbol;Acc:HGNC:40825]	-1.0077	1.52511	22.5086	4.06e-05	0.000792769	Down	0.497337	2.87808
41151	ENSG00000253414	LINC01605	lncRNA	long intergenic non-protein coding RNA 1605 [Source:NCBI gene (formerly Entrezgene);Acc:100507420]	-1.0183	1.61755	27.6888	8.94e-06	0.000226099	Down	0.493697	3.06853
46231	ENSG00000260886	TAT-AS1	lncRNA	TAT antisense RNA 1 [Source:HGNC Symbol;Acc:HGNC:51369]	-1.12007	0.140877	8.33483	0.00687322	0.044529	Down	0.460073	1.10257
31117	ENSG00000232876	NA	lncRNA	novel transcript	-1.17636	-0.138514	9.91869	0.00350581	0.0272701	Down	0.442465	0.908455
41461	ENSG00000253773	CFAP418-AS1	lncRNA	C8orf37 antisense RNA 1 [Source:HGNC Symbol;Acc:HGNC:50444]	-1.20073	-0.309602	11.7517	0.00167382	0.0157329	Down	0.435054	0.806864
51424	ENSG00000271855	NA	lncRNA	novel transcript	-1.20878	-0.121967	11.6223	0.00176088	0.0163295	Down	0.432633	0.918934
27874	ENSG00000228084	NA	lncRNA	novel transcript	-1.21037	0.114344	15.4248	0.000422508	0.00545565	Down	0.432158	1.08248
32505	ENSG00000234899	SOX9-AS1	lncRNA	SOX9 antisense RNA 1 [Source:HGNC Symbol;Acc:HGNC:49321]	-1.2209	-0.0822012	12.5959	0.00120519	0.012164	Down	0.429016	0.944615
51431	ENSG00000271869	DCTN6-DT	lncRNA	DCTN6 divergent transcript [Source:HGNC Symbol;Acc:HGNC:55241]	-1.24727	-0.162484	9.88765	0.00355267	0.0275328	Down	0.421244	0.893485
45641	ENSG00000260060	NA	lncRNA	novel transcript, antisense to PYCARD	-1.35192	-0.195962	11.4965	0.0018516	0.0168486	Down	0.391771	0.872991
53646	ENSG00000276168	RN7SL1	misc_RNA	RNA component of signal recognition particle 7SL1 [Source:HGNC Symbol;Acc:HGNC:10038]	-0.661671	2.43137	8.2061	0.00726805	0.0464869	Down	0.632146	5.39406
27573	ENSG00000227615	NA	processed_pseudogene	ribosomal protein S12 (RPS12) pseudogene	-0.667914	1.7998	13.8247	0.00075683	0.00852892	Down	0.629416	3.48171
23583	ENSG00000218426	RPL27AP6	processed_pseudogene	60S ribosomal protein L27a (RPL27A) pseudogene	-0.67166	3.57604	39.835	4.17e-07	1.66e-05	Down	0.627784	11.926
8874	ENSG00000146677	RPL32P18	processed_pseudogene	ribosomal protein L32 pseudogene 18 [Source:HGNC Symbol;Acc:HGNC:36301]	-0.77337	0.963091	8.50719	0.00637438	0.0422906	Down	0.585049	1.94948
22154	ENSG00000213058	NA	processed_pseudogene	ribosomal protein S14 (RPS14) pseudogene	-0.825455	4.26809	103.038	1.35e-11	1.61e-09	Down	0.564304	19.2673
25170	ENSG00000224114	RPS14P1	processed_pseudogene	ribosomal protein S14 (RPS14) pseudogene	-0.957436	3.041	55.9344	1.5e-08	8.63e-07	Down	0.514971	8.23059
30646	ENSG00000232176	RPS6P10	processed_pseudogene	ribosomal protein S6 (RPS6) pseudogene	-1.03581	-0.319013	9.18035	0.0047788	0.0342433	Down	0.487743	0.801618
32441	ENSG00000234797	RPS3AP6	processed_pseudogene	RPS3A pseudogene 6 [Source:HGNC Symbol;Acc:HGNC:18630]	-1.04021	1.13726	20.1252	8.58e-05	0.00148488	Down	0.486255	2.19963
26739	ENSG00000226415	NA	processed_pseudogene	triosephosphate isomerase 1 pseudogene 1 [Source:HGNC Symbol;Acc:HGNC:35449]	-1.09019	0.430956	12.4967	0.00125152	0.0125115	Down	0.4697	1.34813
37184	ENSG00000244313	NA	processed_pseudogene	ribosomal protein S10 (RPS10) pseudogene	-1.11539	1.36344	26.0017	1.44e-05	0.000337843	Down	0.461565	2.57297
22816	ENSG00000214389	RPS3AP26	processed_pseudogene	RPS3A pseudogene 26 [Source:HGNC Symbol;Acc:HGNC:36513]	-1.15627	4.49999	11.6194	0.00176141	0.0163295	Down	0.448672	22.6273
28919	ENSG00000229659	RPL26P6	processed_pseudogene	ribosomal protein L26 pseudogene 6 [Source:HGNC Symbol;Acc:HGNC:34023]	-1.31719	-0.463735	14.399	0.000613612	0.00722971	Down	0.401315	0.725106
23778	ENSG00000219928	NA	processed_pseudogene	ribosomal protein S29 (RPS29) pseudogene	-1.4672	0.731358	27.812	8.64e-06	0.000220922	Down	0.361685	1.6602
9138	ENSG00000148803	FUOM	protein_coding	fucose mutarotase [Source:HGNC Symbol;Acc:HGNC:24733]	-0.500386	3.23943	20.3006	8.11e-05	0.00141643	Down	0.706918	9.44424
12108	ENSG00000167515	TRAPPC2L	protein_coding	trafficking protein particle complex 2 like [Source:HGNC Symbol;Acc:HGNC:30887]	-0.500786	4.80553	48.5717	6.31e-08	3.06e-06	Down	0.706722	27.9646
12859	ENSG00000170540	ARL6IP1	protein_coding	ADP ribosylation factor like GTPase 6 interacting protein 1 [Source:HGNC Symbol;Acc:HGNC:697]	-0.50126	6.77018	138.375	3.06e-13	5.79e-11	Down	0.70649	109.151
2223	ENSG00000100216	TOMM22	protein_coding	translocase of outer mitochondrial membrane 22 [Source:HGNC Symbol;Acc:HGNC:18002]	-0.502404	6.91177	114.699	3.5e-12	4.91e-10	Down	0.70593	120.407
15553	ENSG00000183648	NDUFB1	protein_coding	NADH:ubiquinone oxidoreductase subunit B1 [Source:HGNC Symbol;Acc:HGNC:7695]	-0.50405	4.9523	62.9189	4.29e-09	2.82e-07	Down	0.705125	30.9592
11357	ENSG00000164442	CITED2	protein_coding	Cbp/p300 interacting transactivator with Glu/Asp rich carboxy-terminal domain 2 [Source:HGNC Symbol;Acc:HGNC:1987]	-0.50419	5.63323	82.952	1.87e-10	1.72e-08	Down	0.705056	49.6332
6233	ENSG00000130208	APOC1	protein_coding	apolipoprotein C1 [Source:HGNC Symbol;Acc:HGNC:607]	-0.505497	2.64874	16.2966	0.000310094	0.00424186	Down	0.704418	6.27118
17540	ENSG00000197756	RPL37A	protein_coding	ribosomal protein L37a [Source:HGNC Symbol;Acc:HGNC:10348]	-0.50608	9.10777	129.464	7.35e-13	1.22e-10	Down	0.704133	551.712
14476	ENSG00000178343	SHISA3	protein_coding	shisa family member 3 [Source:HGNC Symbol;Acc:HGNC:25159]	-0.506409	2.65789	15.6588	0.000388396	0.00510529	Down	0.703973	6.31108
12151	ENSG00000167642	SPINT2	protein_coding	serine peptidase inhibitor, Kunitz type 2 [Source:HGNC Symbol;Acc:HGNC:11247]	-0.506777	2.66056	16.2202	0.000318525	0.00434293	Down	0.703793	6.32277
12469	ENSG00000168913	ENHO	protein_coding	energy homeostasis associated [Source:HGNC Symbol;Acc:HGNC:24838]	-0.508603	2.05884	10.1106	0.00323663	0.0257304	Down	0.702903	4.16652
57729	ENSG00000284946	NA	protein_coding	novel protein	-0.510002	4.54481	32.3454	2.57e-06	7.7e-05	Down	0.702222	23.3413
5007	ENSG00000120075	HOXB5	protein_coding	homeobox B5 [Source:HGNC Symbol;Acc:HGNC:5116]	-0.510042	3.23787	19.734	9.73e-05	0.00164986	Down	0.702202	9.434
15182	ENSG00000182154	MRPL41	protein_coding	mitochondrial ribosomal protein L41 [Source:HGNC Symbol;Acc:HGNC:14492]	-0.511324	4.61902	43.3017	1.92e-07	8.45e-06	Down	0.701578	24.5734
31394	ENSG00000233276	GPX1	protein_coding	glutathione peroxidase 1 [Source:HGNC Symbol;Acc:HGNC:4553]	-0.511595	4.13328	38.4464	5.76e-07	2.14e-05	Down	0.701447	17.5485
9036	ENSG00000147889	CDKN2A	protein_coding	cyclin dependent kinase inhibitor 2A [Source:HGNC Symbol;Acc:HGNC:1787]	-0.512122	7.31352	159.033	4.76e-14	1.1e-11	Down	0.70119	159.07
15567	ENSG00000183691	NOG	protein_coding	noggin [Source:HGNC Symbol;Acc:HGNC:7866]	-0.512252	3.16384	22.062	4.65e-05	0.000882953	Down	0.701127	8.96212
6856	ENSG00000134202	GSTM3	protein_coding	glutathione S-transferase mu 3 [Source:HGNC Symbol;Acc:HGNC:4635]	-0.513181	4.95567	65.004	3.01e-09	2.03e-07	Down	0.700676	31.0317
10661	ENSG00000161970	RPL26	protein_coding	ribosomal protein L26 [Source:HGNC Symbol;Acc:HGNC:10327]	-0.513968	8.08043	150.402	1.01e-13	2.12e-11	Down	0.700294	270.678
7841	ENSG00000139546	TARBP2	protein_coding	TARBP2 subunit of RISC loading complex [Source:HGNC Symbol;Acc:HGNC:11569]	-0.514795	4.49311	48.5459	6.34e-08	3.07e-06	Down	0.699892	22.5197
4047	ENSG00000112306	RPS12	protein_coding	ribosomal protein S12 [Source:HGNC Symbol;Acc:HGNC:10385]	-0.51498	9.46955	165.485	2.77e-14	7.28e-12	Down	0.699803	708.954
2926	ENSG00000104435	STMN2	protein_coding	stathmin 2 [Source:HGNC Symbol;Acc:HGNC:10577]	-0.515746	1.86428	8.5082	0.00637135	0.0422906	Down	0.699431	3.64086
11492	ENSG00000164967	RPP25L	protein_coding	ribonuclease P/MRP subunit p25 like [Source:HGNC Symbol;Acc:HGNC:19909]	-0.517584	4.48874	53.3908	2.43e-08	1.3e-06	Down	0.698541	22.4516
13491	ENSG00000173272	MZT2A	protein_coding	mitotic spindle organizing protein 2A [Source:HGNC Symbol;Acc:HGNC:33187]	-0.518822	5.49321	87.8639	9.46e-11	9.15e-09	Down	0.697941	45.0424
4694	ENSG00000117318	ID3	protein_coding	inhibitor of DNA binding 3, HLH protein [Source:HGNC Symbol;Acc:HGNC:5362]	-0.519115	4.82846	38.7666	5.34e-07	2.04e-05	Down	0.6978	28.4126
9099	ENSG00000148444	COMMD3	protein_coding	COMM domain containing 3 [Source:HGNC Symbol;Acc:HGNC:23332]	-0.519483	3.41713	27.3383	9.85e-06	0.000245997	Down	0.697622	10.6822
1985	ENSG00000092841	MYL6	protein_coding	myosin light chain 6 [Source:HGNC Symbol;Acc:HGNC:7587]	-0.519662	6.88176	122.253	1.55e-12	2.39e-10	Down	0.697535	117.928
3540	ENSG00000108479	GALK1	protein_coding	galactokinase 1 [Source:HGNC Symbol;Acc:HGNC:4118]	-0.52049	4.99596	61.2651	5.72e-09	3.62e-07	Down	0.697135	31.9105
5347	ENSG00000123131	PRDX4	protein_coding	peroxiredoxin 4 [Source:HGNC Symbol;Acc:HGNC:17169]	-0.520594	6.79964	100.01	1.96e-11	2.27e-09	Down	0.697085	111.403
6971	ENSG00000134825	TMEM258	protein_coding	transmembrane protein 258 [Source:HGNC Symbol;Acc:HGNC:1164]	-0.520624	4.89723	59.7832	7.44e-09	4.62e-07	Down	0.69707	29.7998
3152	ENSG00000105640	RPL18A	protein_coding	ribosomal protein L18a [Source:HGNC Symbol;Acc:HGNC:10311]	-0.523074	8.42419	191.073	3.82e-15	1.28e-12	Down	0.695888	343.505
5795	ENSG00000126088	UROD	protein_coding	uroporphyrinogen decarboxylase [Source:HGNC Symbol;Acc:HGNC:12591]	-0.526622	5.39391	82.0909	2.12e-10	1.94e-08	Down	0.694178	42.0465
9317	ENSG00000150630	VEGFC	protein_coding	vascular endothelial growth factor C [Source:HGNC Symbol;Acc:HGNC:12682]	-0.527586	2.53735	15.2465	0.00045006	0.00572355	Down	0.693715	5.80523
8463	ENSG00000143771	CNIH4	protein_coding	cornichon family AMPA receptor auxiliary protein 4 [Source:HGNC Symbol;Acc:HGNC:25013]	-0.527623	6.19696	124.695	1.2e-12	1.88e-10	Down	0.693697	73.3621
6215	ENSG00000130066	SAT1	protein_coding	spermidine/spermine N1-acetyltransferase 1 [Source:HGNC Symbol;Acc:HGNC:10540]	-0.528096	5.63339	32.423	2.52e-06	7.61e-05	Down	0.693469	49.6385
5824	ENSG00000126432	PRDX5	protein_coding	peroxiredoxin 5 [Source:HGNC Symbol;Acc:HGNC:9355]	-0.528491	6.53135	112.479	4.49e-12	6.15e-10	Down	0.693279	92.4978
30776	ENSG00000232388	SMIM26	protein_coding	small integral membrane protein 26 [Source:HGNC Symbol;Acc:HGNC:43430]	-0.528788	4.18973	45.667	1.15e-07	5.32e-06	Down	0.693137	18.2488
10111	ENSG00000157514	TSC22D3	protein_coding	TSC22 domain family member 3 [Source:HGNC Symbol;Acc:HGNC:3051]	-0.529583	7.85334	92.8961	4.83e-11	5.08e-09	Down	0.692755	231.255
8249	ENSG00000142541	RPL13A	protein_coding	ribosomal protein L13a [Source:HGNC Symbol;Acc:HGNC:10304]	-0.531238	10.0103	181.05	8.06e-15	2.51e-12	Down	0.691961	1031.33
8433	ENSG00000143575	HAX1	protein_coding	HCLS1 associated protein X-1 [Source:HGNC Symbol;Acc:HGNC:16915]	-0.531297	6.4864	120.755	1.81e-12	2.75e-10	Down	0.691933	89.6603
8246	ENSG00000142534	RPS11	protein_coding	ribosomal protein S11 [Source:HGNC Symbol;Acc:HGNC:10384]	-0.531949	9.50744	186.575	5.32e-15	1.75e-12	Down	0.69162	727.82
15019	ENSG00000181218	H2AC25	protein_coding	H2A.W histone [Source:HGNC Symbol;Acc:HGNC:20507]	-0.532539	3.25755	22.143	4.54e-05	0.000865006	Down	0.691337	9.56354
11403	ENSG00000164647	STEAP1	protein_coding	STEAP family member 1 [Source:HGNC Symbol;Acc:HGNC:11378]	-0.53289	2.3789	14.0963	0.000684329	0.00784321	Down	0.691169	5.20142
17484	ENSG00000197576	HOXA4	protein_coding	homeobox A4 [Source:HGNC Symbol;Acc:HGNC:5105]	-0.533475	2.2855	11.6453	0.00174355	0.0162342	Down	0.690889	4.87532
4702	ENSG00000117399	CDC20	protein_coding	cell division cycle 20 [Source:HGNC Symbol;Acc:HGNC:1723]	-0.534311	7.14616	143.588	1.88e-13	3.59e-11	Down	0.690488	141.648
13779	ENSG00000174886	NDUFA11	protein_coding	NADH:ubiquinone oxidoreductase subunit A11 [Source:HGNC Symbol;Acc:HGNC:20371]	-0.535029	3.98613	41.4838	2.87e-07	1.2e-05	Down	0.690145	15.8469
14405	ENSG00000177954	RPS27	protein_coding	ribosomal protein S27 [Source:HGNC Symbol;Acc:HGNC:10416]	-0.535975	8.04099	159.51	4.57e-14	1.07e-11	Down	0.689692	263.377
13614	ENSG00000173915	ATP5MK	protein_coding	ATP synthase membrane subunit k [Source:HGNC Symbol;Acc:HGNC:30889]	-0.536036	5.78044	86.8933	1.08e-10	1.03e-08	Down	0.689663	54.965
48476	ENSG00000265972	TXNIP	protein_coding	thioredoxin interacting protein [Source:HGNC Symbol;Acc:HGNC:16952]	-0.536387	6.24229	95.0198	3.67e-11	4e-09	Down	0.689495	75.7038
11679	ENSG00000165775	FUNDC2	protein_coding	FUN14 domain containing 2 [Source:HGNC Symbol;Acc:HGNC:24925]	-0.536714	5.64163	105.308	1.03e-11	1.32e-09	Down	0.689339	49.9229
2748	ENSG00000103024	NME3	protein_coding	NME/NM23 nucleoside diphosphate kinase 3 [Source:HGNC Symbol;Acc:HGNC:7851]	-0.537136	4.02891	42.9205	2.09e-07	8.98e-06	Down	0.689137	16.3238
17878	ENSG00000198755	RPL10A	protein_coding	ribosomal protein L10a [Source:HGNC Symbol;Acc:HGNC:10299]	-0.537306	8.74979	217.881	6.03e-16	2.57e-13	Down	0.689057	430.477
12496	ENSG00000169020	ATP5ME	protein_coding	ATP synthase membrane subunit e [Source:HGNC Symbol;Acc:HGNC:846]	-0.538351	4.75257	65.5506	2.74e-09	1.89e-07	Down	0.688557	26.9566
2296	ENSG00000100387	RBX1	protein_coding	ring-box 1 [Source:HGNC Symbol;Acc:HGNC:9928]	-0.540444	5.24226	81.7627	2.22e-10	2.02e-08	Down	0.687559	37.851
1628	ENSG00000084207	GSTP1	protein_coding	glutathione S-transferase pi 1 [Source:HGNC Symbol;Acc:HGNC:4638]	-0.540527	7.34564	173.284	1.47e-14	4.32e-12	Down	0.68752	162.652
1598	ENSG00000083457	ITGAE	protein_coding	integrin subunit alpha E [Source:HGNC Symbol;Acc:HGNC:6147]	-0.540927	4.29794	51.9837	3.19e-08	1.68e-06	Down	0.687329	19.6701
36893	ENSG00000243678	NME2	protein_coding	NME/NM23 nucleoside diphosphate kinase 2 [Source:HGNC Symbol;Acc:HGNC:7850]	-0.541861	2.21788	11.2624	0.00202932	0.0181613	Down	0.686884	4.65209
20233	ENSG00000205542	TMSB4X	protein_coding	thymosin beta 4 X-linked [Source:HGNC Symbol;Acc:HGNC:11881]	-0.542587	3.53437	30.3512	4.33e-06	0.000120781	Down	0.686539	11.5864
3271	ENSG00000106153	CHCHD2	protein_coding	coiled-coil-helix-coiled-coil-helix domain containing 2 [Source:HGNC Symbol;Acc:HGNC:21645]	-0.543512	7.07716	153.17	7.9e-14	1.75e-11	Down	0.686099	135.032
1805	ENSG00000088986	DYNLL1	protein_coding	dynein light chain LC8-type 1 [Source:HGNC Symbol;Acc:HGNC:15476]	-0.545612	6.63387	117.017	2.71e-12	3.87e-10	Down	0.685101	99.3101
7741	ENSG00000138778	CENPE	protein_coding	centromere protein E [Source:HGNC Symbol;Acc:HGNC:1856]	-0.547778	7.42958	120.227	1.92e-12	2.86e-10	Down	0.684073	172.396
36803	ENSG00000243449	NICOL1	protein_coding	chromosome 4 open reading frame 48 [Source:HGNC Symbol;Acc:HGNC:34437]	-0.549422	2.93807	19.1023	0.000119651	0.00194881	Down	0.683294	7.66387
7337	ENSG00000136783	NIPSNAP3A	protein_coding	nipsnap homolog 3A [Source:HGNC Symbol;Acc:HGNC:23619]	-0.550965	4.49905	65.6397	2.7e-09	1.87e-07	Down	0.682563	22.6126
17641	ENSG00000198034	RPS4X	protein_coding	ribosomal protein S4 X-linked [Source:HGNC Symbol;Acc:HGNC:10424]	-0.551003	10.7684	206.976	1.25e-15	4.66e-13	Down	0.682545	1744.21
1616	ENSG00000083845	RPS5	protein_coding	ribosomal protein S5 [Source:HGNC Symbol;Acc:HGNC:10426]	-0.551231	8.4949	232.903	2.33e-16	1.16e-13	Down	0.682437	360.761
8428	ENSG00000143553	SNAPIN	protein_coding	SNAP associated protein [Source:HGNC Symbol;Acc:HGNC:17145]	-0.551666	4.58839	67.2814	2.06e-09	1.47e-07	Down	0.682232	24.057
4706	ENSG00000117410	ATP6V0B	protein_coding	ATPase H+ transporting V0 subunit b [Source:HGNC Symbol;Acc:HGNC:861]	-0.551828	5.54508	83.112	1.83e-10	1.69e-08	Down	0.682155	46.6912
11917	ENSG00000166710	B2M	protein_coding	beta-2-microglobulin [Source:HGNC Symbol;Acc:HGNC:914]	-0.552576	6.58851	162.234	3.63e-14	8.98e-12	Down	0.681802	96.2363
3092	ENSG00000105372	RPS19	protein_coding	ribosomal protein S19 [Source:HGNC Symbol;Acc:HGNC:10402]	-0.553573	9.17917	222.378	4.51e-16	2.05e-13	Down	0.681331	579.702
34271	ENSG00000237489	C10orf143	protein_coding	chromosome 10 open reading frame 143 [Source:HGNC Symbol;Acc:HGNC:48677]	-0.554034	1.34641	8.38423	0.00672408	0.0439551	Down	0.681113	2.54279
7073	ENSG00000135404	CD63	protein_coding	CD63 molecule [Source:HGNC Symbol;Acc:HGNC:1692]	-0.555003	6.34452	146.965	1.38e-13	2.72e-11	Down	0.680656	81.2624
6891	ENSG00000134330	IAH1	protein_coding	isoamyl acetate hydrolyzing esterase 1 (putative) [Source:HGNC Symbol;Acc:HGNC:27696]	-0.555908	4.88704	67.9385	1.85e-09	1.36e-07	Down	0.680229	29.59
14660	ENSG00000179271	GADD45GIP1	protein_coding	GADD45G interacting protein 1 [Source:HGNC Symbol;Acc:HGNC:29996]	-0.556728	5.84649	117.879	2.47e-12	3.58e-10	Down	0.679842	57.5398
9268	ENSG00000149922	TBX6	protein_coding	T-box transcription factor 6 [Source:HGNC Symbol;Acc:HGNC:11605]	-0.557348	1.82699	10.8349	0.00240882	0.0206041	Down	0.67955	3.54795
12793	ENSG00000170291	ELP5	protein_coding	elongator acetyltransferase complex subunit 5 [Source:HGNC Symbol;Acc:HGNC:30617]	-0.557544	5.34227	80.4092	2.7e-10	2.42e-08	Down	0.679458	40.5679
256	ENSG00000010278	CD9	protein_coding	CD9 molecule [Source:HGNC Symbol;Acc:HGNC:1709]	-0.557996	4.36897	55.649	1.58e-08	9.03e-07	Down	0.679245	20.6629
1850	ENSG00000089685	BIRC5	protein_coding	baculoviral IAP repeat containing 5 [Source:HGNC Symbol;Acc:HGNC:593]	-0.559736	7.70053	211.51	9.18e-16	3.51e-13	Down	0.678426	208.013
5229	ENSG00000122035	RASL11A	protein_coding	RAS like family 11 member A [Source:HGNC Symbol;Acc:HGNC:23802]	-0.560694	2.33703	14.8233	0.000524376	0.00638858	Down	0.677976	5.05262
178	ENSG00000007255	TRAPPC6A	protein_coding	trafficking protein particle complex 6A [Source:HGNC Symbol;Acc:HGNC:23069]	-0.561462	2.7697	20.8814	6.74e-05	0.00120327	Down	0.677615	6.81967
13476	ENSG00000173221	GLRX	protein_coding	glutaredoxin [Source:HGNC Symbol;Acc:HGNC:4330]	-0.562713	3.2249	23.6419	2.88e-05	0.000605732	Down	0.677028	9.34958
11392	ENSG00000164611	PTTG1	protein_coding	PTTG1 regulator of sister chromatid separation, securin [Source:HGNC Symbol;Acc:HGNC:9690]	-0.563685	6.17539	124.738	1.19e-12	1.88e-10	Down	0.676572	72.273
13787	ENSG00000174917	MICOS13	protein_coding	mitochondrial contact site and cristae organizing system subunit 13 [Source:HGNC Symbol;Acc:HGNC:33702]	-0.563691	4.41003	55.3755	1.67e-08	9.41e-07	Down	0.676569	21.2594
19838	ENSG00000204308	RNF5	protein_coding	ring finger protein 5 [Source:HGNC Symbol;Acc:HGNC:10068]	-0.564476	4.87911	78.983	3.33e-10	2.87e-08	Down	0.676201	29.4278
5708	ENSG00000125743	SNRPD2	protein_coding	small nuclear ribonucleoprotein D2 polypeptide [Source:HGNC Symbol;Acc:HGNC:11159]	-0.564553	7.20375	176.647	1.13e-14	3.4e-12	Down	0.676165	147.417
11562	ENSG00000165264	NDUFB6	protein_coding	NADH:ubiquinone oxidoreductase subunit B6 [Source:HGNC Symbol;Acc:HGNC:7701]	-0.564873	5.44041	94.9456	3.71e-11	4e-09	Down	0.676015	43.4236
17167	ENSG00000196550	FAM72A	protein_coding	family with sequence similarity 72 member A [Source:HGNC Symbol;Acc:HGNC:24044]	-0.56694	2.35587	15.3173	0.000438775	0.00561825	Down	0.675047	5.11904
7033	ENSG00000135211	TMEM60	protein_coding	transmembrane protein 60 [Source:HGNC Symbol;Acc:HGNC:21754]	-0.567158	3.37719	26.5922	1.22e-05	0.000292746	Down	0.674945	10.3905
13455	ENSG00000173137	ADCK5	protein_coding	aarF domain containing kinase 5 [Source:HGNC Symbol;Acc:HGNC:21738]	-0.56803	2.17098	13.0757	0.00100277	0.010685	Down	0.674537	4.50328
9353	ENSG00000151006	PRSS53	protein_coding	serine protease 53 [Source:HGNC Symbol;Acc:HGNC:34407]	-0.568147	2.11289	10.2905	0.0030058	0.0243406	Down	0.674483	4.32557
5500	ENSG00000124253	PCK1	protein_coding	phosphoenolpyruvate carboxykinase 1 [Source:HGNC Symbol;Acc:HGNC:8724]	-0.569104	2.25576	8.12	0.00754788	0.0478317	Down	0.674035	4.77585
12257	ENSG00000168002	POLR2G	protein_coding	RNA polymerase II subunit G [Source:HGNC Symbol;Acc:HGNC:9194]	-0.570332	5.38129	100.32	1.88e-11	2.2e-09	Down	0.673462	41.6803
5697	ENSG00000125691	RPL23	protein_coding	ribosomal protein L23 [Source:HGNC Symbol;Acc:HGNC:10316]	-0.572184	9.13547	212.803	8.42e-16	3.29e-13	Down	0.672598	562.408
12797	ENSG00000170310	STX8	protein_coding	syntaxin 8 [Source:HGNC Symbol;Acc:HGNC:11443]	-0.572333	4.03711	43.0402	2.03e-07	8.81e-06	Down	0.672529	16.4169
10699	ENSG00000162244	RPL29	protein_coding	ribosomal protein L29 [Source:HGNC Symbol;Acc:HGNC:10331]	-0.574545	8.92142	218.009	5.98e-16	2.57e-13	Down	0.671498	484.86
5776	ENSG00000125968	ID1	protein_coding	inhibitor of DNA binding 1, HLH protein [Source:HGNC Symbol;Acc:HGNC:5360]	-0.57588	1.91091	9.3942	0.00436269	0.0319557	Down	0.670877	3.76046
12330	ENSG00000168298	H1-4	protein_coding	H1.4 linker histone, cluster member [Source:HGNC Symbol;Acc:HGNC:4718]	-0.576117	2.94796	8.95124	0.00526492	0.0366952	Down	0.670767	7.71656
234	ENSG00000008988	RPS20	protein_coding	ribosomal protein S20 [Source:HGNC Symbol;Acc:HGNC:10405]	-0.576387	8.11306	177.857	1.03e-14	3.15e-12	Down	0.670641	276.87
5920	ENSG00000127415	IDUA	protein_coding	alpha-L-iduronidase [Source:HGNC Symbol;Acc:HGNC:5391]	-0.576643	1.31442	8.34015	0.00685452	0.0444886	Down	0.670522	2.48703
11569	ENSG00000165283	STOML2	protein_coding	stomatin like 2 [Source:HGNC Symbol;Acc:HGNC:14559]	-0.57724	7.29842	198.294	2.27e-15	7.84e-13	Down	0.670245	157.414
11831	ENSG00000166349	RAG1	protein_coding	recombination activating 1 [Source:HGNC Symbol;Acc:HGNC:9831]	-0.579585	1.52298	9.49355	0.00418412	0.0309869	Down	0.669156	2.87385
6241	ENSG00000130255	RPL36	protein_coding	ribosomal protein L36 [Source:HGNC Symbol;Acc:HGNC:13631]	-0.581441	9.21021	222.828	4.39e-16	2.05e-13	Down	0.668296	592.309
13566	ENSG00000173660	UQCRH	protein_coding	ubiquinol-cytochrome c reductase hinge protein [Source:HGNC Symbol;Acc:HGNC:12590]	-0.582894	6.75188	164.587	2.98e-14	7.72e-12	Down	0.667623	107.775
13489	ENSG00000173267	SNCG	protein_coding	synuclein gamma [Source:HGNC Symbol;Acc:HGNC:11141]	-0.583114	1.2379	8.82703	0.00555271	0.0381681	Down	0.667521	2.35854
14621	ENSG00000179085	DPM3	protein_coding	dolichyl-phosphate mannosyltransferase subunit 3, regulatory [Source:HGNC Symbol;Acc:HGNC:3007]	-0.584345	3.14727	28.1338	7.9e-06	0.00020351	Down	0.666952	8.85977
8783	ENSG00000145982	FARS2	protein_coding	phenylalanyl-tRNA synthetase 2, mitochondrial [Source:HGNC Symbol;Acc:HGNC:21062]	-0.585355	3.81292	36.6941	8.72e-07	3.04e-05	Down	0.666485	14.0541
6128	ENSG00000129235	TXNDC17	protein_coding	thioredoxin domain containing 17 [Source:HGNC Symbol;Acc:HGNC:28218]	-0.586407	4.63368	51.2562	3.68e-08	1.91e-06	Down	0.665999	24.8243
5565	ENSG00000124614	RPS10	protein_coding	ribosomal protein S10 [Source:HGNC Symbol;Acc:HGNC:10383]	-0.591374	3.74477	39.119	4.92e-07	1.89e-05	Down	0.66371	13.4057
6420	ENSG00000131174	COX7B	protein_coding	cytochrome c oxidase subunit 7B [Source:HGNC Symbol;Acc:HGNC:2291]	-0.592525	6.53907	153.619	7.59e-14	1.7e-11	Down	0.663181	92.9944
11856	ENSG00000166441	RPL27A	protein_coding	ribosomal protein L27a [Source:HGNC Symbol;Acc:HGNC:10329]	-0.593053	9.13677	226.728	3.43e-16	1.65e-13	Down	0.662938	562.915
2060	ENSG00000096092	TMEM14A	protein_coding	transmembrane protein 14A [Source:HGNC Symbol;Acc:HGNC:21076]	-0.5937	3.53624	34.3449	1.55e-06	4.95e-05	Down	0.662641	11.6015
8467	ENSG00000143786	CNIH3	protein_coding	cornichon family AMPA receptor auxiliary protein 3 [Source:HGNC Symbol;Acc:HGNC:26802]	-0.594069	1.79787	13.0897	0.000997478	0.0106421	Down	0.662472	3.47705
3597	ENSG00000108826	MRPL27	protein_coding	mitochondrial ribosomal protein L27 [Source:HGNC Symbol;Acc:HGNC:14483]	-0.595667	5.04205	88.3599	8.84e-11	8.74e-09	Down	0.661739	32.9463
6121	ENSG00000129195	PIMREG	protein_coding	PICALM interacting mitotic regulator [Source:HGNC Symbol;Acc:HGNC:25483]	-0.595685	4.15888	43.0798	2.01e-07	8.76e-06	Down	0.66173	17.8627
7416	ENSG00000137101	CD72	protein_coding	CD72 molecule [Source:HGNC Symbol;Acc:HGNC:1696]	-0.595903	1.7286	12.4494	0.00127426	0.0126936	Down	0.66163	3.31406
11153	ENSG00000163864	NMNAT3	protein_coding	nicotinamide nucleotide adenylyltransferase 3 [Source:HGNC Symbol;Acc:HGNC:20989]	-0.596789	1.24422	8.46845	0.00648231	0.0427705	Down	0.661224	2.36891
1752	ENSG00000087495	PHACTR3	protein_coding	phosphatase and actin regulator 3 [Source:HGNC Symbol;Acc:HGNC:15833]	-0.598854	2.0568	14.8706	0.00051546	0.00632576	Down	0.660278	4.16062
16679	ENSG00000188243	COMMD6	protein_coding	COMM domain containing 6 [Source:HGNC Symbol;Acc:HGNC:24015]	-0.599991	4.73154	76.5847	4.75e-10	3.94e-08	Down	0.659758	26.5665
16765	ENSG00000188610	FAM72B	protein_coding	family with sequence similarity 72 member B [Source:HGNC Symbol;Acc:HGNC:24805]	-0.600258	3.10798	27.8269	8.6e-06	0.000220212	Down	0.659636	8.62176
22754	ENSG00000214253	FIS1	protein_coding	fission, mitochondrial 1 [Source:HGNC Symbol;Acc:HGNC:21689]	-0.602209	5.31722	85.7541	1.26e-10	1.19e-08	Down	0.658744	39.8697
2812	ENSG00000103363	ELOB	protein_coding	elongin B [Source:HGNC Symbol;Acc:HGNC:11619]	-0.604262	6.20847	162.737	3.48e-14	8.74e-12	Down	0.657808	73.9496
10399	ENSG00000159884	CCDC107	protein_coding	coiled-coil domain containing 107 [Source:HGNC Symbol;Acc:HGNC:28465]	-0.60768	0.974863	8.2297	0.00719353	0.0461071	Down	0.656251	1.96545
3050	ENSG00000105193	RPS16	protein_coding	ribosomal protein S16 [Source:HGNC Symbol;Acc:HGNC:10396]	-0.608491	8.83896	247.418	9.81e-17	5e-14	Down	0.655882	457.922
8351	ENSG00000143252	SDHC	protein_coding	succinate dehydrogenase complex subunit C [Source:HGNC Symbol;Acc:HGNC:10682]	-0.61165	4.61746	67.7175	1.91e-09	1.39e-07	Down	0.654448	24.5467
15931	ENSG00000185187	SIGIRR	protein_coding	single Ig and TIR domain containing [Source:HGNC Symbol;Acc:HGNC:30575]	-0.613843	3.93764	54.1227	2.11e-08	1.15e-06	Down	0.653454	15.3232
16473	ENSG00000187479	C11orf96	protein_coding	chromosome 11 open reading frame 96 [Source:HGNC Symbol;Acc:HGNC:38675]	-0.615823	3.84393	33.4263	1.95e-06	6.05e-05	Down	0.652558	14.3594
3461	ENSG00000107833	NPM3	protein_coding	nucleophosmin/nucleoplasmin 3 [Source:HGNC Symbol;Acc:HGNC:7931]	-0.616403	5.79974	132.585	5.38e-13	9.23e-11	Down	0.652295	55.705
10171	ENSG00000158042	MRPL17	protein_coding	mitochondrial ribosomal protein L17 [Source:HGNC Symbol;Acc:HGNC:14053]	-0.620541	5.49337	132.362	5.5e-13	9.35e-11	Down	0.650427	45.0474
7786	ENSG00000139187	KLRG1	protein_coding	killer cell lectin like receptor G1 [Source:HGNC Symbol;Acc:HGNC:6380]	-0.623229	1.22177	8.33123	0.00688126	0.044564	Down	0.649216	2.33233
12729	ENSG00000169976	SF3B5	protein_coding	splicing factor 3b subunit 5 [Source:HGNC Symbol;Acc:HGNC:21083]	-0.626818	6.25356	159.521	4.56e-14	1.07e-11	Down	0.647603	76.2974
1758	ENSG00000087884	AAMDC	protein_coding	adipogenesis associated Mth938 domain containing [Source:HGNC Symbol;Acc:HGNC:30205]	-0.627729	1.89552	12.3397	0.00132939	0.0131416	Down	0.647194	3.72055
5899	ENSG00000127184	COX7C	protein_coding	cytochrome c oxidase subunit 7C [Source:HGNC Symbol;Acc:HGNC:2292]	-0.627986	7.10724	202.454	1.7e-15	6.22e-13	Down	0.647079	137.877
4788	ENSG00000118231	CRYGD	protein_coding	crystallin gamma D [Source:HGNC Symbol;Acc:HGNC:2411]	-0.630945	1.8642	14.2518	0.000646182	0.00752389	Down	0.645753	3.64065
13722	ENSG00000174547	MRPL11	protein_coding	mitochondrial ribosomal protein L11 [Source:HGNC Symbol;Acc:HGNC:14042]	-0.63113	5.60529	122.522	1.5e-12	2.34e-10	Down	0.645671	48.6813
5357	ENSG00000123179	EBPL	protein_coding	EBP like [Source:HGNC Symbol;Acc:HGNC:18061]	-0.632465	4.71528	96.7273	2.95e-11	3.27e-09	Down	0.645073	26.2688
13468	ENSG00000173207	CKS1B	protein_coding	CDC28 protein kinase regulatory subunit 1B [Source:HGNC Symbol;Acc:HGNC:19083]	-0.635151	5.5004	109.291	6.46e-12	8.63e-10	Down	0.643873	45.2674
6574	ENSG00000132341	RAN	protein_coding	RAN, member RAS oncogene family [Source:HGNC Symbol;Acc:HGNC:9846]	-0.63558	8.58613	251.548	7.73e-17	4.2e-14	Down	0.643682	384.311
6466	ENSG00000131495	NDUFA2	protein_coding	NADH:ubiquinone oxidoreductase subunit A2 [Source:HGNC Symbol;Acc:HGNC:7685]	-0.636386	4.24501	50.1395	4.6e-08	2.28e-06	Down	0.643322	18.9616
13174	ENSG00000171863	RPS7	protein_coding	ribosomal protein S7 [Source:HGNC Symbol;Acc:HGNC:10440]	-0.639096	8.56681	313.799	3.07e-18	2.72e-15	Down	0.642115	379.197
36381	ENSG00000242372	EIF6	protein_coding	eukaryotic translation initiation factor 6 [Source:HGNC Symbol;Acc:HGNC:6159]	-0.640165	5.13218	91.4275	5.86e-11	6.05e-09	Down	0.64164	35.0704
1949	ENSG00000091947	TMEM101	protein_coding	transmembrane protein 101 [Source:HGNC Symbol;Acc:HGNC:28653]	-0.640731	4.90617	99.217	2.16e-11	2.47e-09	Down	0.641388	29.9851
8502	ENSG00000143977	SNRPG	protein_coding	small nuclear ribonucleoprotein polypeptide G [Source:HGNC Symbol;Acc:HGNC:11163]	-0.640803	5.40268	138.216	3.11e-13	5.81e-11	Down	0.641356	42.3029
12122	ENSG00000167552	TUBA1A	protein_coding	tubulin alpha 1a [Source:HGNC Symbol;Acc:HGNC:20766]	-0.641326	5.68148	128.994	7.7e-13	1.26e-10	Down	0.641124	51.3212
2265	ENSG00000100319	ZMAT5	protein_coding	zinc finger matrin-type 5 [Source:HGNC Symbol;Acc:HGNC:28046]	-0.644577	3.30964	35.2301	1.24e-06	4.16e-05	Down	0.63968	9.9152
5681	ENSG00000125611	CHCHD5	protein_coding	coiled-coil-helix-coiled-coil-helix domain containing 5 [Source:HGNC Symbol;Acc:HGNC:17840]	-0.648157	3.15263	36.5394	9.05e-07	3.14e-05	Down	0.638095	8.89274
14977	ENSG00000180992	MRPL14	protein_coding	mitochondrial ribosomal protein L14 [Source:HGNC Symbol;Acc:HGNC:14279]	-0.650411	4.94422	97.9719	2.52e-11	2.83e-09	Down	0.637099	30.7864
7454	ENSG00000137288	UQCC2	protein_coding	ubiquinol-cytochrome c reductase complex assembly factor 2 [Source:HGNC Symbol;Acc:HGNC:21237]	-0.650588	5.18157	104.082	1.19e-11	1.45e-09	Down	0.63702	36.2919
54448	ENSG00000277791	PSMB3	protein_coding	proteasome 20S subunit beta 3 [Source:HGNC Symbol;Acc:HGNC:9540]	-0.651616	6.22402	171.72	1.67e-14	4.76e-12	Down	0.636567	74.7509
14433	ENSG00000178096	BOLA1	protein_coding	bolA family member 1 [Source:HGNC Symbol;Acc:HGNC:24263]	-0.652296	3.98557	67.4581	2e-09	1.44e-07	Down	0.636267	15.8408
17411	ENSG00000197345	MRPL21	protein_coding	mitochondrial ribosomal protein L21 [Source:HGNC Symbol;Acc:HGNC:14479]	-0.652557	5.50885	120.593	1.84e-12	2.77e-10	Down	0.636152	45.5333
1872	ENSG00000090266	NDUFB2	protein_coding	NADH:ubiquinone oxidoreductase subunit B2 [Source:HGNC Symbol;Acc:HGNC:7697]	-0.659201	4.82865	94.945	3.71e-11	4e-09	Down	0.633229	28.4164
13451	ENSG00000173113	TRMT112	protein_coding	tRNA methyltransferase subunit 11-2 [Source:HGNC Symbol;Acc:HGNC:26940]	-0.65999	5.77381	149.5	1.09e-13	2.27e-11	Down	0.632883	54.7129
4834	ENSG00000118640	VAMP8	protein_coding	vesicle associated membrane protein 8 [Source:HGNC Symbol;Acc:HGNC:12647]	-0.661047	3.45232	46.8311	9.03e-08	4.27e-06	Down	0.632419	10.9459
12659	ENSG00000169689	CENPX	protein_coding	centromere protein X [Source:HGNC Symbol;Acc:HGNC:11422]	-0.662087	5.21891	115.236	3.3e-12	4.67e-10	Down	0.631963	37.2433
3953	ENSG00000111775	COX6A1	protein_coding	cytochrome c oxidase subunit 6A1 [Source:HGNC Symbol;Acc:HGNC:2277]	-0.663843	5.69015	168.801	2.11e-14	5.64e-12	Down	0.631195	51.6305
5641	ENSG00000125356	NDUFA1	protein_coding	NADH:ubiquinone oxidoreductase subunit A1 [Source:HGNC Symbol;Acc:HGNC:7683]	-0.666642	6.1674	147.307	1.33e-13	2.7e-11	Down	0.629971	71.8739
4346	ENSG00000114942	EEF1B2	protein_coding	eukaryotic translation elongation factor 1 beta 2 [Source:HGNC Symbol;Acc:HGNC:3208]	-0.667743	8.0057	308.896	3.88e-18	2.97e-15	Down	0.629491	257.014
5580	ENSG00000124743	KLHL31	protein_coding	kelch like family member 31 [Source:HGNC Symbol;Acc:HGNC:21353]	-0.668531	1.13757	10.6765	0.00256829	0.0216382	Down	0.629147	2.2001
9777	ENSG00000154518	ATP5MC3	protein_coding	ATP synthase membrane subunit c locus 3 [Source:HGNC Symbol;Acc:HGNC:843]	-0.668824	7.21914	259.619	4.9e-17	2.84e-14	Down	0.629019	148.997
17609	ENSG00000197958	RPL12	protein_coding	ribosomal protein L12 [Source:HGNC Symbol;Acc:HGNC:10302]	-0.669247	9.67587	279.95	1.64e-17	1.06e-14	Down	0.628835	817.952
9490	ENSG00000152082	MZT2B	protein_coding	mitotic spindle organizing protein 2B [Source:HGNC Symbol;Acc:HGNC:25886]	-0.669288	5.3196	113.946	3.81e-12	5.3e-10	Down	0.628817	39.9355
2257	ENSG00000100300	TSPO	protein_coding	translocator protein [Source:HGNC Symbol;Acc:HGNC:1158]	-0.669388	5.16578	109.156	6.57e-12	8.7e-10	Down	0.628773	35.8968
3306	ENSG00000106399	RPA3	protein_coding	replication protein A3 [Source:HGNC Symbol;Acc:HGNC:10291]	-0.671708	5.41784	136.524	3.66e-13	6.77e-11	Down	0.627763	42.7496
11954	ENSG00000166851	PLK1	protein_coding	polo like kinase 1 [Source:HGNC Symbol;Acc:HGNC:9077]	-0.671725	7.16917	260.02	4.79e-17	2.84e-14	Down	0.627756	143.925
12068	ENSG00000167311	ART5	protein_coding	ADP-ribosyltransferase 5 [Source:HGNC Symbol;Acc:HGNC:24049]	-0.673445	1.19668	9.87087	0.00357413	0.0276355	Down	0.627008	2.29212
16884	ENSG00000189043	NDUFA4	protein_coding	NDUFA4 mitochondrial complex associated [Source:HGNC Symbol;Acc:HGNC:7687]	-0.674576	5.98397	184.885	6.03e-15	1.95e-12	Down	0.626516	63.2928
5853	ENSG00000126756	UXT	protein_coding	ubiquitously expressed prefoldin like chaperone [Source:HGNC Symbol;Acc:HGNC:12641]	-0.677053	4.42183	57.1784	1.19e-08	7.12e-07	Down	0.625441	21.4341
3675	ENSG00000109475	RPL34	protein_coding	ribosomal protein L34 [Source:HGNC Symbol;Acc:HGNC:10340]	-0.677407	7.82794	289.651	9.97e-18	6.71e-15	Down	0.625288	227.219
1755	ENSG00000087586	AURKA	protein_coding	aurora kinase A [Source:HGNC Symbol;Acc:HGNC:11393]	-0.677565	6.50789	198.234	2.28e-15	7.84e-13	Down	0.62522	91.0063
8967	ENSG00000147403	RPL10	protein_coding	ribosomal protein L10 [Source:HGNC Symbol;Acc:HGNC:10298]	-0.67943	9.03028	363.938	3.41e-19	4.78e-16	Down	0.624412	522.86
12539	ENSG00000169169	CPT1C	protein_coding	carnitine palmitoyltransferase 1C [Source:HGNC Symbol;Acc:HGNC:18540]	-0.680806	2.73999	31.3493	3.33e-06	9.61e-05	Down	0.623816	6.68067
16668	ENSG00000188186	LAMTOR4	protein_coding	late endosomal/lysosomal adaptor, MAPK and MTOR activator 4 [Source:HGNC Symbol;Acc:HGNC:33772]	-0.683606	4.80365	108.574	7.02e-12	9.23e-10	Down	0.622607	27.9281
3925	ENSG00000111665	CDCA3	protein_coding	cell division cycle associated 3 [Source:HGNC Symbol;Acc:HGNC:14624]	-0.683724	4.8492	74.4407	6.58e-10	5.23e-08	Down	0.622556	28.824
2716	ENSG00000102878	HSF4	protein_coding	heat shock transcription factor 4 [Source:HGNC Symbol;Acc:HGNC:5227]	-0.690109	2.51246	18.7048	0.000136448	0.00217399	Down	0.619807	5.70591
9191	ENSG00000149273	RPS3	protein_coding	ribosomal protein S3 [Source:HGNC Symbol;Acc:HGNC:10420]	-0.693057	9.89744	310.203	3.64e-18	2.92e-15	Down	0.618542	953.73
6335	ENSG00000130748	TMEM160	protein_coding	transmembrane protein 160 [Source:HGNC Symbol;Acc:HGNC:26042]	-0.693813	3.73176	61.232	5.76e-09	3.63e-07	Down	0.618218	13.2853
35271	ENSG00000239672	NME1	protein_coding	NME/NM23 nucleoside diphosphate kinase 1 [Source:HGNC Symbol;Acc:HGNC:7849]	-0.694932	6.02692	183.785	6.55e-15	2.08e-12	Down	0.617738	65.2052
9337	ENSG00000150779	TIMM8B	protein_coding	translocase of inner mitochondrial membrane 8 homolog B [Source:HGNC Symbol;Acc:HGNC:11818]	-0.695872	4.39014	50.6389	4.16e-08	2.11e-06	Down	0.617336	20.9683
10665	ENSG00000161992	PRR35	protein_coding	proline rich 35 [Source:HGNC Symbol;Acc:HGNC:14139]	-0.699109	0.909857	9.7717	0.00372468	0.0283693	Down	0.615953	1.87886
17717	ENSG00000198258	UBL5	protein_coding	ubiquitin like 5 [Source:HGNC Symbol;Acc:HGNC:13736]	-0.703868	5.53535	119.471	2.08e-12	3.07e-10	Down	0.613924	46.3776
14480	ENSG00000178381	ZFAND2A	protein_coding	zinc finger AN1-type containing 2A [Source:HGNC Symbol;Acc:HGNC:28073]	-0.704094	3.14667	34.9769	1.32e-06	4.41e-05	Down	0.613828	8.8561
6904	ENSG00000134419	RPS15A	protein_coding	ribosomal protein S15a [Source:HGNC Symbol;Acc:HGNC:10389]	-0.711141	6.04007	169.323	2.02e-14	5.5e-12	Down	0.610837	65.8026
4927	ENSG00000119632	IFI27L2	protein_coding	interferon alpha inducible protein 27 like 2 [Source:HGNC Symbol;Acc:HGNC:19753]	-0.712012	1.74823	18.5067	0.000145744	0.00229816	Down	0.610468	3.35947
4413	ENSG00000115350	POLE4	protein_coding	DNA polymerase epsilon 4, accessory subunit [Source:HGNC Symbol;Acc:HGNC:18755]	-0.713344	3.44364	44.8929	1.36e-07	6.15e-06	Down	0.609905	10.8803
7437	ENSG00000137210	TMEM14B	protein_coding	transmembrane protein 14B [Source:HGNC Symbol;Acc:HGNC:21384]	-0.71389	5.18294	134.033	4.66e-13	8.26e-11	Down	0.609674	36.3262
7390	ENSG00000136942	RPL35	protein_coding	ribosomal protein L35 [Source:HGNC Symbol;Acc:HGNC:10344]	-0.714908	8.5088	321.333	2.17e-18	2.14e-15	Down	0.609244	364.254
1761	ENSG00000088002	SULT2B1	protein_coding	sulfotransferase family 2B member 1 [Source:HGNC Symbol;Acc:HGNC:11459]	-0.715826	0.791285	8.96802	0.0052276	0.0364956	Down	0.608856	1.73062
9991	ENSG00000156482	RPL30	protein_coding	ribosomal protein L30 [Source:HGNC Symbol;Acc:HGNC:10333]	-0.716627	7.25066	249.551	8.67e-17	4.56e-14	Down	0.608518	152.288
15393	ENSG00000183011	NAA38	protein_coding	N-alpha-acetyltransferase 38, NatC auxiliary subunit [Source:HGNC Symbol;Acc:HGNC:28212]	-0.717149	4.99099	135.171	4.17e-13	7.55e-11	Down	0.608298	31.8008
5782	ENSG00000125995	ROMO1	protein_coding	reactive oxygen species modulator 1 [Source:HGNC Symbol;Acc:HGNC:16185]	-0.719743	4.61275	96.39	3.08e-11	3.39e-09	Down	0.607206	24.4667
57678	ENSG00000284753	EEF1AKMT4	protein_coding	EEF1A lysine methyltransferase 4 [Source:HGNC Symbol;Acc:HGNC:53611]	-0.720177	1.18402	12.8772	0.00108147	0.0112737	Down	0.607023	2.2721
12063	ENSG00000167283	ATP5MG	protein_coding	ATP synthase membrane subunit g [Source:HGNC Symbol;Acc:HGNC:14247]	-0.72072	5.42647	171.151	1.75e-14	4.9e-12	Down	0.606795	43.0061
4260	ENSG00000114125	RNF7	protein_coding	ring finger protein 7 [Source:HGNC Symbol;Acc:HGNC:10070]	-0.721838	4.66247	104.08	1.19e-11	1.45e-09	Down	0.606325	25.3246
8704	ENSG00000145425	RPS3A	protein_coding	ribosomal protein S3A [Source:HGNC Symbol;Acc:HGNC:10421]	-0.723555	7.72791	217.663	6.12e-16	2.57e-13	Down	0.605603	211.998
1609	ENSG00000083807	SLC27A5	protein_coding	solute carrier family 27 member 5 [Source:HGNC Symbol;Acc:HGNC:10999]	-0.72511	1.95578	19.1075	0.000119452	0.00194746	Down	0.604951	3.87926
12966	ENSG00000171017	LRRC8E	protein_coding	leucine rich repeat containing 8 VRAC subunit E [Source:HGNC Symbol;Acc:HGNC:26272]	-0.738563	0.49471	8.47085	0.00647598	0.0427623	Down	0.599336	1.40904
11470	ENSG00000164898	FMC1	protein_coding	formation of mitochondrial complex V assembly factor 1 homolog [Source:HGNC Symbol;Acc:HGNC:26946]	-0.7399	2.28959	24.8156	2.03e-05	0.000453773	Down	0.598781	4.88917
724	ENSG00000054148	PHPT1	protein_coding	phosphohistidine phosphatase 1 [Source:HGNC Symbol;Acc:HGNC:30033]	-0.748919	4.37232	88.3267	8.88e-11	8.74e-09	Down	0.595049	20.711
30188	ENSG00000231500	RPS18	protein_coding	ribosomal protein S18 [Source:HGNC Symbol;Acc:HGNC:10401]	-0.74947	9.72173	381.305	1.7e-19	2.6e-16	Down	0.594822	844.37
23251	ENSG00000215784	FAM72D	protein_coding	family with sequence similarity 72 member D [Source:HGNC Symbol;Acc:HGNC:33593]	-0.750935	1.97831	20.3678	7.93e-05	0.00138919	Down	0.594219	3.94032
13170	ENSG00000171858	RPS21	protein_coding	ribosomal protein S21 [Source:HGNC Symbol;Acc:HGNC:10409]	-0.753314	7.5172	382.456	1.62e-19	2.6e-16	Down	0.593239	183.19
162	ENSG00000006757	PNPLA4	protein_coding	patatin like phospholipase domain containing 4 [Source:HGNC Symbol;Acc:HGNC:24887]	-0.756671	1.12448	9.83331	0.00363038	0.0278896	Down	0.591861	2.18023
9143	ENSG00000148834	GSTO1	protein_coding	glutathione S-transferase omega 1 [Source:HGNC Symbol;Acc:HGNC:13312]	-0.763108	5.60055	146.31	1.46e-13	2.86e-11	Down	0.589226	48.5215
22527	ENSG00000213741	RPS29	protein_coding	ribosomal protein S29 [Source:HGNC Symbol;Acc:HGNC:10419]	-0.771313	6.81971	215.045	7.26e-16	2.98e-13	Down	0.585884	112.963
3385	ENSG00000107020	PLGRKT	protein_coding	plasminogen receptor with a C-terminal lysine [Source:HGNC Symbol;Acc:HGNC:23633]	-0.773253	2.73214	32.4106	2.53e-06	7.62e-05	Down	0.585097	6.6444
12631	ENSG00000169567	HINT1	protein_coding	histidine triad nucleotide binding protein 1 [Source:HGNC Symbol;Acc:HGNC:4912]	-0.774299	7.09842	331.939	1.34e-18	1.46e-15	Down	0.584673	137.037
11383	ENSG00000164587	RPS14	protein_coding	ribosomal protein S14 [Source:HGNC Symbol;Acc:HGNC:10387]	-0.775554	8.80177	462.77	9.15e-21	3.85e-17	Down	0.584164	446.268
3619	ENSG00000108961	RANGRF	protein_coding	RAN guanine nucleotide release factor [Source:HGNC Symbol;Acc:HGNC:17679]	-0.776863	0.849511	10.8826	0.00236309	0.0203059	Down	0.583635	1.80189
2115	ENSG00000099795	NDUFB7	protein_coding	NADH:ubiquinone oxidoreductase subunit B7 [Source:HGNC Symbol;Acc:HGNC:7702]	-0.7811	4.96913	152.279	8.54e-14	1.84e-11	Down	0.581923	31.3226
6860	ENSG00000134222	PSRC1	protein_coding	proline and serine rich coiled-coil 1 [Source:HGNC Symbol;Acc:HGNC:24472]	-0.782428	5.18687	170.795	1.8e-14	4.96e-12	Down	0.581388	36.4254
12929	ENSG00000170889	RPS9	protein_coding	ribosomal protein S9 [Source:HGNC Symbol;Acc:HGNC:10442]	-0.783748	8.23667	391.42	1.15e-19	2.14e-16	Down	0.580856	301.638
12304	ENSG00000168209	DDIT4	protein_coding	DNA damage inducible transcript 4 [Source:HGNC Symbol;Acc:HGNC:24944]	-0.785643	6.94594	198.504	2.24e-15	7.84e-13	Down	0.580093	123.293
15366	ENSG00000182899	RPL35A	protein_coding	ribosomal protein L35a [Source:HGNC Symbol;Acc:HGNC:10345]	-0.785692	8.12001	424.084	3.43e-20	9.62e-17	Down	0.580074	278.206
2249	ENSG00000100288	CHKB	protein_coding	choline kinase beta [Source:HGNC Symbol;Acc:HGNC:1938]	-0.785941	1.16167	12.732	0.00114317	0.0117137	Down	0.579973	2.23717
9265	ENSG00000149806	FAU	protein_coding	FAU ubiquitin like and ribosomal protein S30 fusion [Source:HGNC Symbol;Acc:HGNC:3597]	-0.788409	7.31282	395.46	9.83e-20	2.07e-16	Down	0.578982	158.993
4097	ENSG00000112695	COX7A2	protein_coding	cytochrome c oxidase subunit 7A2 [Source:HGNC Symbol;Acc:HGNC:2288]	-0.790466	5.9486	251.847	7.6e-17	4.2e-14	Down	0.578157	61.7599
3969	ENSG00000111843	TMEM14C	protein_coding	transmembrane protein 14C [Source:HGNC Symbol;Acc:HGNC:20952]	-0.791275	5.82486	214.492	7.53e-16	3.02e-13	Down	0.577833	56.6835
11176	ENSG00000163923	RPL39L	protein_coding	ribosomal protein L39 like [Source:HGNC Symbol;Acc:HGNC:17094]	-0.794901	3.39023	57.9379	1.04e-08	6.26e-07	Down	0.576383	10.4848
11056	ENSG00000163584	RPL22L1	protein_coding	ribosomal protein L22 like 1 [Source:HGNC Symbol;Acc:HGNC:27610]	-0.798757	6.59198	271.683	2.54e-17	1.58e-14	Down	0.574844	96.468
5567	ENSG00000124635	H2BC11	protein_coding	H2B clustered histone 11 [Source:HGNC Symbol;Acc:HGNC:4761]	-0.804113	2.1225	22.3932	4.2e-05	0.000815629	Down	0.572714	4.35448
4131	ENSG00000112984	KIF20A	protein_coding	kinesin family member 20A [Source:HGNC Symbol;Acc:HGNC:9787]	-0.806086	6.33428	297.303	6.8e-18	4.98e-15	Down	0.571931	80.6881
20234	ENSG00000205544	TMEM256	protein_coding	transmembrane protein 256 [Source:HGNC Symbol;Acc:HGNC:28618]	-0.813242	3.11357	52.8848	2.68e-08	1.42e-06	Down	0.569102	8.6552
3550	ENSG00000108551	RASD1	protein_coding	ras related dexamethasone induced 1 [Source:HGNC Symbol;Acc:HGNC:15828]	-0.820506	0.452498	9.524	0.0041314	0.0306891	Down	0.566243	1.36841
19674	ENSG00000203778	FAM229B	protein_coding	family with sequence similarity 229 member B [Source:HGNC Symbol;Acc:HGNC:33858]	-0.826295	3.84601	84.8978	1.42e-10	1.33e-08	Down	0.563976	14.3802
14953	ENSG00000180879	SSR4	protein_coding	signal sequence receptor subunit 4 [Source:HGNC Symbol;Acc:HGNC:11326]	-0.8276	6.64099	295.138	7.57e-18	5.31e-15	Down	0.563466	99.8017
12265	ENSG00000168028	RPSA	protein_coding	ribosomal protein SA [Source:HGNC Symbol;Acc:HGNC:6502]	-0.830431	9.10918	429.229	2.86e-20	9.62e-17	Down	0.562361	552.252
17982	ENSG00000198937	CCDC167	protein_coding	coiled-coil domain containing 167 [Source:HGNC Symbol;Acc:HGNC:21239]	-0.833905	4.01117	104.314	1.16e-11	1.45e-09	Down	0.561009	16.1243
13942	ENSG00000175701	MTLN	protein_coding	mitoregulin [Source:HGNC Symbol;Acc:HGNC:27339]	-0.844169	2.58483	32.3427	2.57e-06	7.7e-05	Down	0.557032	5.99944
6447	ENSG00000131400	NAPSA	protein_coding	napsin A aspartic peptidase [Source:HGNC Symbol;Acc:HGNC:13395]	-0.852972	0.570941	10.1404	0.00319742	0.0254719	Down	0.553643	1.48549
13314	ENSG00000172428	COPS9	protein_coding	COP9 signalosome subunit 9 [Source:HGNC Symbol;Acc:HGNC:21314]	-0.855218	4.51392	109.705	6.16e-12	8.3e-10	Down	0.552782	22.8468
2025	ENSG00000095303	PTGS1	protein_coding	prostaglandin-endoperoxide synthase 1 [Source:HGNC Symbol;Acc:HGNC:9604]	-0.856897	0.161178	8.05826	0.007757	0.0487347	Down	0.552139	1.1182
4506	ENSG00000115944	COX7A2L	protein_coding	cytochrome c oxidase subunit 7A2 like [Source:HGNC Symbol;Acc:HGNC:2289]	-0.859066	6.12999	339.782	9.48e-19	1.17e-15	Down	0.551309	70.0341
14388	ENSG00000177854	TMEM187	protein_coding	transmembrane protein 187 [Source:HGNC Symbol;Acc:HGNC:13705]	-0.860789	2.95303	60.1769	6.94e-09	4.32e-07	Down	0.550651	7.74372
6966	ENSG00000134809	TIMM10	protein_coding	translocase of inner mitochondrial membrane 10 [Source:HGNC Symbol;Acc:HGNC:11814]	-0.861319	4.00364	76.016	5.18e-10	4.24e-08	Down	0.550449	16.0404
4374	ENSG00000115163	CENPA	protein_coding	centromere protein A [Source:HGNC Symbol;Acc:HGNC:1851]	-0.873038	4.61644	134.39	4.5e-13	8.06e-11	Down	0.545996	24.5294
14495	ENSG00000178449	COX14	protein_coding	cytochrome c oxidase assembly factor COX14 [Source:HGNC Symbol;Acc:HGNC:28216]	-0.874928	3.22144	54.3028	2.04e-08	1.13e-06	Down	0.545281	9.32718
6832	ENSG00000134057	CCNB1	protein_coding	cyclin B1 [Source:HGNC Symbol;Acc:HGNC:1579]	-0.883499	7.16288	339.134	9.75e-19	1.17e-15	Down	0.542051	143.298
14894	ENSG00000180573	H2AC6	protein_coding	H2A clustered histone 6 [Source:HGNC Symbol;Acc:HGNC:4733]	-0.886217	1.83088	21.9906	4.76e-05	0.000900346	Down	0.541031	3.55755
19809	ENSG00000204228	HSD17B8	protein_coding	hydroxysteroid 17-beta dehydrogenase 8 [Source:HGNC Symbol;Acc:HGNC:3554]	-0.889269	2.1396	27.2777	1e-05	0.000248866	Down	0.539887	4.4064
6457	ENSG00000131469	RPL27	protein_coding	ribosomal protein L27 [Source:HGNC Symbol;Acc:HGNC:10328]	-0.894668	9.3239	596.952	1.86e-22	1.57e-18	Down	0.537871	640.875
2189	ENSG00000100097	LGALS1	protein_coding	galectin 1 [Source:HGNC Symbol;Acc:HGNC:6561]	-0.8997	2.17242	31.7565	2.99e-06	8.79e-05	Down	0.535998	4.5078
37119	ENSG00000244187	TMEM141	protein_coding	transmembrane protein 141 [Source:HGNC Symbol;Acc:HGNC:28211]	-0.909354	3.06116	56.0798	1.46e-08	8.51e-07	Down	0.532423	8.34644
7400	ENSG00000137038	DMAC1	protein_coding	distal membrane arm assembly complex 1 [Source:HGNC Symbol;Acc:HGNC:30536]	-0.912589	4.32935	129.422	7.38e-13	1.22e-10	Down	0.531231	20.1032
7187	ENSG00000135940	COX5B	protein_coding	cytochrome c oxidase subunit 5B [Source:HGNC Symbol;Acc:HGNC:2269]	-0.9135	5.98731	311.486	3.43e-18	2.88e-15	Down	0.530896	63.4394
3933	ENSG00000111678	C12orf57	protein_coding	chromosome 12 open reading frame 57 [Source:HGNC Symbol;Acc:HGNC:29521]	-0.914019	3.13091	61.5029	5.49e-09	3.5e-07	Down	0.530704	8.75986
10679	ENSG00000162069	BICDL2	protein_coding	BICD family like cargo adaptor 2 [Source:HGNC Symbol;Acc:HGNC:33584]	-0.923352	0.782873	13.7406	0.000781038	0.00873154	Down	0.527282	1.72055
10283	ENSG00000158887	MPZ	protein_coding	myelin protein zero [Source:HGNC Symbol;Acc:HGNC:7225]	-0.924364	0.743726	11.1459	0.00212613	0.0187978	Down	0.526913	1.67449
1699	ENSG00000086506	HBQ1	protein_coding	hemoglobin subunit theta 1 [Source:HGNC Symbol;Acc:HGNC:4833]	-0.993532	1.26882	25.9664	1.45e-05	0.000340324	Down	0.502247	2.40964
11348	ENSG00000164405	UQCRQ	protein_coding	ubiquinol-cytochrome c reductase complex III subunit VII [Source:HGNC Symbol;Acc:HGNC:29594]	-1.01857	5.77994	331.204	1.38e-18	1.46e-15	Down	0.493606	54.9461
11497	ENSG00000164978	NUDT2	protein_coding	nudix hydrolase 2 [Source:HGNC Symbol;Acc:HGNC:8049]	-1.02011	3.63115	89.1249	7.97e-11	8.03e-09	Down	0.493077	12.3904
15540	ENSG00000183617	MRPL54	protein_coding	mitochondrial ribosomal protein L54 [Source:HGNC Symbol;Acc:HGNC:16685]	-1.02099	4.29018	149.265	1.12e-13	2.29e-11	Down	0.492777	19.5647
11096	ENSG00000163682	RPL9	protein_coding	ribosomal protein L9 [Source:HGNC Symbol;Acc:HGNC:10369]	-1.03877	8.35759	613.042	1.24e-22	1.57e-18	Down	0.486742	328.008
45907	ENSG00000260428	SCX	protein_coding	scleraxis bHLH transcription factor [Source:HGNC Symbol;Acc:HGNC:32322]	-1.05196	-0.0667646	10.733	0.0025115	0.0212769	Down	0.482312	0.954777
5435	ENSG00000123975	CKS2	protein_coding	CDC28 protein kinase regulatory subunit 2 [Source:HGNC Symbol;Acc:HGNC:2000]	-1.07322	6.23507	318.476	2.47e-18	2.31e-15	Down	0.475256	75.3258
28903	ENSG00000229637	PRAC2	protein_coding	PRAC2 small nuclear protein [Source:HGNC Symbol;Acc:HGNC:30143]	-1.08534	-0.434027	8.07798	0.00769401	0.0484838	Down	0.47128	0.740193
7968	ENSG00000140451	PIF1	protein_coding	PIF1 5'-to-3' DNA helicase [Source:HGNC Symbol;Acc:HGNC:26220]	-1.425	3.06525	124.765	1.19e-12	1.88e-10	Down	0.37242	8.37014
17320	ENSG00000197061	H4C3	protein_coding	H4 clustered histone 3 [Source:HGNC Symbol;Acc:HGNC:4787]	-1.73802	0.997143	46.5877	9.52e-08	4.49e-06	Down	0.29978	1.99604
33805	ENSG00000236824	BCYRN1	scRNA	brain cytoplasmic RNA 1 [Source:HGNC Symbol;Acc:HGNC:1022]	-1.39028	0.717075	23.4611	3.04e-05	0.000631349	Down	0.381492	1.64385
21447	ENSG00000209482	SNORD83A	snoRNA	small nucleolar RNA, C/D box 83A [Source:HGNC Symbol;Acc:HGNC:17131]	-0.969369	-0.0287301	8.3097	0.00694814	0.0449107	Down	0.51073	0.980283
19272	ENSG00000201882	NA	snoRNA		-1.27708	-0.195983	9.00914	0.00514198	0.0361529	Down	0.41263	0.872978
55630	ENSG00000279673	NA	TEC	TEC	-0.928095	0.468379	11.6968	0.00170884	0.0159995	Down	0.525552	1.38355
56031	ENSG00000280183	NA	TEC	novel transcript	-1.41214	-0.485184	8.43171	0.00659525	0.0433288	Down	0.375754	0.714406
50990	ENSG00000271138	NA	IG_V_pseudogene	immunoglobulin lambda variable (IV)/OR22-1 (pseudogene) [Source:HGNC Symbol;Acc:HGNC:15694]	-0.455816	0.458055	2.75152	0.106806	0.292475	Unchanged	0.729098	1.37369
58562	ENSG00000286214	NA	lncRNA	COPG2 imprinted transcript 1	1.11388	-0.0359598	7.65723	0.00926795	0.0558052	Unchanged	2.16427	0.975383
38294	ENSG00000249207	NA	lncRNA	novel transcript	0.995193	-0.423763	5.73837	0.0225455	0.104297	Unchanged	1.99335	0.745478
26085	ENSG00000225465	NA	lncRNA	RFPL1 antisense RNA 1 [Source:HGNC Symbol;Acc:HGNC:9978]	0.99391	-0.00640397	7.59118	0.00954815	0.0570481	Unchanged	1.99158	0.995571
49946	ENSG00000268912	NA	lncRNA	novel transcript	0.968659	-0.375465	7.23262	0.0112221	0.0644129	Unchanged	1.95702	0.770857
14635	ENSG00000179141	NA	lncRNA	MTUS2 antisense RNA 1 [Source:HGNC Symbol;Acc:HGNC:40924]	0.948718	-0.283086	4.27722	0.0467021	0.170374	Unchanged	1.93016	0.821831
43928	ENSG00000257761	LOC124902964	lncRNA	novel transcript, antisense to LGR5	0.928708	-0.423939	6.16054	0.0184363	0.0910987	Unchanged	1.90357	0.745387
45283	ENSG00000259583	ALDH1A3-AS1	lncRNA	novel transcript, antisense to LRRK1 and ALDH1A3	0.830165	-0.178851	6.19492	0.0181322	0.0900757	Unchanged	1.77789	0.883407
59386	ENSG00000287064	NA	lncRNA	novel transcript	0.781825	-0.12151	5.15087	0.0300221	0.126186	Unchanged	1.7193	0.919225
57090	ENSG00000283696	NA	lncRNA	novel transcript	0.77514	-0.453892	4.69563	0.0377012	0.147337	Unchanged	1.71136	0.730071
58630	ENSG00000286285	NA	lncRNA	novel transcript	0.724805	-0.374973	4.02838	0.0531456	0.185475	Unchanged	1.65268	0.77112
60352	ENSG00000288056	NA	lncRNA	novel transcript	0.708995	0.463329	7.01512	0.0123848	0.0691123	Unchanged	1.63466	1.37872
50342	ENSG00000270039	NA	lncRNA	novel transcript	0.704642	-0.264878	4.11325	0.0508356	0.18029	Unchanged	1.62974	0.832269
24659	ENSG00000223374	NA	lncRNA	novel transcript	0.673983	0.369584	5.95222	0.0203429	0.0974653	Unchanged	1.59547	1.29198
59399	ENSG00000287077	NA	lncRNA	novel transcript	0.66731	-0.137707	3.91751	0.0563335	0.192762	Unchanged	1.58811	0.908962
35767	ENSG00000240889	NDUFB2-AS1	lncRNA	NDUFB2 antisense RNA 1 [Source:HGNC Symbol;Acc:HGNC:40396]	0.659205	0.281369	6.04704	0.019445	0.0945827	Unchanged	1.57921	1.21535
39034	ENSG00000250371	NA	lncRNA	novel transcript	0.657691	-0.2215	4.19715	0.0486629	0.175236	Unchanged	1.57756	0.857673
58678	ENSG00000286337	NA	lncRNA	novel transcript, antisense to FZD6	0.654392	-0.0140554	4.33624	0.0452831	0.167227	Unchanged	1.57395	0.990305
52290	ENSG00000273449	NA	lncRNA	novel transcript	0.652178	0.187377	5.50523	0.0252307	0.112452	Unchanged	1.57154	1.13869
39705	ENSG00000251381	LINC00958	lncRNA	long intergenic non-protein coding RNA 958 [Source:HGNC Symbol;Acc:HGNC:48671]	0.648393	0.0513638	3.37742	0.0752764	0.234846	Unchanged	1.56742	1.03624
50390	ENSG00000270130	NA	lncRNA	novel transcript, sense intronic to CCDC92	0.647161	-0.0825478	3.59388	0.0669403	0.216424	Unchanged	1.56608	0.944388
13182	ENSG00000171889	MIR31HG	lncRNA	MIR31 host gene [Source:HGNC Symbol;Acc:HGNC:37187]	0.644917	-0.375369	3.12923	0.086317	0.256065	Unchanged	1.56365	0.770908
59775	ENSG00000287460	NA	lncRNA	novel transcript	0.644277	-0.162411	4.11726	0.0507284	0.180254	Unchanged	1.56296	0.893531
45862	ENSG00000260369	NA	lncRNA	novel transcript	0.641874	-0.474116	2.35645	0.134487	0.337271	Unchanged	1.56035	0.719908
48336	ENSG00000265678	NA	lncRNA	novel transcript, antisense CCDC57	0.637284	0.093396	3.98633	0.0543262	0.188384	Unchanged	1.5554	1.06688
56265	ENSG00000280604	NA	lncRNA	PCBP3 overlapping transcript 1	0.634924	0.0659248	3.57966	0.0674525	0.217442	Unchanged	1.55286	1.04676
46240	ENSG00000260898	ADPGK-AS1	lncRNA	ADPGK antisense RNA 1 [Source:HGNC Symbol;Acc:HGNC:44144]	0.634288	-0.484329	2.71563	0.109042	0.295902	Unchanged	1.55217	0.714829
31068	ENSG00000232807	NA	lncRNA	novel transcript, antisense to FBXO18	0.625819	0.219181	5.01004	0.0321918	0.132484	Unchanged	1.54309	1.16407
56367	ENSG00000281189	GHET1	lncRNA	gastric carcinoma proliferation enhancing transcript 1 [Source:HGNC Symbol;Acc:HGNC:49425]	0.618849	0.967209	7.40814	0.0103608	0.0607176	Unchanged	1.53565	1.95505
27075	ENSG00000226891	LINC01359	lncRNA	long intergenic non-protein coding RNA 1359 [Source:HGNC Symbol;Acc:HGNC:50591]	0.611084	0.0661105	4.82791	0.0352622	0.141158	Unchanged	1.52741	1.04689
52102	ENSG00000273108	NA	lncRNA	novel transcript, antisense to SH3PXD2A	0.611053	0.299446	4.64103	0.0387483	0.149906	Unchanged	1.52737	1.23067
51565	ENSG00000272129	NA	lncRNA	novel transcript	0.599651	-0.494775	2.07746	0.159091	0.375784	Unchanged	1.51535	0.709672
55320	ENSG00000279277	NA	lncRNA	novel transcript	0.599183	-0.328434	2.38972	0.131852	0.333097	Unchanged	1.51486	0.796401
59367	ENSG00000287045	NA	lncRNA	novel transcript, antisense to PLS1	0.59714	-0.319025	2.74522	0.107199	0.293178	Unchanged	1.51271	0.801611
51569	ENSG00000272138	LINC01607	lncRNA	long intergenic non-protein coding RNA 1607 [Source:HGNC Symbol;Acc:HGNC:51660]	0.596683	-0.365704	3.01368	0.0920673	0.266477	Unchanged	1.51224	0.77609
39507	ENSG00000251095	NA	lncRNA	novel transcript	0.5928	0.576136	4.95529	0.0330813	0.135128	Unchanged	1.50817	1.49085
37525	ENSG00000247121	NA	lncRNA	novel transcript, antisense to LNPEP and ERAP2	0.583959	-0.309557	2.41248	0.130085	0.330518	Unchanged	1.49896	0.80689
58932	ENSG00000286594	NA	lncRNA	novel transcript	0.581098	0.70792	5.83784	0.0214857	0.100977	Unchanged	1.49599	1.63345
28451	ENSG00000228956	NA	lncRNA	SATB1 antisense RNA 1 [Source:HGNC Symbol;Acc:HGNC:50687]	0.578529	0.316795	4.42249	0.0433166	0.162136	Unchanged	1.49333	1.24556
58489	ENSG00000286136	NA	lncRNA	novel transcript	0.576514	0.186991	3.65328	0.0648339	0.211812	Unchanged	1.49124	1.13839
37094	ENSG00000244124	NA	lncRNA	ATP1B3 antisense RNA 1 [Source:HGNC Symbol;Acc:HGNC:40088]	0.572969	-0.256201	3.29754	0.0786463	0.24142	Unchanged	1.48758	0.83729
59320	ENSG00000286997	NA	lncRNA	novel transcript, antisense to BCAS3	0.570866	-0.212752	2.62418	0.114939	0.30628	Unchanged	1.48541	0.86289
58030	ENSG00000285650	NA	lncRNA	Novel transcript, antisense to CENPP	0.559626	0.890288	5.14412	0.0301181	0.126432	Unchanged	1.47389	1.85355
59116	ENSG00000286787	NA	lncRNA	novel transcript, antisense to PSMF1	0.554176	-0.113698	3.56981	0.0678133	0.218228	Unchanged	1.46833	0.924216
43504	ENSG00000256862	PARP11-AS1	lncRNA	PARP11 antisense RNA 1 [Source:HGNC Symbol;Acc:HGNC:40103]	0.553074	-0.346724	2.29765	0.139268	0.344182	Unchanged	1.46721	0.786368
33338	ENSG00000236137	CD101-AS1	lncRNA	novel transcript	0.547012	-0.282665	2.37133	0.133291	0.33532	Unchanged	1.46106	0.822071
54827	ENSG00000278576	NA	lncRNA	novel transcript, sense intronic to ZC3H14	0.537394	0.967359	5.66068	0.0233978	0.106917	Unchanged	1.45135	1.95526
46387	ENSG00000261096	NA	lncRNA	novel transcript	0.533718	0.468412	3.57112	0.067762	0.218117	Unchanged	1.44765	1.38359
44510	ENSG00000258682	NA	lncRNA	novel transcript, sense overlapping PSMA3	0.533468	0.556522	4.09271	0.0513786	0.181415	Unchanged	1.4474	1.47072
25609	ENSG00000224758	LINC01167	lncRNA	long intergenic non-protein coding RNA 1167 [Source:HGNC Symbol;Acc:HGNC:49536]	0.531278	0.107607	3.23545	0.0813775	0.247089	Unchanged	1.44521	1.07744
37826	ENSG00000248476	NA	lncRNA	BACH1 intronic transcript 1 [Source:HGNC Symbol;Acc:HGNC:40006]	0.513271	0.134377	3.07038	0.0891862	0.261012	Unchanged	1.42728	1.09762
47571	ENSG00000263990	NA	lncRNA	novel transcript	0.510886	-0.187556	2.6111	0.115813	0.307779	Unchanged	1.42492	0.878092
45064	ENSG00000259319	NA	lncRNA	novel transcript, antisense to JDP2	0.508067	1.11118	6.1043	0.0189225	0.0928195	Unchanged	1.42214	2.16022
58175	ENSG00000285803	NA	lncRNA	novel transcript, antisense to AGAP6	0.507518	0.88188	4.74949	0.0366791	0.144865	Unchanged	1.4216	1.84278
26149	ENSG00000225555	LOC105372791	lncRNA	novel transcript	0.504126	-0.328462	1.73038	0.197598	0.427898	Unchanged	1.41826	0.796385
24140	ENSG00000221953	LINC02897	lncRNA	chromosome 1 open reading frame 229 [Source:HGNC Symbol;Acc:HGNC:33759]	0.503176	0.044348	2.92757	0.0966334	0.27436	Unchanged	1.41733	1.03122
32939	ENSG00000235530	TMEM11-DT	lncRNA	novel transcript, antisense to TMEM11	0.502563	0.468901	2.86093	0.100347	0.281483	Unchanged	1.41673	1.38405
45027	ENSG00000259275	NA	lncRNA	novel transcript	0.500421	0.293548	3.11066	0.0872045	0.257224	Unchanged	1.41463	1.22565
34540	ENSG00000237883	NA	lncRNA	DGUOK antisense RNA 1 [Source:HGNC Symbol;Acc:HGNC:43441]	0.495704	0.902447	4.93454	0.0334255	0.136006	Unchanged	1.41001	1.86923
53432	ENSG00000275734	NA	lncRNA	novel transcript, sense overlapping CDK10	0.493277	0.585671	3.43068	0.0731191	0.229872	Unchanged	1.40764	1.50074
19653	ENSG00000203709	NA	lncRNA	MIR29B2 and MIR29C host gene [Source:HGNC Symbol;Acc:HGNC:32018]	0.492527	1.98507	6.6188	0.0148647	0.0786721	Unchanged	1.40691	3.95883
[truncated: 16,427 more rows]

## Sheet: KD
Table S1. DEG of DJ-I KD X-ray versus DJ-1 KD
[truncated: 18,159 more rows]
