# Supplementary material for: Manipulating PARK7/DJ-1 Levels by Genotoxic Stress Alters Noncoding RNAs and Cellular Homeostasis
Source: Cells. 2025 Nov 25;14(23):1860. doi: 10.3390/cells14231860 (PMC12691451; doi:10.3390/cells14231860)
Supplement: Supplementary file 1 [file cells-14-01860-s001.zip › CELLS-DJ-1-Rev-Suppl Table S3 (UD-enrich).xlsx]

## Sheet: Up-enrichment
Table S2. Enrichment of upregulated (Up) genes for DJ-1 KD (codDEG is by FDR <0.05 and fold change (log2(FC)≥1
#category	term ID	term description	observed gene count	background gene count	strength	signal	false discovery rate
GO Component	GO:0030054	Cell junction	151	2115	0.26	0.82	2.36e-09
GO Component	GO:0070161	Anchoring junction	101	1325	0.29	0.75	4.89e-07
GO Component	GO:0016020	Membrane	454	9523	0.09	0.53	3.69e-06
GO Process	GO:0032502	Developmental process	304	5657	0.14	0.57	4.08e-06
GO Process	GO:0048518	Positive regulation of biological process	325	6207	0.13	0.56	4.08e-06
GO Process	GO:0048519	Negative regulation of biological process	289	5313	0.14	0.58	4.08e-06
GO Process	GO:0048522	Positive regulation of cellular process	300	5584	0.14	0.57	4.08e-06
GO Process	GO:0048523	Negative regulation of cellular process	260	4736	0.15	0.58	4.08e-06
GO Process	GO:0048856	Anatomical structure development	279	5117	0.14	0.58	4.08e-06
GO Process	GO:0050789	Regulation of biological process	539	11655	0.07	0.52	4.08e-06
GO Process	GO:0051239	Regulation of multicellular organismal process	173	2749	0.21	0.63	4.08e-06
GO Process	GO:0050794	Regulation of cellular process	513	11025	0.08	0.52	4.65e-06
GO Process	GO:0023051	Regulation of signaling	197	3367	0.17	0.59	7.23e-06
GO Process	GO:0007275	Multicellular organism development	234	4209	0.15	0.57	8.22e-06
GO Process	GO:0007399	Nervous system development	141	2188	0.22	0.62	8.22e-06
GO Process	GO:0010646	Regulation of cell communication	196	3355	0.17	0.59	8.22e-06
GO Process	GO:0048731	System development	219	3867	0.16	0.58	8.22e-06
COMPARTMENTS	GOCC:0065010	Extracellular membrane-bounded organelle	51	473	0.44	0.86	1.4e-06
COMPARTMENTS	GOCC:0043230	Extracellular organelle	53	524	0.41	0.82	2.51e-06
COMPARTMENTS	GOCC:1903561	Extracellular vesicle	51	500	0.42	0.82	2.62e-06
UniProt Keywords	KW-0597	Phosphoprotein	444	8122	0.15	0.79	1.59e-16

## Sheet: Down-enrichment
Table S3. Enrichment of downregulated genes for DJ-1 KD (Down) codDEG is by FDR <0.05 and fold change (log2(FC)≤1
#category	term ID	term description	observed gene count	background gene count	strength	signal	false discovery rate
GO Function	GO:0003677	DNA binding	323	2498	0.21	0.91	1.95e-13
GO Component	GO:0005815	Microtubule organizing center	142	825	0.33	1.08	2.27e-12
GO Component	GO:0015630	Microtubule cytoskeleton	199	1355	0.27	0.97	3.63e-12
GO Component	GO:0005634	Nucleus	767	7672	0.1	0.73	8.26e-12
GO Component	GO:0005813	Centrosome	112	609	0.36	1.1	1.6e-11
GO Function	GO:0003676	Nucleic acid binding	453	4003	0.15	0.79	1.92e-11
GO Function	GO:0046872	Metal ion binding	466	4250	0.14	0.74	5.72e-10
GO Function	GO:0043167	Ion binding	620	6033	0.11	0.71	6.15e-10
GO Function	GO:1901363	Heterocyclic compound binding	615	5977	0.11	0.71	6.15e-10
GO Function	GO:0097159	Organic cyclic compound binding	619	6050	0.11	0.7	9.96e-10
GO Function	GO:0043169	Cation binding	468	4335	0.13	0.72	2.14e-09
GO Component	GO:0043226	Organelle	1239	14017	0.04	0.62	3.74e-09
GO Process	GO:0019219	Regulation of nucleobase-containing compound metabolic process	451	4074	0.14	0.72	4.08e-09
GO Function	GO:0001067	Transcription regulatory region nucleic acid binding	200	1508	0.22	0.8	1.04e-08
GO Function	GO:0000977	RNA polymerase II transcription regulatory region sequence-specific DNA binding	189	1409	0.23	0.8	1.53e-08
GO Function	GO:0003690	Double-stranded DNA binding	214	1661	0.21	0.78	1.62e-08
GO Function	GO:0000976	Transcription cis-regulatory region binding	198	1506	0.22	0.78	1.89e-08
GO Function	GO:0043565	Sequence-specific DNA binding	214	1666	0.21	0.77	1.89e-08
GO Function	GO:0003700	DNA-binding transcription factor activity	188	1420	0.22	0.78	3.22e-08
GO Component	GO:0043229	Intracellular organelle	1174	13231	0.05	0.59	4.99e-08
GO Component	GO:0005814	Centriole	42	152	0.54	1.12	5.66e-08
GO Process	GO:0007017	Microtubule-based process	127	803	0.3	0.85	5.85e-08
GO Process	GO:0007049	Cell cycle	174	1246	0.24	0.79	5.85e-08
GO Function	GO:0000981	DNA-binding transcription factor activity, RNA polymerase II-specific	181	1368	0.22	0.76	7.38e-08
GO Function	GO:0000978	RNA polymerase II cis-regulatory region sequence-specific DNA binding	163	1196	0.23	0.77	8.79e-08
GO Function	GO:1990837	Sequence-specific double-stranded DNA binding	200	1564	0.21	0.74	8.8e-08
GO Function	GO:0000987	Cis-regulatory region sequence-specific DNA binding	164	1218	0.23	0.76	1.52e-07
GO Process	GO:0006357	Regulation of transcription by RNA polymerase II	301	2586	0.16	0.68	2.89e-07
GO Process	GO:0022402	Cell cycle process	127	835	0.28	0.8	2.89e-07
GO Process	GO:0006355	Regulation of transcription, DNA-templated	380	3460	0.14	0.66	3.32e-07
GO Process	GO:0051252	Regulation of RNA metabolic process	406	3759	0.13	0.65	3.32e-07
GO Process	GO:0060271	Cilium assembly	66	322	0.41	0.92	3.32e-07
GO Process	GO:0044782	Cilium organization	69	355	0.39	0.88	5.63e-07
