# Supplementary material for: Manipulating PARK7/DJ-1 Levels by Genotoxic Stress Alters Noncoding RNAs and Cellular Homeostasis
Source: Cells. 2025 Nov 25;14(23):1860. doi: 10.3390/cells14231860 (PMC12691451; doi:10.3390/cells14231860)
Supplement: Supplementary file 1 [file cells-14-01860-s001.zip › CELLS-DJ-1-Rev-Suppl Table S4 (LncSEA2).xlsx]

## Sheet: LncSEA2.0
Table S4. LncSEA2.0 based on RNAInter4.0. Input 85 lncRNA (≥10 TMM) from DJ-1 KD X-ray relative to DJ-1 KD. Thereshold for RNA-protein interaction p value: <1E-09
Set	Class	Sub_Class	Count	LncRNA	Simpson	P-value	FDR	Bonferroni	Jaccard	%	Input_number
ZC3H7B	RNA_Protein_Interaction	RNAInter4.0	41	ANKRD10-IT1;CASC9;CCDC18-AS1;CDKN2B-AS1;COX10-AS1;DLEU2;FIRRE;FTX;GABPB1-AS1;HELLPAR;IDI2-AS1;JPX;KCNQ1OT1;LINC00342;LINC00472;LINC00632;LINC00641;LINC00648;LINC00894;LINC01515;MAGI2-AS3;MALAT1;MIR17HG;MIR99AHG;N4BP2L2-IT2;NEAT1;OTUD6B-AS1;PAXBP1-AS1;PAXIP1-AS2;PSMA3-AS1;PURPL;RBM26-AS1;RTCA-AS1;SH3BP5-AS1;THAP9-AS1;TMCC1-AS1;TMEM161B-AS1;TSIX;XIST;ZBED3-AS1;ZEB1-AS1	0.482	7.2e-60	2.94e-56	2.94e-56	0.0681	41/558	85
CPSF7	RNA_Protein_Interaction	RNAInter4.0	42	ANKRD10-IT1;CASC9;CCDC18-AS1;CDKN2B-AS1;COX10-AS1;CRNDE;DLEU2;DLX6-AS1;FIRRE;FTX;GABPB1-AS1;HELLPAR;IDI2-AS1;JPX;KCNQ1OT1;LINC00342;LINC00472;LINC00632;LINC00641;LINC00894;LINC01355;LINC01515;MAGI2-AS3;MALAT1;MIR17HG;MIR222HG;MIR99AHG;N4BP2L2-IT2;NEAT1;OTUD6B-AS1;PAXBP1-AS1;PAXIP1-AS2;PSMA3-AS1;RBM26-AS1;SH3BP5-AS1;THAP9-AS1;TMEM161B-AS1;TSIX;XIST;ZBED3-AS1;ZEB1-AS1;ZNF37BP	0.494	3.13e-58	6.39e-55	1.28e-54	0.0582	42/679	85
CPSF3	RNA_Protein_Interaction	RNAInter4.0	41	CASC9;CCDC18-AS1;CDKN2B-AS1;COX10-AS1;CRNDE;DLEU2;FAM13A-AS1;FIRRE;FTX;GABPB1-AS1;HELLPAR;IDI2-AS1;JPX;KCNQ1OT1;LINC00342;LINC00472;LINC00632;LINC00641;LINC00894;LINC01355;LINC01515;MAGI2-AS3;MALAT1;MIR17HG;MIR222HG;MIR99AHG;N4BP2L2-IT2;NEAT1;OTUD6B-AS1;PAXBP1-AS1;PAXIP1-AS2;PSMA3-AS1;PURPL;RTCA-AS1;SH3BP5-AS1;TMCC1-AS1;TMEM161B-AS1;TSIX;XIST;ZBED3-AS1;ZEB1-AS1	0.482	2.11e-56	2.87e-53	8.61e-53	0.057	41/675	85
NUDT21	RNA_Protein_Interaction	RNAInter4.0	45	CASC9;CCDC18-AS1;CDKN2B-AS1;COX10-AS1;CRNDE;DLEU2;DLX6-AS1;FAM13A-AS1;FIRRE;FTX;GABPB1-AS1;HELLPAR;IDI2-AS1;JPX;KCNQ1OT1;LINC00342;LINC00472;LINC00491;LINC00632;LINC00641;LINC00894;LINC01355;LINC01515;LOC100130691;MAGI2-AS3;MIR17HG;MIR222HG;MIR99AHG;N4BP2L2-IT2;NEAT1;OTUD6B-AS1;PAXBP1-AS1;PAXIP1-AS2;PSMA3-AS1;PURPL;RBM26-AS1;RTCA-AS1;SH3BP5-AS1;THAP9-AS1;TMCC1-AS1;TMEM161B-AS1;TSIX;XIST;ZBED3-AS1…	0.529	1.89e-54	1.93e-51	7.71e-51	0.0392	45/1109	85
U2AF1	RNA_Protein_Interaction	RNAInter4.0	38	ANKRD10-IT1;CCDC18-AS1;COX10-AS1;CRNDE;DLEU2;DLX6-AS1;FAM13A-AS1;FIRRE;FTX;GABPB1-AS1;IDI2-AS1;JPX;KCNQ1OT1;LINC00342;LINC00641;LINC00894;LINC01355;LINC01515;LOC100130691;MAGI2-AS3;MALAT1;MIR17HG;MIR222HG;NEAT1;PAXBP1-AS1;PAXIP1-AS2;PSMA3-AS1;PURPL;RBM26-AS1;RTCA-AS1;SH3BP5-AS1;THAP9-AS1;TMCC1-AS1;TMEM161B-AS1;TSIX;XIST;ZBED3-AS1;ZEB1-AS1	0.447	3.49e-54	2.85e-51	1.42e-50	0.0638	38/549	85
ATXN2	RNA_Protein_Interaction	RNAInter4.0	44	ANKRD10-IT1;CASC9;CCDC18-AS1;CDKN2B-AS1;COX10-AS1;CRNDE;DLEU2;DLX6-AS1;FAM13A-AS1;FIRRE;FTX;GABPB1-AS1;HELLPAR;JPX;KCNQ1OT1;LINC00472;LINC00632;LINC00641;LINC00648;LINC00894;LINC01355;LINC01515;LOC100130691;MAGI2-AS3;MIR17HG;MIR99AHG;N4BP2L2-IT2;NEAT1;OTUD6B-AS1;PAXBP1-AS1;PAXIP1-AS2;PSMA3-AS1;PURPL;RBM26-AS1;RTCA-AS1;SH3BP5-AS1;THAP9-AS1;TMCC1-AS1;TMEM161B-AS1;TRHDE-AS1;TSIX;XIST;ZBED3-AS1;ZEB1-…	0.518	4.65e-54	3.16e-51	1.9e-50	0.041	44/1032	85
QKI	RNA_Protein_Interaction	RNAInter4.0	42	ANKRD10-IT1;CASC9;CDKN2B-AS1;COX10-AS1;CRNDE;DLEU2;DLX6-AS1;FAM13A-AS1;FIRRE;FTX;GABPB1-AS1;HELLPAR;IDI2-AS1;JPX;KCNQ1OT1;LINC00472;LINC00491;LINC00641;LINC00648;LINC00894;LINC01355;LINC01515;MAGI2-AS3;MALAT1;MIR17HG;MIR222HG;MIR99AHG;NEAT1;OTUD6B-AS1;PAXBP1-AS1;PAXIP1-AS2;PSMA3-AS1;PURPL;RBM26-AS1;SH3BP5-AS1;THAP9-AS1;TMCC1-AS1;TMEM161B-AS1;TSIX;XIST;ZBED3-AS1;ZEB1-AS1	0.494	1.04e-53	6.06e-51	4.24e-50	0.0462	42/867	85
CSTF2	RNA_Protein_Interaction	RNAInter4.0	45	ANKRD10-IT1;CASC9;CCDC18-AS1;CDKN2B-AS1;COX10-AS1;CRNDE;DLEU2;DLX6-AS1;FAM13A-AS1;FIRRE;FTX;GABPB1-AS1;HELLPAR;IDI2-AS1;JPX;KCNQ1OT1;LINC00342;LINC00472;LINC00491;LINC00641;LINC00648;LINC00894;LINC01355;LINC01515;MAGI2-AS3;MALAT1;MIR17HG;MIR222HG;MIR99AHG;N4BP2L2-IT2;NEAT1;OTUD6B-AS1;PAXBP1-AS1;PAXIP1-AS2;PSMA3-AS1;PURPL;RBM26-AS1;RTCA-AS1;SH3BP5-AS1;THAP9-AS1;TMCC1-AS1;TMEM161B-AS1;ZBED3-AS1;ZEB…	0.529	9.25e-53	4.24e-50	3.77e-49	0.036	45/1209	85
CPSF4	RNA_Protein_Interaction	RNAInter4.0	36	ANKRD10-IT1;CASC9;CCDC18-AS1;CDKN2B-AS1;COX10-AS1;CRNDE;DLEU2;DLX6-AS1;FIRRE;FTX;GABPB1-AS1;HELLPAR;IDI2-AS1;JPX;LINC00472;LINC00641;LINC00894;LINC01355;LINC01515;MALAT1;MIR17HG;MIR222HG;MIR99AHG;N4BP2L2-IT2;NEAT1;OTUD6B-AS1;PSMA3-AS1;PURPL;RBM26-AS1;THAP9-AS1;TMCC1-AS1;TMEM161B-AS1;TSIX;XIST;ZBED3-AS1;ZEB1-AS1	0.424	9.35e-53	4.24e-50	3.81e-49	0.0692	36/471	85
YTHDC1	RNA_Protein_Interaction	RNAInter4.0	40	ANKRD10-IT1;CASC9;CDKN2B-AS1;COX10-AS1;CRNDE;DLEU2;DLX6-AS1;FIRRE;FTX;GABPB1-AS1;HELLPAR;JPX;KCNQ1OT1;LINC00342;LINC00472;LINC00491;LINC00632;LINC00641;LINC00648;LINC00894;LINC01355;LINC01515;MAGI2-AS3;MALAT1;MIR17HG;N4BP2L2-IT2;NEAT1;OTUD6B-AS1;PAXBP1-AS1;PSMA3-AS1;PURPL;RBM26-AS1;SH3BP5-AS1;THAP9-AS1;TMCC1-AS1;TMEM161B-AS1;TSIX;XIST;ZBED3-AS1;ZEB1-AS1	0.471	1.74e-52	7.1e-50	7.1e-49	0.0499	40/756	85
TIAL1	RNA_Protein_Interaction	RNAInter4.0	31	CASC9;CDKN2B-AS1;COX10-AS1;DLEU2;FIRRE;FTX;GABPB1-AS1;HELLPAR;JPX;KCNQ1OT1;LINC00472;LINC00491;LINC00632;LINC00641;LINC00894;LINC01355;LINC01515;LOC100130691;MIR17HG;MIR222HG;MIR99AHG;N4BP2L2-IT2;NEAT1;OTUD6B-AS1;PSMA3-AS1;PURPL;SH3BP5-AS1;THAP9-AS1;TMEM161B-AS1;XIST;ZEB1-AS1	0.365	3.85e-51	1.43e-48	1.57e-47	0.0975	31/264	85
CPSF6	RNA_Protein_Interaction	RNAInter4.0	39	CASC9;CCDC18-AS1;CDKN2B-AS1;COX10-AS1;CRNDE;DLEU2;DLX6-AS1;FAM13A-AS1;FIRRE;FTX;GABPB1-AS1;HELLPAR;IDI2-AS1;JPX;KCNQ1OT1;LINC00342;LINC00641;LINC00894;LINC01355;LINC01515;MAGI2-AS3;MIR17HG;MIR222HG;MIR99AHG;N4BP2L2-IT2;NEAT1;OTUD6B-AS1;PAXBP1-AS1;PAXIP1-AS2;PSMA3-AS1;PURPL;SH3BP5-AS1;THAP9-AS1;TMCC1-AS1;TMEM161B-AS1;TSIX;XIST;ZBED3-AS1;ZEB1-AS1	0.459	1.5e-50	5.1e-48	6.12e-47	0.0484	39/760	85
FIP1L1	RNA_Protein_Interaction	RNAInter4.0	43	ANKRD10-IT1;CASC9;CCDC18-AS1;CDKN2B-AS1;COX10-AS1;CRNDE;DLEU2;DLX6-AS1;FAM13A-AS1;FIRRE;FTX;GABPB1-AS1;HELLPAR;IDI2-AS1;JPX;KCNQ1OT1;LINC00472;LINC00632;LINC00641;LINC00648;LINC00894;LINC01355;LINC01515;LOC100130691;MAGI2-AS3;MIR17HG;MIR222HG;MIR99AHG;N4BP2L2-IT2;NEAT1;OTUD6B-AS1;PAXIP1-AS2;PSMA3-AS1;PURPL;RBM26-AS1;RTCA-AS1;SH3BP5-AS1;THAP9-AS1;TMCC1-AS1;TMEM161B-AS1;XIST;ZBED3-AS1;ZEB1-AS1	0.506	2.78e-50	8.72e-48	1.13e-46	0.0361	43/1148	85
MOV10	RNA_Protein_Interaction	RNAInter4.0	46	ANKRD10-IT1;CASC9;CCDC18-AS1;CDKN2B-AS1;COX10-AS1;CRNDE;DLEU2;DLX6-AS1;FAM13A-AS1;FIRRE;FTX;GABPB1-AS1;HELLPAR;IDI2-AS1;JPX;KCNQ1OT1;LINC00342;LINC00472;LINC00491;LINC00641;LINC00648;LINC00894;LINC01355;LINC01515;MAGI2-AS3;MALAT1;MIR17HG;MIR222HG;MIR99AHG;N4BP2L2-IT2;NEAT1;OTUD6B-AS1;PAXBP1-AS1;PAXIP1-AS2;PSMA3-AS1;PURPL;RBM26-AS1;SH3BP5-AS1;THAP9-AS1;TMCC1-AS1;TMEM161B-AS1;TRHDE-AS1;TSIX;XIST;ZB…	0.541	2.25e-48	6.56e-46	9.18e-45	0.0273	46/1646	85
CSTF2T	RNA_Protein_Interaction	RNAInter4.0	43	ANKRD10-IT1;CASC9;CCDC18-AS1;COX10-AS1;CRNDE;DLEU2;DLX6-AS1;FAM13A-AS1;FTX;GABPB1-AS1;HELLPAR;IDI2-AS1;JPX;KCNQ1OT1;LINC00342;LINC00472;LINC00491;LINC00632;LINC00641;LINC00894;LINC01355;LINC01515;MAGI2-AS3;MIR17HG;MIR222HG;MIR99AHG;N4BP2L2-IT2;NEAT1;OTUD6B-AS1;PAXBP1-AS1;PAXIP1-AS2;PSMA3-AS1;RBM26-AS1;RTCA-AS1;SH3BP5-AS1;THAP9-AS1;TMCC1-AS1;TMEM161B-AS1;TSIX;XIST;ZBED3-AS1;ZEB1-AS1;ZNF37BP	0.506	1.43e-47	3.89e-45	5.83e-44	0.0314	43/1328	85
DDX3X	RNA_Protein_Interaction	RNAInter4.0	39	ANKRD10-IT1;CASC9;CCDC18-AS1;CDKN2B-AS1;COX10-AS1;DLEU2;DLX6-AS1;FTX;GABPB1-AS1;HELLPAR;IDI2-AS1;KCNQ1OT1;LINC00342;LINC00472;LINC00641;LINC00894;LINC01515;LOC100130691;MAGI2-AS3;MIR17HG;MIR222HG;MIR99AHG;N4BP2L2-IT2;NEAT1;OTUD6B-AS1;PAXBP1-AS1;PAXIP1-AS2;PSMA3-AS1;PURPL;RBM26-AS1;RTCA-AS1;SH3BP5-AS1;THAP9-AS1;TMCC1-AS1;TMEM161B-AS1;TSIX;XIST;ZBED3-AS1;ZEB1-AS1	0.459	1.49e-46	3.8e-44	6.08e-43	0.0387	39/961	85
LIN28B	RNA_Protein_Interaction	RNAInter4.0	44	ANKRD10-IT1;CASC9;CCDC18-AS1;CDKN2B-AS1;COX10-AS1;DLEU2;DLX6-AS1;FAM13A-AS1;FIRRE;FTX;GABPB1-AS1;HELLPAR;IDI2-AS1;JPX;KCNQ1OT1;LINC00342;LINC00472;LINC00632;LINC00641;LINC00648;LINC00894;LINC01355;LINC01515;LOC100130691;MAGI2-AS3;MIR17HG;MIR222HG;MIR99AHG;N4BP2L2-IT2;NEAT1;OTUD6B-AS1;PAXBP1-AS1;PAXIP1-AS2;PSMA3-AS1;PURPL;RBM26-AS1;RTCA-AS1;SH3BP5-AS1;THAP9-AS1;TMCC1-AS1;TMEM161B-AS1;TSIX;XIST;ZBE…	0.518	1.72e-46	4.13e-44	7.02e-43	0.0279	44/1535	85
RBM15B	RNA_Protein_Interaction	RNAInter4.0	46	CASC9;CCDC18-AS1;CDKN2B-AS1;COX10-AS1;CRNDE;DLEU2;DLX6-AS1;FAM13A-AS1;FIRRE;FTX;GABPB1-AS1;HELLPAR;IDI2-AS1;JPX;KCNQ1OT1;LINC00342;LINC00472;LINC00491;LINC00632;LINC00641;LINC00648;LINC00894;LINC01355;LINC01515;MAGI2-AS3;MIR17HG;MIR222HG;MIR99AHG;N4BP2L2-IT2;NEAT1;OTUD6B-AS1;PAXBP1-AS1;PSMA3-AS1;PURPL;RBM26-AS1;RTCA-AS1;SH3BP5-AS1;THAP9-AS1;TMCC1-AS1;TMEM161B-AS1;TRHDE-AS1;TSIX;XIST;ZBED3-AS1;ZEB…	0.541	1.96e-46	4.44e-44	8e-43	0.0248	46/1816	85
RBM15	RNA_Protein_Interaction	RNAInter4.0	35	ANKRD10-IT1;CDKN2B-AS1;COX10-AS1;DLEU2;DLX6-AS1;FAM13A-AS1;FIRRE;FTX;GABPB1-AS1;HELLPAR;IDI2-AS1;JPX;KCNQ1OT1;LINC00632;LINC00894;LINC01355;LINC01515;MAGI2-AS3;MALAT1;MIR17HG;MIR222HG;N4BP2L2-IT2;NEAT1;PAXBP1-AS1;PSMA3-AS1;PURPL;RBM26-AS1;SH3BP5-AS1;THAP9-AS1;TMEM161B-AS1;TRHDE-AS1;TSIX;XIST;ZBED3-AS1;ZEB1-AS1	0.412	7.01e-46	1.51e-43	2.86e-42	0.0503	35/646	85
HNRNPD	RNA_Protein_Interaction	RNAInter4.0	41	ANKRD10-IT1;CASC9;CCDC18-AS1;CDKN2B-AS1;COX10-AS1;DLEU2;FAM13A-AS1;FIRRE;FTX;GABPB1-AS1;HELLPAR;IDI2-AS1;JPX;KCNQ1OT1;LINC00342;LINC00472;LINC00641;LINC00648;LINC00894;LINC01355;LINC01515;MAGI2-AS3;MIR17HG;MIR222HG;MIR99AHG;N4BP2L2-IT2;NEAT1;OTUD6B-AS1;PAXBP1-AS1;PSMA3-AS1;PURPL;RBM26-AS1;SH3BP5-AS1;THAP9-AS1;TMCC1-AS1;TMEM161B-AS1;TSIX;XIST;ZBED3-AS1;ZEB1-AS1;ZNF37BP	0.482	7.46e-46	1.52e-43	3.04e-42	0.0325	41/1216	85
KHSRP	RNA_Protein_Interaction	RNAInter4.0	40	ANKRD10-IT1;CASC9;CCDC18-AS1;CDKN2B-AS1;COX10-AS1;CRNDE;DLEU2;FAM13A-AS1;FIRRE;FTX;GABPB1-AS1;HELLPAR;IDI2-AS1;JPX;KCNQ1OT1;LINC00342;LINC00491;LINC00641;LINC00648;LINC00894;LINC01355;LINC01515;MAGI2-AS3;MALAT1;MIR17HG;N4BP2L2-IT2;NEAT1;OTUD6B-AS1;PAXBP1-AS1;PSMA3-AS1;PURPL;RBM26-AS1;SH3BP5-AS1;THAP9-AS1;TMCC1-AS1;TMEM161B-AS1;TSIX;XIST;ZEB1-AS1;ZNF37BP	0.471	1.92e-45	3.73e-43	7.83e-42	0.034	40/1132	85
HNRNPA1	RNA_Protein_Interaction	RNAInter4.0	42	ANKRD10-IT1;CASC9;CCDC18-AS1;CDKN2B-AS1;COX10-AS1;DLEU2;DLX6-AS1;FAM13A-AS1;FIRRE;FTX;GABPB1-AS1;HELLPAR;IDI2-AS1;JPX;KCNQ1OT1;LINC00342;LINC00472;LINC00491;LINC00632;LINC00641;LINC00894;LINC01355;LINC01515;LOC100130691;MAGI2-AS3;MIR17HG;MIR222HG;MIR99AHG;N4BP2L2-IT2;NEAT1;PAXBP1-AS1;PSMA3-AS1;PURPL;RBM26-AS1;SH3BP5-AS1;THAP9-AS1;TMCC1-AS1;TMEM161B-AS1;TSIX;XIST;ZBED3-AS1;ZEB1-AS1	0.494	4.79e-45	8.88e-43	1.95e-41	0.0292	42/1394	85
CAPRIN1	RNA_Protein_Interaction	RNAInter4.0	30	ANKRD10-IT1;CASC9;CCDC18-AS1;COX10-AS1;CRNDE;DLEU2;DLX6-AS1;FIRRE;FTX;GABPB1-AS1;HELLPAR;IDI2-AS1;JPX;LINC00472;LINC00641;LINC00894;LINC01515;LOC100130691;MAGI2-AS3;NEAT1;OTUD6B-AS1;PSMA3-AS1;PURPL;RTCA-AS1;THAP9-AS1;TMEM161B-AS1;TSIX;XIST;ZBED3-AS1;ZEB1-AS1	0.353	2.02e-44	3.58e-42	8.24e-41	0.0706	30/370	85
HNRNPU	RNA_Protein_Interaction	RNAInter4.0	37	ANKRD10-IT1;CASC9;CCDC18-AS1;CDKN2B-AS1;COX10-AS1;CRNDE;DLEU2;DLX6-AS1;FAM13A-AS1;FIRRE;FTX;GABPB1-AS1;HELLPAR;IDI2-AS1;JPX;KCNQ1OT1;LINC00342;LINC00472;LINC00491;LINC00641;LINC00894;LINC01355;LINC01515;MAGI2-AS3;MALAT1;MIR17HG;MIR99AHG;NEAT1;OTUD6B-AS1;PAXBP1-AS1;PURPL;SH3BP5-AS1;THAP9-AS1;TMEM161B-AS1;TSIX;XIST;ZEB1-AS1	0.435	4.14e-44	7.04e-42	1.69e-40	0.0388	37/905	85
PRPF8	RNA_Protein_Interaction	RNAInter4.0	33	CCDC18-AS1;CDKN2B-AS1;COX10-AS1;CRNDE;DLEU2;DLX6-AS1;FIRRE;FTX;GABPB1-AS1;IDI2-AS1;JPX;KCNQ1OT1;LINC00342;LINC00641;LINC00894;LINC01355;LOC100130691;MAGI2-AS3;MALAT1;MIR17HG;NEAT1;PAXBP1-AS1;PAXIP1-AS2;PSMA3-AS1;RTCA-AS1;SH3BP5-AS1;THAP9-AS1;TMCC1-AS1;TMEM161B-AS1;TSIX;XIST;ZBED3-AS1;ZEB1-AS1	0.388	2.14e-43	3.49e-41	8.73e-40	0.0508	33/598	85
NOP58	RNA_Protein_Interaction	RNAInter4.0	32	ANKRD10-IT1;CCDC18-AS1;CDKN2B-AS1;COX10-AS1;DLEU2;FAM13A-AS1;FIRRE;FTX;IDI2-AS1;JPX;LINC00342;LINC00472;LINC00641;LINC01355;LINC01515;LOC100130691;MAGI2-AS3;MALAT1;MIR17HG;MIR222HG;MIR99AHG;NEAT1;OTUD6B-AS1;PAXIP1-AS2;PSMA3-AS1;SH3BP5-AS1;THAP9-AS1;TMCC1-AS1;TMEM161B-AS1;XIST;ZBED3-AS1;ZEB1-AS1	0.376	5.62e-43	8.82e-41	2.29e-39	0.0538	32/542	85
U2AF2	RNA_Protein_Interaction	RNAInter4.0	44	ANKRD10-IT1;CASC9;CCDC18-AS1;CDKN2B-AS1;COX10-AS1;DLEU2;DLX6-AS1;FAM13A-AS1;FIRRE;FTX;GABPB1-AS1;HELLPAR;IDI2-AS1;JPX;KCNQ1OT1;LINC00342;LINC00472;LINC00491;LINC00632;LINC00641;LINC00648;LINC00894;LINC01355;LINC01515;LOC100130691;MAGI2-AS3;MIR17HG;MIR222HG;MIR99AHG;N4BP2L2-IT2;NEAT1;OTUD6B-AS1;PAXBP1-AS1;PAXIP1-AS2;PSMA3-AS1;PURPL;RBM26-AS1;SH3BP5-AS1;THAP9-AS1;TMCC1-AS1;TMEM161B-AS1;TSIX;XIST;ZB…	0.518	1.59e-42	2.4e-40	6.49e-39	0.0227	44/1895	85
SRRM4	RNA_Protein_Interaction	RNAInter4.0	26	CASC9;CCDC18-AS1;CDKN2B-AS1;CRNDE;DLEU2;FIRRE;FTX;GABPB1-AS1;HELLPAR;JPX;KCNQ1OT1;LINC00472;LINC00641;LINC00894;LINC01355;LINC01515;MIR17HG;MIR222HG;N4BP2L2-IT2;NEAT1;PSMA3-AS1;PURPL;SH3BP5-AS1;TMEM161B-AS1;XIST;ZBED3-AS1	0.306	2.8e-42	4.08e-40	1.14e-38	0.09	26/230	85
NCBP3	RNA_Protein_Interaction	RNAInter4.0	30	CASC9;COX10-AS1;CRNDE;DLEU2;FIRRE;FTX;HELLPAR;IDI2-AS1;JPX;KCNQ1OT1;LINC00472;LINC00632;LINC00641;LINC00894;LINC01515;MAGI2-AS3;MALAT1;MIR17HG;MIR222HG;N4BP2L2-IT2;NEAT1;OTUD6B-AS1;PSMA3-AS1;PURPL;SH3BP5-AS1;THAP9-AS1;TSIX;XIST;ZBED3-AS1;ZEB1-AS1	0.353	3.64e-42	5.12e-40	1.49e-38	0.0609	30/438	85
TAF15	RNA_Protein_Interaction	RNAInter4.0	40	ANKRD10-IT1;CASC9;CCDC18-AS1;COX10-AS1;DLEU2;DLX6-AS1;FAM13A-AS1;FIRRE;FTX;GABPB1-AS1;HELLPAR;IDI2-AS1;JPX;KCNQ1OT1;LINC00342;LINC00632;LINC00641;LINC00894;LINC01355;LINC01515;MAGI2-AS3;MALAT1;MIR17HG;MIR222HG;MIR99AHG;N4BP2L2-IT2;NEAT1;OTUD6B-AS1;PAXBP1-AS1;PAXIP1-AS2;PSMA3-AS1;PURPL;SH3BP5-AS1;THAP9-AS1;TMCC1-AS1;TMEM161B-AS1;TSIX;XIST;ZBED3-AS1;ZEB1-AS1	0.471	5.58e-42	7.59e-40	2.28e-38	0.028	40/1384	85
YTHDF2	RNA_Protein_Interaction	RNAInter4.0	32	CCDC18-AS1;CDKN2B-AS1;COX10-AS1;DLEU2;DLX6-AS1;FIRRE;FTX;GABPB1-AS1;HELLPAR;JPX;KCNQ1OT1;LINC00472;LINC00632;LINC00648;LINC00894;LINC01355;LINC01515;MIR17HG;MIR222HG;NEAT1;OTUD6B-AS1;PAXIP1-AS2;PSMA3-AS1;PURPL;RBM26-AS1;SH3BP5-AS1;THAP9-AS1;TMCC1-AS1;TMEM161B-AS1;XIST;ZBED3-AS1;ZEB1-AS1	0.376	8.32e-42	1.1e-39	3.39e-38	0.0498	32/589	85
IGF2BP3	RNA_Protein_Interaction	RNAInter4.0	39	ANKRD10-IT1;CASC9;CDKN2B-AS1;COX10-AS1;DLEU2;DLX6-AS1;FAM13A-AS1;FIRRE;FTX;GABPB1-AS1;HELLPAR;IDI2-AS1;JPX;KCNQ1OT1;LINC00342;LINC00472;LINC00641;LINC00648;LINC00894;LINC01515;MAGI2-AS3;MALAT1;MIR17HG;MIR99AHG;NEAT1;OTUD6B-AS1;PAXIP1-AS2;PSMA3-AS1;PURPL;RBM26-AS1;SH3BP5-AS1;THAP9-AS1;TMCC1-AS1;TMEM161B-AS1;TRHDE-AS1;TSIX;XIST;ZBED3-AS1;ZEB1-AS1	0.459	1.37e-41	1.75e-39	5.59e-38	0.0292	39/1290	85
FBL	RNA_Protein_Interaction	RNAInter4.0	40	ANKRD10-IT1;CASC9;CCDC18-AS1;CDKN2B-AS1;COX10-AS1;CRNDE;DLEU2;DLX6-AS1;FAM13A-AS1;FIRRE;FTX;GABPB1-AS1;IDI2-AS1;JPX;KCNQ1OT1;LINC00342;LINC00472;LINC00491;LINC00641;LINC00648;LINC00894;LINC01515;LOC100130691;MAGI2-AS3;MALAT1;MIR17HG;MIR222HG;MIR99AHG;NEAT1;PAXBP1-AS1;PAXIP1-AS2;RBM26-AS1;SH3BP5-AS1;THAP9-AS1;TMEM161B-AS1;TRHDE-AS1;TSIX;XIST;ZBED3-AS1;ZEB1-AS1	0.471	4.85e-41	6e-39	1.98e-37	0.0265	40/1462	85
SRSF7	RNA_Protein_Interaction	RNAInter4.0	29	CCDC18-AS1;CDKN2B-AS1;COX10-AS1;CRNDE;DLX6-AS1;FAM13A-AS1;FTX;GABPB1-AS1;IDI2-AS1;JPX;KCNQ1OT1;LINC00342;LINC00641;LINC00894;LINC01355;LINC01515;MAGI2-AS3;MALAT1;MIR17HG;MIR222HG;NEAT1;OTUD6B-AS1;PAXBP1-AS1;PURPL;SH3BP5-AS1;THAP9-AS1;TMEM161B-AS1;TSIX;XIST	0.341	8.57e-41	1.03e-38	3.5e-37	0.0608	29/421	85
RBFOX2	RNA_Protein_Interaction	RNAInter4.0	35	ANKRD10-IT1;CCDC18-AS1;COX10-AS1;CRNDE;DLEU2;DLX6-AS1;FAM13A-AS1;FTX;GABPB1-AS1;IDI2-AS1;JPX;KCNQ1OT1;LINC00342;LINC00491;LINC00641;LINC00648;LINC00894;LINC01355;LINC01515;MAGI2-AS3;MALAT1;MIR17HG;NEAT1;PAXBP1-AS1;PAXIP1-AS2;PSMA3-AS1;PURPL;RBM26-AS1;SH3BP5-AS1;THAP9-AS1;TMEM161B-AS1;TSIX;XIST;ZBED3-AS1;ZEB1-AS1	0.412	2.11e-40	2.46e-38	8.61e-37	0.0359	35/925	85
CPSF1	RNA_Protein_Interaction	RNAInter4.0	33	ANKRD10-IT1;CASC9;CDKN2B-AS1;COX10-AS1;CRNDE;DLEU2;FIRRE;FTX;GABPB1-AS1;HELLPAR;IDI2-AS1;JPX;KCNQ1OT1;LINC00472;LINC00641;LINC01355;LINC01515;MAGI2-AS3;MIR17HG;MIR99AHG;N4BP2L2-IT2;NEAT1;PSMA3-AS1;PURPL;RBM26-AS1;SH3BP5-AS1;THAP9-AS1;TMCC1-AS1;TMEM161B-AS1;TSIX;XIST;ZBED3-AS1;ZEB1-AS1	0.388	6.7e-40	7.59e-38	2.73e-36	0.0405	33/762	85
DGCR8	RNA_Protein_Interaction	RNAInter4.0	33	ANKRD10-IT1;CCDC18-AS1;COX10-AS1;DLEU2;DLX6-AS1;FIRRE;FTX;GABPB1-AS1;IDI2-AS1;JPX;KCNQ1OT1;LINC00342;LINC00472;LINC00641;LINC00894;LINC01355;MAGI2-AS3;MALAT1;MIR17HG;MIR222HG;MIR99AHG;NEAT1;OTUD6B-AS1;PAXBP1-AS1;PAXIP1-AS2;PURPL;SH3BP5-AS1;THAP9-AS1;TMEM161B-AS1;TRHDE-AS1;TSIX;XIST;ZEB1-AS1	0.388	7.31e-40	8.06e-38	2.98e-36	0.0404	33/764	85
HNRNPUL1	RNA_Protein_Interaction	RNAInter4.0	28	ANKRD10-IT1;CCDC18-AS1;CRNDE;DLEU2;DLX6-AS1;FIRRE;FTX;GABPB1-AS1;IDI2-AS1;JPX;KCNQ1OT1;LINC00342;LINC00641;LINC00894;MAGI2-AS3;MALAT1;MIR17HG;NEAT1;OTUD6B-AS1;PAXBP1-AS1;PSMA3-AS1;PURPL;SH3BP5-AS1;THAP9-AS1;TMEM161B-AS1;TSIX;XIST;ZEB1-AS1	0.329	1.98e-39	2.13e-37	8.08e-36	0.0607	28/404	85
LSM11	RNA_Protein_Interaction	RNAInter4.0	29	ANKRD10-IT1;CCDC18-AS1;COX10-AS1;CRNDE;DLEU2;DLX6-AS1;FAM13A-AS1;FTX;GABPB1-AS1;IDI2-AS1;JPX;KCNQ1OT1;LINC00342;LINC00641;LINC00894;LINC01355;MAGI2-AS3;MALAT1;MIR17HG;NEAT1;OTUD6B-AS1;PAXBP1-AS1;PSMA3-AS1;PURPL;SH3BP5-AS1;THAP9-AS1;TMEM161B-AS1;TSIX;XIST	0.341	5.25e-39	5.49e-37	2.14e-35	0.0537	29/484	85
YTHDF1	RNA_Protein_Interaction	RNAInter4.0	30	CDKN2B-AS1;COX10-AS1;CRNDE;DLEU2;DLX6-AS1;FAM13A-AS1;FIRRE;FTX;GABPB1-AS1;HELLPAR;JPX;KCNQ1OT1;LINC00472;LINC00641;LINC00894;LINC01515;MAGI2-AS3;MALAT1;MIR17HG;MIR222HG;NEAT1;OTUD6B-AS1;PSMA3-AS1;PURPL;SH3BP5-AS1;THAP9-AS1;TMCC1-AS1;TMEM161B-AS1;XIST;ZEB1-AS1	0.353	5.51e-39	5.62e-37	2.25e-35	0.049	30/557	85
LARP4	RNA_Protein_Interaction	RNAInter4.0	27	ANKRD10-IT1;DLEU2;DLX6-AS1;FAM13A-AS1;FIRRE;FTX;GABPB1-AS1;HELLPAR;IDI2-AS1;JPX;KCNQ1OT1;LINC00342;LINC00641;LINC00894;MAGI2-AS3;MALAT1;MIR17HG;NEAT1;PAXBP1-AS1;PSMA3-AS1;PURPL;SH3BP5-AS1;THAP9-AS1;TMEM161B-AS1;TSIX;XIST;ZEB1-AS1	0.318	1.21e-38	1.2e-36	4.94e-35	0.0632	27/369	85
RBM10	RNA_Protein_Interaction	RNAInter4.0	34	ANKRD10-IT1;CASC9;CDKN2B-AS1;COX10-AS1;CRNDE;DLEU2;DLX6-AS1;FAM13A-AS1;FIRRE;FTX;GABPB1-AS1;HELLPAR;IDI2-AS1;JPX;KCNQ1OT1;LINC00472;LINC00491;LINC00641;LINC00894;LINC01515;MAGI2-AS3;MALAT1;MIR17HG;NEAT1;OTUD6B-AS1;PSMA3-AS1;PURPL;RBM26-AS1;SH3BP5-AS1;TMEM161B-AS1;TSIX;XIST;ZBED3-AS1;ZEB1-AS1	0.4	2.31e-38	2.24e-36	9.42e-35	0.034	34/950	85
ILF3	RNA_Protein_Interaction	RNAInter4.0	29	ANKRD10-IT1;CASC9;COX10-AS1;CRNDE;DLEU2;FIRRE;FTX;GABPB1-AS1;HELLPAR;IDI2-AS1;JPX;KCNQ1OT1;LINC00342;LINC00491;LINC00641;LINC00894;LINC01355;LINC01515;MALAT1;MIR17HG;NEAT1;OTUD6B-AS1;PSMA3-AS1;SH3BP5-AS1;THAP9-AS1;TMEM161B-AS1;TSIX;XIST;ZBED3-AS1	0.341	2.74e-38	2.6e-36	1.12e-34	0.0511	29/512	85
KHDRBS1	RNA_Protein_Interaction	RNAInter4.0	36	ANKRD10-IT1;CCDC18-AS1;CDKN2B-AS1;COX10-AS1;CRNDE;DLEU2;FAM13A-AS1;FIRRE;FTX;GABPB1-AS1;IDI2-AS1;JPX;KCNQ1OT1;LINC00342;LINC00472;LINC00491;LINC00641;LINC00648;LINC00894;LINC01515;MAGI2-AS3;MALAT1;MIR17HG;NEAT1;OTUD6B-AS1;PAXBP1-AS1;PSMA3-AS1;PURPL;RBM26-AS1;SH3BP5-AS1;THAP9-AS1;TMCC1-AS1;TMEM161B-AS1;TSIX;XIST;ZEB1-AS1	0.424	3.28e-38	3.04e-36	1.34e-34	0.0291	36/1186	85
EIF4A3	RNA_Protein_Interaction	RNAInter4.0	34	ANKRD10-IT1;CCDC18-AS1;CDKN2B-AS1;COX10-AS1;DLEU2;FAM13A-AS1;FIRRE;FTX;GABPB1-AS1;IDI2-AS1;JPX;LINC00342;LINC00472;LINC00641;LINC00648;LINC00894;LINC01355;LINC01515;LOC100130691;MALAT1;MIR99AHG;NEAT1;OTUD6B-AS1;PAXBP1-AS1;PAXIP1-AS2;PURPL;RBM26-AS1;RTCA-AS1;SH3BP5-AS1;THAP9-AS1;TMEM161B-AS1;TSIX;XIST;ZEB1-AS1	0.4	6.82e-38	6.18e-36	2.78e-34	0.0329	34/981	85
NONO	RNA_Protein_Interaction	RNAInter4.0	33	ANKRD10-IT1;CASC9;CDKN2B-AS1;COX10-AS1;CRNDE;DLEU2;DLX6-AS1;FAM13A-AS1;FTX;GABPB1-AS1;IDI2-AS1;JPX;KCNQ1OT1;LINC00472;LINC00491;LINC00641;LINC00648;LINC00894;LINC01355;MAGI2-AS3;MALAT1;MIR17HG;NEAT1;PAXBP1-AS1;PSMA3-AS1;RBM26-AS1;SH3BP5-AS1;THAP9-AS1;TMEM161B-AS1;TSIX;XIST;ZBED3-AS1;ZEB1-AS1	0.388	5.62e-37	4.98e-35	2.29e-33	0.0334	33/935	85
IGF2BP2	RNA_Protein_Interaction	RNAInter4.0	40	ANKRD10-IT1;CASC9;CDKN2B-AS1;COX10-AS1;DLEU2;DLX6-AS1;FAM13A-AS1;FIRRE;FTX;GABPB1-AS1;HELLPAR;IDI2-AS1;JPX;KCNQ1OT1;LINC00342;LINC00472;LINC00641;LINC00648;LINC00894;LINC01355;LINC01515;MAGI2-AS3;MALAT1;MIR17HG;MIR99AHG;N4BP2L2-IT2;NEAT1;OTUD6B-AS1;PAXBP1-AS1;PSMA3-AS1;PURPL;RBM26-AS1;SH3BP5-AS1;THAP9-AS1;TMCC1-AS1;TMEM161B-AS1;TSIX;XIST;ZBED3-AS1;ZEB1-AS1	0.471	6.23e-37	5.41e-35	2.54e-33	0.021	40/1861	85
PUM2	RNA_Protein_Interaction	RNAInter4.0	25	CCDC18-AS1;COX10-AS1;CRNDE;DLEU2;FAM13A-AS1;FIRRE;FTX;GABPB1-AS1;IDI2-AS1;JPX;KCNQ1OT1;LINC00894;MAGI2-AS3;MALAT1;MIR17HG;MIR99AHG;NEAT1;OTUD6B-AS1;PAXBP1-AS1;PSMA3-AS1;SH3BP5-AS1;THAP9-AS1;TSIX;XIST;ZEB1-AS1	0.294	6.72e-37	5.71e-35	2.74e-33	0.0679	25/308	85
RBM22	RNA_Protein_Interaction	RNAInter4.0	26	ANKRD10-IT1;CCDC18-AS1;COX10-AS1;CRNDE;DLEU2;FTX;GABPB1-AS1;IDI2-AS1;JPX;KCNQ1OT1;LINC00641;LINC00894;LINC01355;LOC100130691;MAGI2-AS3;MALAT1;MIR17HG;NEAT1;PSMA3-AS1;PURPL;SH3BP5-AS1;THAP9-AS1;TSIX;XIST;ZBED3-AS1;ZEB1-AS1	0.306	8.72e-37	7.26e-35	3.56e-33	0.0609	26/368	85
TBRG4	RNA_Protein_Interaction	RNAInter4.0	26	ANKRD10-IT1;CASC9;CCDC18-AS1;COX10-AS1;CRNDE;DLEU2;DLX6-AS1;FIRRE;FTX;GABPB1-AS1;IDI2-AS1;JPX;KCNQ1OT1;LINC00342;LINC00894;LINC01515;MALAT1;MIR17HG;NEAT1;OTUD6B-AS1;PURPL;THAP9-AS1;TMEM161B-AS1;TSIX;XIST;ZBED3-AS1	0.306	6.52e-36	5.32e-34	2.66e-32	0.057	26/397	85
TIA1	RNA_Protein_Interaction	RNAInter4.0	40	ANKRD10-IT1;CASC9;CCDC18-AS1;CDKN2B-AS1;COX10-AS1;DLEU2;DLX6-AS1;FAM13A-AS1;FIRRE;FTX;GABPB1-AS1;IDI2-AS1;JPX;KCNQ1OT1;LINC00472;LINC00491;LINC00641;LINC00648;LINC00894;LINC01355;LOC100130691;MAGI2-AS3;MIR17HG;MIR222HG;MIR99AHG;N4BP2L2-IT2;NEAT1;OTUD6B-AS1;PAXBP1-AS1;PSMA3-AS1;PURPL;RBM26-AS1;SH3BP5-AS1;THAP9-AS1;TMCC1-AS1;TMEM161B-AS1;TSIX;XIST;ZBED3-AS1;ZEB1-AS1	0.471	8.8e-36	7.04e-34	3.59e-32	0.0196	40/1992	85
UPF1	RNA_Protein_Interaction	RNAInter4.0	34	ANKRD10-IT1;CASC9;CDKN2B-AS1;COX10-AS1;DLEU2;DLX6-AS1;FAM13A-AS1;FIRRE;FTX;GABPB1-AS1;IDI2-AS1;JPX;KCNQ1OT1;LINC00472;LINC00491;LINC00641;LINC00648;LINC00894;MAGI2-AS3;MIR17HG;MIR99AHG;NEAT1;OTUD6B-AS1;PAXBP1-AS1;PAXIP1-AS2;PSMA3-AS1;RBM26-AS1;SH3BP5-AS1;THAP9-AS1;TMEM161B-AS1;TSIX;XIST;ZBED3-AS1;ZEB1-AS1	0.4	1.16e-35	9.1e-34	4.73e-32	0.0285	34/1143	85
RO60	RNA_Protein_Interaction	RNAInter4.0	25	ANKRD10-IT1;CCDC18-AS1;CRNDE;FAM13A-AS1;FTX;GABPB1-AS1;IDI2-AS1;JPX;KCNQ1OT1;LINC00641;LINC00894;LINC01355;MAGI2-AS3;MALAT1;MIR17HG;NEAT1;PAXBP1-AS1;PSMA3-AS1;PURPL;SH3BP5-AS1;THAP9-AS1;TMEM161B-AS1;TSIX;XIST;ZEB1-AS1	0.294	1.33e-35	1.02e-33	5.43e-32	0.0616	25/346	85
SF3A3	RNA_Protein_Interaction	RNAInter4.0	23	ANKRD10-IT1;CCDC18-AS1;DLEU2;DLX6-AS1;FAM13A-AS1;FIRRE;FTX;GABPB1-AS1;IDI2-AS1;JPX;KCNQ1OT1;LINC00342;LINC00894;LINC01355;MAGI2-AS3;MALAT1;MIR17HG;NEAT1;PSMA3-AS1;PURPL;SH3BP5-AS1;THAP9-AS1;TMEM161B-AS1	0.271	2.16e-35	1.63e-33	8.81e-32	0.0747	23/246	85
NCBP2	RNA_Protein_Interaction	RNAInter4.0	26	ANKRD10-IT1;COX10-AS1;CRNDE;DLEU2;DLX6-AS1;FIRRE;FTX;GABPB1-AS1;IDI2-AS1;JPX;KCNQ1OT1;LINC00641;LINC00894;MAGI2-AS3;MALAT1;MIR17HG;NEAT1;OTUD6B-AS1;PAXBP1-AS1;PSMA3-AS1;PURPL;THAP9-AS1;TMEM161B-AS1;TSIX;XIST;ZEB1-AS1	0.306	3.49e-35	2.59e-33	1.42e-31	0.0539	26/423	85
GRWD1	RNA_Protein_Interaction	RNAInter4.0	31	ANKRD10-IT1;CDKN2B-AS1;COX10-AS1;CRNDE;DLEU2;DLX6-AS1;FAM13A-AS1;FIRRE;FTX;GABPB1-AS1;IDI2-AS1;JPX;KCNQ1OT1;LINC00342;LINC00472;LINC00641;LINC01355;LOC100130691;MAGI2-AS3;MALAT1;MIR17HG;MIR222HG;N4BP2L2-IT2;NEAT1;PURPL;RBM26-AS1;SH3BP5-AS1;THAP9-AS1;TMEM161B-AS1;ZBED3-AS1;ZEB1-AS1	0.365	3.89e-35	2.83e-33	1.59e-31	0.0344	31/846	85
EIF3D	RNA_Protein_Interaction	RNAInter4.0	29	ANKRD10-IT1;CCDC18-AS1;CDKN2B-AS1;COX10-AS1;CRNDE;DLEU2;DLX6-AS1;FAM13A-AS1;FTX;GABPB1-AS1;IDI2-AS1;JPX;KCNQ1OT1;LINC00342;LINC00632;LINC00641;LINC00894;MAGI2-AS3;MALAT1;MIR17HG;NEAT1;OTUD6B-AS1;PSMA3-AS1;PURPL;THAP9-AS1;TMEM161B-AS1;XIST;ZBED3-AS1;ZEB1-AS1	0.341	6.71e-35	4.8e-33	2.74e-31	0.04	29/669	85
EWSR1	RNA_Protein_Interaction	RNAInter4.0	38	ANKRD10-IT1;CASC9;CCDC18-AS1;CDKN2B-AS1;COX10-AS1;DLX6-AS1;FAM13A-AS1;FIRRE;FTX;GABPB1-AS1;HELLPAR;IDI2-AS1;JPX;KCNQ1OT1;LINC00472;LINC00641;LINC00648;LINC00894;LINC01355;LINC01515;LOC100130691;MAGI2-AS3;MIR17HG;MIR222HG;MIR99AHG;N4BP2L2-IT2;NEAT1;PAXBP1-AS1;PURPL;RBM26-AS1;SH3BP5-AS1;THAP9-AS1;TMCC1-AS1;TMEM161B-AS1;TSIX;XIST;ZBED3-AS1;ZEB1-AS1	0.447	9.92e-35	6.98e-33	4.05e-31	0.0207	38/1788	85
SUGP2	RNA_Protein_Interaction	RNAInter4.0	28	ANKRD10-IT1;CASC9;CCDC18-AS1;CDKN2B-AS1;COX10-AS1;DLEU2;DLX6-AS1;FAM13A-AS1;FTX;GABPB1-AS1;IDI2-AS1;JPX;KCNQ1OT1;LINC00472;LINC00491;LINC00641;MAGI2-AS3;MALAT1;MIR17HG;MIR222HG;N4BP2L2-IT2;NEAT1;PAXBP1-AS1;RBM26-AS1;THAP9-AS1;TMEM161B-AS1;ZBED3-AS1;ZEB1-AS1	0.329	1.27e-34	8.78e-33	5.18e-31	0.0428	28/597	85
IGF2BP1	RNA_Protein_Interaction	RNAInter4.0	35	ANKRD10-IT1;CCDC18-AS1;CDKN2B-AS1;COX10-AS1;DLEU2;FAM13A-AS1;FIRRE;FTX;HELLPAR;IDI2-AS1;JPX;KCNQ1OT1;LINC00472;LINC00641;LINC00894;LINC01355;LINC01515;MAGI2-AS3;MALAT1;MIR17HG;MIR99AHG;N4BP2L2-IT2;NEAT1;OTUD6B-AS1;PSMA3-AS1;PURPL;RBM26-AS1;SH3BP5-AS1;THAP9-AS1;TMCC1-AS1;TMEM161B-AS1;TSIX;XIST;ZBED3-AS1;ZEB1-AS1	0.412	1.95e-34	1.33e-32	7.96e-31	0.0245	35/1376	85
ZNF622	RNA_Protein_Interaction	RNAInter4.0	26	ANKRD10-IT1;CCDC18-AS1;COX10-AS1;CRNDE;FAM13A-AS1;FIRRE;FTX;GABPB1-AS1;IDI2-AS1;JPX;KCNQ1OT1;LINC00342;LINC00472;LINC00894;LOC100130691;MAGI2-AS3;MALAT1;MIR17HG;NEAT1;PSMA3-AS1;SH3BP5-AS1;THAP9-AS1;TMEM161B-AS1;TSIX;XIST;ZEB1-AS1	0.306	6.6e-34	4.41e-32	2.69e-30	0.0489	26/473	85
EIF3G	RNA_Protein_Interaction	RNAInter4.0	27	COX10-AS1;CRNDE;DLEU2;FTX;HELLPAR;IDI2-AS1;JPX;KCNQ1OT1;LINC00472;LINC00648;LINC00894;LINC01355;LINC01515;MAGI2-AS3;MALAT1;MIR17HG;MIR222HG;MIR99AHG;NEAT1;OTUD6B-AS1;PSMA3-AS1;RBM26-AS1;RTCA-AS1;THAP9-AS1;TMEM161B-AS1;TRHDE-AS1;XIST	0.318	7.08e-34	4.66e-32	2.89e-30	0.0443	27/551	85
SPPL3	RNA_Protein_Interaction	RNAInter4.0	25	ANKRD10-IT1;COX10-AS1;CRNDE;DLX6-AS1;FTX;GABPB1-AS1;IDI2-AS1;JPX;LINC00342;LINC00472;LINC00641;LINC00894;MAGI2-AS3;MALAT1;MIR17HG;NEAT1;PAXBP1-AS1;RBM26-AS1;SH3BP5-AS1;THAP9-AS1;TMEM161B-AS1;TSIX;XIST;ZBED3-AS1;ZEB1-AS1	0.294	7.79e-34	5.04e-32	3.18e-30	0.0536	25/406	85
RTCB	RNA_Protein_Interaction	RNAInter4.0	26	ANKRD10-IT1;CDKN2B-AS1;DLEU2;FIRRE;FTX;GABPB1-AS1;HELLPAR;JPX;LINC00472;LINC00632;LINC00641;LINC01355;LINC01515;MAGI2-AS3;MALAT1;MIR17HG;N4BP2L2-IT2;NEAT1;PSMA3-AS1;SH3BP5-AS1;TMCC1-AS1;TMEM161B-AS1;TSIX;XIST;ZBED3-AS1;ZEB1-AS1	0.306	2.06e-33	1.31e-31	8.4e-30	0.047	26/494	85
SAFB2	RNA_Protein_Interaction	RNAInter4.0	29	ANKRD10-IT1;CDKN2B-AS1;COX10-AS1;CRNDE;DLEU2;FIRRE;FTX;GABPB1-AS1;HELLPAR;IDI2-AS1;JPX;KCNQ1OT1;LINC00342;LINC00472;LINC00491;LINC00641;LINC01355;MAGI2-AS3;MIR17HG;MIR222HG;NEAT1;PAXBP1-AS1;PSMA3-AS1;SH3BP5-AS1;THAP9-AS1;TMEM161B-AS1;TSIX;XIST;ZEB1-AS1	0.341	2.48e-33	1.56e-31	1.01e-29	0.0356	29/758	85
HNRNPM	RNA_Protein_Interaction	RNAInter4.0	31	ANKRD10-IT1;CASC9;CCDC18-AS1;CDKN2B-AS1;COX10-AS1;DLEU2;DLX6-AS1;FAM13A-AS1;FTX;GABPB1-AS1;IDI2-AS1;JPX;KCNQ1OT1;LINC00342;LINC00472;LINC00491;LINC00641;LINC00648;LINC01515;MAGI2-AS3;MALAT1;MIR17HG;MIR99AHG;N4BP2L2-IT2;NEAT1;PAXBP1-AS1;TMEM161B-AS1;TSIX;XIST;ZBED3-AS1;ZEB1-AS1	0.365	3.03e-33	1.87e-31	1.24e-29	0.0301	31/975	85
SLTM	RNA_Protein_Interaction	RNAInter4.0	26	CCDC18-AS1;COX10-AS1;CRNDE;DLEU2;DLX6-AS1;FIRRE;FTX;GABPB1-AS1;IDI2-AS1;JPX;KCNQ1OT1;LINC00342;LINC00641;LINC00894;LINC01355;MAGI2-AS3;MALAT1;MIR17HG;NEAT1;OTUD6B-AS1;PURPL;SH3BP5-AS1;THAP9-AS1;TMEM161B-AS1;TSIX;XIST	0.306	3.48e-33	2.12e-31	1.42e-29	0.0462	26/504	85
SMNDC1	RNA_Protein_Interaction	RNAInter4.0	23	ANKRD10-IT1;CRNDE;FTX;GABPB1-AS1;IDI2-AS1;JPX;KCNQ1OT1;LINC00342;LINC00641;LINC00894;LINC01355;MALAT1;MIR17HG;NEAT1;PAXBP1-AS1;PSMA3-AS1;PURPL;SH3BP5-AS1;THAP9-AS1;TMEM161B-AS1;TSIX;XIST;ZEB1-AS1	0.271	1.27e-32	7.62e-31	5.18e-29	0.0599	23/322	85
HNRNPK	RNA_Protein_Interaction	RNAInter4.0	36	ANKRD10-IT1;CASC9;CCDC18-AS1;CDKN2B-AS1;COX10-AS1;CRNDE;DLEU2;DLX6-AS1;FAM13A-AS1;FIRRE;FTX;GABPB1-AS1;HELLPAR;IDI2-AS1;JPX;KCNQ1OT1;LINC00472;LINC00641;LINC00648;LINC00894;LINC01515;MAGI2-AS3;MALAT1;MIR17HG;MIR222HG;NEAT1;PAXBP1-AS1;PSMA3-AS1;SH3BP5-AS1;THAP9-AS1;TMCC1-AS1;TMEM161B-AS1;TSIX;XIST;ZBED3-AS1;ZEB1-AS1	0.424	1.64e-32	9.7e-31	6.69e-29	0.0203	36/1721	85
UCHL5	RNA_Protein_Interaction	RNAInter4.0	26	ANKRD10-IT1;COX10-AS1;DLX6-AS1;FAM13A-AS1;FIRRE;FTX;GABPB1-AS1;IDI2-AS1;JPX;KCNQ1OT1;LINC00342;LINC00894;LOC100130691;MAGI2-AS3;MALAT1;MIR17HG;NEAT1;PSMA3-AS1;RBM26-AS1;SH3BP5-AS1;THAP9-AS1;TMEM161B-AS1;TSIX;XIST;ZBED3-AS1;ZEB1-AS1	0.306	1.83e-32	1.07e-30	7.47e-29	0.0436	26/537	85
MBNL2	RNA_Protein_Interaction	RNAInter4.0	24	ANKRD10-IT1;CCDC18-AS1;COX10-AS1;DLEU2;FAM13A-AS1;FTX;JPX;KCNQ1OT1;LINC00342;LINC00472;LINC00491;LINC00641;LINC00894;MAGI2-AS3;MALAT1;MIR17HG;NEAT1;SH3BP5-AS1;THAP9-AS1;TMEM161B-AS1;TRHDE-AS1;TSIX;XIST;ZBED3-AS1	0.282	3.18e-32	1.83e-30	1.3e-28	0.0522	24/399	85
XRCC6	RNA_Protein_Interaction	RNAInter4.0	23	ANKRD10-IT1;COX10-AS1;CRNDE;DLEU2;DLX6-AS1;FAM13A-AS1;FTX;GABPB1-AS1;JPX;KCNQ1OT1;LINC00342;LINC00641;LINC00894;MALAT1;MIR17HG;NEAT1;SH3BP5-AS1;THAP9-AS1;TMEM161B-AS1;TSIX;XIST;ZBED3-AS1;ZEB1-AS1	0.271	3.44e-32	1.95e-30	1.4e-28	0.0578	23/336	85
FXR1	RNA_Protein_Interaction	RNAInter4.0	23	ANKRD10-IT1;CRNDE;FTX;GABPB1-AS1;IDI2-AS1;JPX;KCNQ1OT1;LINC00472;LINC00641;LINC01355;MAGI2-AS3;MALAT1;MIR17HG;MIR99AHG;NEAT1;OTUD6B-AS1;PAXBP1-AS1;SH3BP5-AS1;THAP9-AS1;TMEM161B-AS1;TSIX;XIST;ZEB1-AS1	0.271	3.68e-32	2.06e-30	1.5e-28	0.0576	23/337	85
SF3B4	RNA_Protein_Interaction	RNAInter4.0	29	ANKRD10-IT1;CCDC18-AS1;DLEU2;FAM13A-AS1;FIRRE;FTX;GABPB1-AS1;IDI2-AS1;JPX;KCNQ1OT1;LINC00342;LINC00648;LINC00894;LINC01355;MAGI2-AS3;MALAT1;MIR17HG;NEAT1;PAXBP1-AS1;PAXIP1-AS2;PSMA3-AS1;PURPL;RBM26-AS1;SH3BP5-AS1;THAP9-AS1;TMEM161B-AS1;TSIX;XIST;ZNF37BP	0.341	4.46e-32	2.46e-30	1.82e-28	0.0324	29/838	85
PPIG	RNA_Protein_Interaction	RNAInter4.0	24	CCDC18-AS1;COX10-AS1;CRNDE;DLX6-AS1;FAM13A-AS1;FIRRE;FTX;GABPB1-AS1;IDI2-AS1;JPX;KCNQ1OT1;LINC00342;LINC00894;LOC100130691;MAGI2-AS3;MALAT1;MIR17HG;NEAT1;PSMA3-AS1;SH3BP5-AS1;THAP9-AS1;TMEM161B-AS1;ZBED3-AS1;ZEB1-AS1	0.282	1.17e-31	6.36e-30	4.77e-28	0.0498	24/421	85
SRSF9	RNA_Protein_Interaction	RNAInter4.0	37	ANKRD10-IT1;CASC9;CCDC18-AS1;CDKN2B-AS1;COX10-AS1;CRNDE;DLEU2;DLX6-AS1;FAM13A-AS1;FIRRE;FTX;GABPB1-AS1;HELLPAR;IDI2-AS1;JPX;KCNQ1OT1;LINC00472;LINC00894;LOC100130691;MAGI2-AS3;MALAT1;MIR17HG;N4BP2L2-IT2;NEAT1;PAXBP1-AS1;PSMA3-AS1;PURPL;RBM26-AS1;SH3BP5-AS1;THAP9-AS1;TMCC1-AS1;TMEM161B-AS1;TSIX;XIST;ZBED3-AS1;ZEB1-AS1;ZNF37BP	0.435	1.28e-31	6.87e-30	5.22e-28	0.0181	37/1995	85
SND1	RNA_Protein_Interaction	RNAInter4.0	23	ANKRD10-IT1;COX10-AS1;CRNDE;FTX;GABPB1-AS1;IDI2-AS1;JPX;KCNQ1OT1;LINC00342;LINC00641;LINC00894;LINC01355;MAGI2-AS3;MIR17HG;NEAT1;PAXBP1-AS1;PSMA3-AS1;SH3BP5-AS1;THAP9-AS1;TMEM161B-AS1;TSIX;XIST;ZEB1-AS1	0.271	2.1e-31	1.11e-29	8.57e-28	0.0541	23/363	85
ALKBH5	RNA_Protein_Interaction	RNAInter4.0	20	DLEU2;FIRRE;FTX;GABPB1-AS1;HELLPAR;JPX;LINC00632;LINC00641;LINC00894;LINC01515;MALAT1;MIR17HG;N4BP2L2-IT2;NEAT1;OTUD6B-AS1;PSMA3-AS1;PURPL;TMEM161B-AS1;TSIX;XIST	0.235	2.86e-31	1.5e-29	1.17e-27	0.0746	20/203	85
RBM47	RNA_Protein_Interaction	RNAInter4.0	31	ANKRD10-IT1;CASC9;CCDC18-AS1;CDKN2B-AS1;COX10-AS1;CRNDE;DLEU2;FAM13A-AS1;FTX;GABPB1-AS1;JPX;KCNQ1OT1;LINC00472;LINC00648;LINC00894;MAGI2-AS3;MIR222HG;MIR99AHG;N4BP2L2-IT2;NEAT1;OTUD6B-AS1;PAXIP1-AS2;PSMA3-AS1;PURPL;RBM26-AS1;SH3BP5-AS1;TMEM161B-AS1;TSIX;XIST;ZEB1-AS1;ZNF37BP	0.365	3.66e-31	1.89e-29	1.49e-27	0.0259	31/1141	85
AGGF1	RNA_Protein_Interaction	RNAInter4.0	22	ANKRD10-IT1;CCDC18-AS1;CRNDE;DLEU2;FAM13A-AS1;FIRRE;FTX;GABPB1-AS1;HELLPAR;IDI2-AS1;JPX;KCNQ1OT1;LINC00342;LINC00894;MALAT1;MIR17HG;NEAT1;SH3BP5-AS1;THAP9-AS1;TMEM161B-AS1;TSIX;XIST	0.259	7.26e-31	3.7e-29	2.96e-27	0.0576	22/319	85
DDX54	RNA_Protein_Interaction	RNAInter4.0	25	CCDC18-AS1;CDKN2B-AS1;CRNDE;FAM13A-AS1;FIRRE;FTX;GABPB1-AS1;IDI2-AS1;JPX;KCNQ1OT1;LINC00472;MAGI2-AS3;MIR17HG;MIR222HG;MIR99AHG;N4BP2L2-IT2;NEAT1;OTUD6B-AS1;PAXBP1-AS1;PURPL;RBM26-AS1;SH3BP5-AS1;THAP9-AS1;TMEM161B-AS1;ZEB1-AS1	0.294	9.39e-31	4.73e-29	3.83e-27	0.0418	25/538	85
DROSHA	RNA_Protein_Interaction	RNAInter4.0	28	ANKRD10-IT1;CCDC18-AS1;CDKN2B-AS1;COX10-AS1;CRNDE;DLEU2;DLX6-AS1;FAM13A-AS1;FTX;GABPB1-AS1;IDI2-AS1;JPX;KCNQ1OT1;LINC00342;LINC00472;LINC00641;MAGI2-AS3;MALAT1;MIR17HG;NEAT1;PAXBP1-AS1;SH3BP5-AS1;THAP9-AS1;TMEM161B-AS1;TSIX;XIST;ZBED3-AS1;ZEB1-AS1	0.329	2.47e-30	1.23e-28	1.01e-26	0.0308	28/851	85
FUBP3	RNA_Protein_Interaction	RNAInter4.0	28	CDKN2B-AS1;COX10-AS1;CRNDE;DLEU2;FAM13A-AS1;FTX;GABPB1-AS1;IDI2-AS1;JPX;KCNQ1OT1;LINC00472;LINC00648;MAGI2-AS3;MALAT1;MIR17HG;N4BP2L2-IT2;NEAT1;PAXBP1-AS1;PSMA3-AS1;PURPL;RBM26-AS1;SH3BP5-AS1;TMCC1-AS1;TMEM161B-AS1;TSIX;XIST;ZEB1-AS1;ZNF37BP	0.329	3.52e-30	1.73e-28	1.44e-26	0.0305	28/862	85
LIN28A	RNA_Protein_Interaction	RNAInter4.0	28	CDKN2B-AS1;COX10-AS1;FAM13A-AS1;FIRRE;FTX;GABPB1-AS1;HELLPAR;JPX;KCNQ1OT1;LINC00641;LINC00894;LINC01515;MAGI2-AS3;MALAT1;MIR17HG;MIR222HG;MIR99AHG;NEAT1;OTUD6B-AS1;PAXBP1-AS1;PSMA3-AS1;RBM26-AS1;SH3BP5-AS1;THAP9-AS1;TMEM161B-AS1;TRHDE-AS1;XIST;ZBED3-AS1	0.329	3.88e-30	1.88e-28	1.58e-26	0.0304	28/865	85
MSI1	RNA_Protein_Interaction	RNAInter4.0	27	CASC9;CDKN2B-AS1;COX10-AS1;CRNDE;DLEU2;FIRRE;FTX;GABPB1-AS1;JPX;KCNQ1OT1;LINC00472;LINC00648;LOC100130691;MALAT1;MIR99AHG;N4BP2L2-IT2;NEAT1;PAXBP1-AS1;PSMA3-AS1;PURPL;SH3BP5-AS1;TMCC1-AS1;TMEM161B-AS1;TSIX;XIST;ZEB1-AS1;ZNF37BP	0.318	5.04e-30	2.42e-28	2.06e-26	0.0328	27/766	85
SF3B1	RNA_Protein_Interaction	RNAInter4.0	24	CCDC18-AS1;DLEU2;FAM13A-AS1;FIRRE;FTX;GABPB1-AS1;HELLPAR;JPX;KCNQ1OT1;LINC00342;LINC00472;LINC00491;LINC00641;LINC00894;LOC100130691;MALAT1;MIR17HG;N4BP2L2-IT2;NEAT1;PSMA3-AS1;PURPL;SH3BP5-AS1;TMEM161B-AS1;XIST	0.282	5.58e-30	2.65e-28	2.28e-26	0.0432	24/494	85
HNRNPL	RNA_Protein_Interaction	RNAInter4.0	34	ANKRD10-IT1;CASC9;CDKN2B-AS1;COX10-AS1;CRNDE;DLEU2;DLX6-AS1;FAM13A-AS1;FTX;GABPB1-AS1;IDI2-AS1;JPX;KCNQ1OT1;LINC00342;LINC00472;LINC00491;LINC00641;LINC00894;MAGI2-AS3;MALAT1;MIR17HG;N4BP2L2-IT2;NEAT1;PAXBP1-AS1;PSMA3-AS1;PURPL;RBM26-AS1;SH3BP5-AS1;THAP9-AS1;TMEM161B-AS1;TSIX;XIST;ZEB1-AS1;ZNF37BP	0.4	5.69e-30	2.67e-28	2.32e-26	0.0195	34/1696	85
EFTUD2	RNA_Protein_Interaction	RNAInter4.0	22	ANKRD10-IT1;CCDC18-AS1;DLEU2;FIRRE;FTX;GABPB1-AS1;IDI2-AS1;JPX;KCNQ1OT1;LINC00894;LOC100130691;MAGI2-AS3;MALAT1;MIR17HG;NEAT1;PAXBP1-AS1;PSMA3-AS1;THAP9-AS1;TMEM161B-AS1;TSIX;XIST;ZEB1-AS1	0.259	6.57e-30	3.04e-28	2.68e-26	0.053	22/352	85
TRA2A	RNA_Protein_Interaction	RNAInter4.0	33	ANKRD10-IT1;CASC9;CCDC18-AS1;CDKN2B-AS1;COX10-AS1;CRNDE;DLEU2;DLX6-AS1;FAM13A-AS1;FIRRE;FTX;GABPB1-AS1;IDI2-AS1;JPX;KCNQ1OT1;LINC00342;LINC00641;LOC100130691;MAGI2-AS3;MALAT1;MIR17HG;N4BP2L2-IT2;NEAT1;OTUD6B-AS1;PAXBP1-AS1;PSMA3-AS1;PURPL;SH3BP5-AS1;THAP9-AS1;TMCC1-AS1;TMEM161B-AS1;TSIX;XIST	0.388	6.63e-30	3.04e-28	2.71e-26	0.0207	33/1546	85
KHDRBS2	RNA_Protein_Interaction	RNAInter4.0	32	ANKRD10-IT1;CASC9;CDKN2B-AS1;COX10-AS1;CRNDE;DLEU2;FAM13A-AS1;FIRRE;FTX;GABPB1-AS1;JPX;KCNQ1OT1;LINC00472;LINC00648;LINC00894;LINC01515;MAGI2-AS3;MALAT1;MIR17HG;N4BP2L2-IT2;NEAT1;PAXBP1-AS1;PAXIP1-AS2;PSMA3-AS1;RBM26-AS1;SH3BP5-AS1;TMCC1-AS1;TMEM161B-AS1;TSIX;XIST;ZEB1-AS1;ZNF37BP	0.376	1.92e-29	8.7e-28	7.83e-26	0.0214	32/1445	85
FTO	RNA_Protein_Interaction	RNAInter4.0	22	ANKRD10-IT1;CASC9;CCDC18-AS1;CDKN2B-AS1;COX10-AS1;CRNDE;FTX;GABPB1-AS1;IDI2-AS1;JPX;KCNQ1OT1;LINC00472;LINC00641;MIR17HG;NEAT1;PAXBP1-AS1;PSMA3-AS1;THAP9-AS1;TMEM161B-AS1;TSIX;XIST;ZEB1-AS1	0.259	8.54e-29	3.83e-27	3.48e-25	0.048	22/395	85
PPIL4	RNA_Protein_Interaction	RNAInter4.0	21	ANKRD10-IT1;FAM13A-AS1;FTX;GABPB1-AS1;IDI2-AS1;JPX;KCNQ1OT1;LINC00342;LINC00894;MAGI2-AS3;MALAT1;MIR17HG;MIR222HG;NEAT1;PAXBP1-AS1;SH3BP5-AS1;THAP9-AS1;TMEM161B-AS1;TSIX;XIST;ZEB1-AS1	0.247	9.4e-29	4.17e-27	3.84e-25	0.0534	21/329	85
YBX3	RNA_Protein_Interaction	RNAInter4.0	23	ANKRD10-IT1;COX10-AS1;CRNDE;DLEU2;FAM13A-AS1;GABPB1-AS1;IDI2-AS1;JPX;KCNQ1OT1;LINC00472;LINC00894;LOC100130691;MAGI2-AS3;MALAT1;MIR17HG;NEAT1;PAXBP1-AS1;SH3BP5-AS1;THAP9-AS1;TMEM161B-AS1;TSIX;XIST;ZEB1-AS1	0.271	1.19e-28	5.22e-27	4.86e-25	0.0427	23/477	85
XRN2	RNA_Protein_Interaction	RNAInter4.0	23	ANKRD10-IT1;CCDC18-AS1;COX10-AS1;DLEU2;FTX;GABPB1-AS1;IDI2-AS1;JPX;KCNQ1OT1;LINC00472;LINC00641;LINC00894;LINC01355;MAGI2-AS3;MALAT1;MIR17HG;NEAT1;SH3BP5-AS1;THAP9-AS1;TMEM161B-AS1;TSIX;XIST;ZEB1-AS1	0.271	1.66e-28	7.21e-27	6.77e-25	0.0421	23/484	85
KAT8	RNA_Protein_Interaction	RNAInter4.0	33	ANKRD10-IT1;CASC9;CCDC18-AS1;CDKN2B-AS1;COX10-AS1;DLEU2;FAM13A-AS1;FTX;GABPB1-AS1;HELLPAR;JPX;LINC00641;LINC00894;LINC01355;LOC100130691;MAGI2-AS3;MALAT1;MIR17HG;MIR222HG;N4BP2L2-IT2;NEAT1;OTUD6B-AS1;PAXBP1-AS1;PAXIP1-AS2;PSMA3-AS1;PURPL;RBM26-AS1;RTCA-AS1;THAP9-AS1;TMCC1-AS1;TMEM161B-AS1;ZBED3-AS1;ZEB1-AS1	0.388	2.03e-28	8.72e-27	8.28e-25	0.0186	33/1721	85
GPKOW	RNA_Protein_Interaction	RNAInter4.0	19	ANKRD10-IT1;CRNDE;FTX;GABPB1-AS1;HELLPAR;IDI2-AS1;JPX;KCNQ1OT1;LINC00894;MALAT1;MIR17HG;NEAT1;PAXBP1-AS1;PSMA3-AS1;SH3BP5-AS1;THAP9-AS1;TMEM161B-AS1;TSIX;XIST	0.224	2.07e-28	8.8e-27	8.45e-25	0.0653	19/225	85
DDX24	RNA_Protein_Interaction	RNAInter4.0	20	ANKRD10-IT1;CCDC18-AS1;CRNDE;FAM13A-AS1;FIRRE;FTX;GABPB1-AS1;IDI2-AS1;KCNQ1OT1;LINC00894;MAGI2-AS3;MALAT1;MIR17HG;NEAT1;PAXBP1-AS1;THAP9-AS1;TMEM161B-AS1;TSIX;XIST;ZEB1-AS1	0.235	2.49e-28	1.05e-26	1.02e-24	0.0576	20/282	85
RBPMS	RNA_Protein_Interaction	RNAInter4.0	16	CCDC18-AS1;CDKN2B-AS1;COX10-AS1;DLEU2;FTX;GABPB1-AS1;HELLPAR;JPX;LINC00632;MALAT1;MIR17HG;NEAT1;OTUD6B-AS1;TMEM161B-AS1;XIST;ZBED3-AS1	0.188	3.47e-28	1.44e-26	1.42e-24	0.0909	16/107	85
SFPQ	RNA_Protein_Interaction	RNAInter4.0	33	ANKRD10-IT1;CASC9;CDKN2B-AS1;COX10-AS1;DLEU2;DLX6-AS1;FAM13A-AS1;FIRRE;FTX;GABPB1-AS1;IDI2-AS1;JPX;KCNQ1OT1;LINC00472;LINC00491;LINC00641;LINC00648;LINC00894;MAGI2-AS3;MALAT1;MIR17HG;NEAT1;PAXBP1-AS1;PSMA3-AS1;RBM26-AS1;THAP9-AS1;TMCC1-AS1;TMEM161B-AS1;TSIX;XIST;ZBED3-AS1;ZEB1-AS1;ZNF37BP	0.388	3.91e-28	1.61e-26	1.6e-24	0.0182	33/1757	85
FAM120A	RNA_Protein_Interaction	RNAInter4.0	23	ANKRD10-IT1;CCDC18-AS1;CRNDE;FTX;GABPB1-AS1;IDI2-AS1;JPX;KCNQ1OT1;LINC00342;LINC00641;LINC01355;MAGI2-AS3;MALAT1;MIR17HG;NEAT1;PAXBP1-AS1;PURPL;SH3BP5-AS1;THAP9-AS1;TMEM161B-AS1;XIST;ZBED3-AS1;ZEB1-AS1	0.271	4.03e-28	1.64e-26	1.64e-24	0.0407	23/503	85
MATR3	RNA_Protein_Interaction	RNAInter4.0	24	ANKRD10-IT1;CASC9;COX10-AS1;CRNDE;DLX6-AS1;FAM13A-AS1;FTX;GABPB1-AS1;IDI2-AS1;JPX;KCNQ1OT1;LINC00472;LINC00491;LINC00641;LINC00894;MAGI2-AS3;MALAT1;NEAT1;PSMA3-AS1;TMCC1-AS1;TMEM161B-AS1;TSIX;XIST;ZEB1-AS1	0.282	4.28e-28	1.73e-26	1.75e-24	0.0368	24/592	85
HNRNPH1	RNA_Protein_Interaction	RNAInter4.0	17	CDKN2B-AS1;COX10-AS1;DLEU2;FIRRE;JPX;KCNQ1OT1;LINC00632;LINC00894;LINC01515;MALAT1;MIR222HG;NEAT1;PURPL;RBM26-AS1;TSIX;XIST;ZBED3-AS1	0.2	6.03e-28	2.41e-26	2.46e-24	0.0794	17/146	85
RBM5	RNA_Protein_Interaction	RNAInter4.0	32	ANKRD10-IT1;CDKN2B-AS1;COX10-AS1;CRNDE;DLEU2;DLX6-AS1;FAM13A-AS1;FTX;GABPB1-AS1;IDI2-AS1;JPX;KCNQ1OT1;LINC00342;LINC00472;LINC00641;LINC00894;MAGI2-AS3;MALAT1;MIR17HG;N4BP2L2-IT2;NEAT1;PAXBP1-AS1;PSMA3-AS1;RBM26-AS1;SH3BP5-AS1;THAP9-AS1;TMCC1-AS1;TMEM161B-AS1;TSIX;XIST;ZEB1-AS1;ZNF37BP	0.376	8.59e-28	3.4e-26	3.5e-24	0.019	32/1634	85
HNRNPF	RNA_Protein_Interaction	RNAInter4.0	29	ANKRD10-IT1;CDKN2B-AS1;COX10-AS1;DLEU2;FAM13A-AS1;FIRRE;FTX;GABPB1-AS1;JPX;KCNQ1OT1;LINC00342;LINC00472;LINC00632;LINC00894;LINC01515;MAGI2-AS3;MIR222HG;N4BP2L2-IT2;NEAT1;PAXBP1-AS1;PSMA3-AS1;PURPL;TMCC1-AS1;TMEM161B-AS1;TSIX;XIST;ZBED3-AS1;ZEB1-AS1;ZNF37BP	0.341	2.04e-27	8e-26	8.32e-24	0.0227	29/1222	85
NOP56	RNA_Protein_Interaction	RNAInter4.0	21	ANKRD10-IT1;CASC9;CDKN2B-AS1;CRNDE;DLX6-AS1;FIRRE;HELLPAR;IDI2-AS1;KCNQ1OT1;LINC00472;LINC00894;MALAT1;MIR17HG;MIR222HG;N4BP2L2-IT2;NEAT1;PAXIP1-AS2;RBM26-AS1;SH3BP5-AS1;TMCC1-AS1;TMEM161B-AS1	0.247	1.05e-26	4.08e-25	4.28e-23	0.0442	21/411	85
BUD13	RNA_Protein_Interaction	RNAInter4.0	22	ANKRD10-IT1;CCDC18-AS1;CRNDE;DLX6-AS1;FAM13A-AS1;FIRRE;FTX;IDI2-AS1;JPX;KCNQ1OT1;LINC00342;LINC00894;MAGI2-AS3;NEAT1;OTUD6B-AS1;PAXBP1-AS1;SH3BP5-AS1;TMEM161B-AS1;TSIX;XIST;ZBED3-AS1;ZEB1-AS1	0.259	1.09e-26	4.2e-25	4.45e-23	0.0396	22/492	85
FASTKD2	RNA_Protein_Interaction	RNAInter4.0	20	ANKRD10-IT1;CRNDE;DLEU2;FAM13A-AS1;FTX;GABPB1-AS1;IDI2-AS1;KCNQ1OT1;LINC00894;MAGI2-AS3;MALAT1;MIR17HG;NEAT1;PSMA3-AS1;SH3BP5-AS1;THAP9-AS1;TMEM161B-AS1;TSIX;XIST;ZEB1-AS1	0.235	1.11e-26	4.23e-25	4.53e-23	0.0494	20/340	85
FMR1	RNA_Protein_Interaction	RNAInter4.0	27	CCDC18-AS1;CDKN2B-AS1;FAM13A-AS1;FTX;HELLPAR;IDI2-AS1;KCNQ1OT1;LINC00342;LINC00472;LINC00641;LINC00648;LINC01515;MAGI2-AS3;MALAT1;MIR17HG;MIR99AHG;NEAT1;OTUD6B-AS1;PAXBP1-AS1;RBM26-AS1;SH3BP5-AS1;TMCC1-AS1;TMEM161B-AS1;TSIX;XIST;ZBED3-AS1;ZEB1-AS1	0.318	1.41e-26	5.33e-25	5.75e-23	0.0247	27/1033	85
DDX42	RNA_Protein_Interaction	RNAInter4.0	18	ANKRD10-IT1;CCDC18-AS1;FTX;GABPB1-AS1;IDI2-AS1;JPX;KCNQ1OT1;MALAT1;MIR17HG;NEAT1;PAXBP1-AS1;PSMA3-AS1;PURPL;SH3BP5-AS1;THAP9-AS1;TMEM161B-AS1;TSIX;XIST	0.212	1.52e-26	5.69e-25	6.2e-23	0.0619	18/224	85
RFX1	RNA_Protein_Interaction	RNAInter4.0	31	ANKRD10-IT1;CCDC18-AS1;CDKN2B-AS1;COX10-AS1;CRNDE;DLEU2;FTX;GABPB1-AS1;IDI2-AS1;JPX;KCNQ1OT1;LINC00641;LINC00894;LINC01515;LOC100130691;LOC101927480;MIR17HG;MIR222HG;N4BP2L2-IT2;NEAT1;OTUD6B-AS1;PAXBP1-AS1;PSMA3-AS1;PURPL;RBM26-AS1;RTCA-AS1;THAP9-AS1;TMCC1-AS1;TMEM161B-AS1;ZBED3-AS1;ZEB1-AS1	0.365	2.25e-26	8.35e-25	9.18e-23	0.0182	31/1646	85
PCBP2	RNA_Protein_Interaction	RNAInter4.0	32	ANKRD10-IT1;CDKN2B-AS1;COX10-AS1;CRNDE;DLEU2;DLX6-AS1;FAM13A-AS1;FTX;GABPB1-AS1;HELLPAR;JPX;KCNQ1OT1;LINC00472;LINC00641;LINC00648;LINC00894;LINC01515;MAGI2-AS3;MALAT1;MIR17HG;MIR222HG;N4BP2L2-IT2;NEAT1;PAXBP1-AS1;PSMA3-AS1;RBM26-AS1;SH3BP5-AS1;TMEM161B-AS1;TSIX;XIST;ZEB1-AS1;ZNF37BP	0.376	2.7e-26	9.92e-25	1.1e-22	0.017	32/1828	85
AARS	RNA_Protein_Interaction	RNAInter4.0	18	CCDC18-AS1;COX10-AS1;CRNDE;DLEU2;FIRRE;FTX;GABPB1-AS1;HELLPAR;JPX;KCNQ1OT1;LINC00894;MALAT1;MIR17HG;NEAT1;PURPL;THAP9-AS1;TMEM161B-AS1;XIST	0.212	3.98e-26	1.45e-24	1.62e-22	0.0594	18/236	85
GLI3	RNA_Protein_Interaction	RNAInter4.0	31	ANKRD10-IT1;CCDC18-AS1;CDKN2B-AS1;COX10-AS1;CRNDE;DLEU2;FTX;GABPB1-AS1;HELLPAR;LINC00472;LINC00641;LINC00894;LINC01355;LOC100130691;LOC101927480;MAGI2-AS3;MIR17HG;MIR222HG;NEAT1;OTUD6B-AS1;PAXBP1-AS1;PAXIP1-AS2;PSMA3-AS1;PURPL;RBM26-AS1;RTCA-AS1;SH3BP5-AS1;THAP9-AS1;TMCC1-AS1;TMEM161B-AS1;ZEB1-AS1	0.365	8.75e-26	3.16e-24	3.57e-22	0.0174	31/1723	85
AGO2	RNA_Protein_Interaction	RNAInter4.0	21	CDKN2B-AS1;COX10-AS1;CRNDE;FTX;GABPB1-AS1;IDI2-AS1;JPX;LINC00472;LINC00648;LINC00894;MAGI2-AS3;MALAT1;MIR17HG;PAXBP1-AS1;SH3BP5-AS1;THAP9-AS1;TMEM161B-AS1;XIST;ZBED3-AS1;ZEB1-AS1;ZNF37BP	0.247	1.03e-25	3.69e-24	4.2e-22	0.0402	21/458	85
TAF3	RNA_Protein_Interaction	RNAInter4.0	30	ANKRD10-IT1;CCDC18-AS1;CDKN2B-AS1;COX10-AS1;DLEU2;FIRRE;FTX;GABPB1-AS1;JPX;KCNQ1OT1;LINC00491;LINC00894;LINC01515;LOC100130691;LOC101927480;MALAT1;MIR17HG;N4BP2L2-IT2;NEAT1;OTUD6B-AS1;PAXBP1-AS1;PAXIP1-AS2;PSMA3-AS1;RBM26-AS1;RTCA-AS1;THAP9-AS1;TMCC1-AS1;TMEM161B-AS1;ZBED3-AS1;ZEB1-AS1	0.353	1.21e-25	4.29e-24	4.94e-22	0.0184	30/1573	85
BRD1	RNA_Protein_Interaction	RNAInter4.0	30	ANKRD10-IT1;CCDC18-AS1;CDKN2B-AS1;COX10-AS1;DLEU2;FAM13A-AS1;FIRRE;FTX;GABPB1-AS1;JPX;KCNQ1OT1;LINC00894;LOC100130691;LOC101927480;MALAT1;MIR17HG;MIR222HG;N4BP2L2-IT2;NEAT1;OTUD6B-AS1;PAXBP1-AS1;PSMA3-AS1;RBM26-AS1;RTCA-AS1;THAP9-AS1;TMCC1-AS1;TMEM161B-AS1;XIST;ZBED3-AS1;ZEB1-AS1	0.353	1.28e-25	4.5e-24	5.22e-22	0.0184	30/1576	85
NUMA1	RNA_Protein_Interaction	RNAInter4.0	16	CCDC18-AS1;FAM13A-AS1;GABPB1-AS1;LINC00342;LINC00641;LINC01515;MAGI2-AS3;MALAT1;MIR17HG;NEAT1;PURPL;SH3BP5-AS1;THAP9-AS1;TMEM161B-AS1;XIST;ZEB1-AS1	0.188	1.31e-25	4.57e-24	5.34e-22	0.0724	16/152	85
HLTF	RNA_Protein_Interaction	RNAInter4.0	18	ANKRD10-IT1;CRNDE;FAM13A-AS1;FTX;GABPB1-AS1;IDI2-AS1;JPX;KCNQ1OT1;LINC00342;LINC00894;MALAT1;MIR17HG;NEAT1;SH3BP5-AS1;THAP9-AS1;TMEM161B-AS1;TSIX;XIST	0.212	1.43e-25	4.94e-24	5.83e-22	0.0562	18/253	85
KHDRBS3	RNA_Protein_Interaction	RNAInter4.0	31	CASC9;CDKN2B-AS1;COX10-AS1;DLEU2;FAM13A-AS1;FIRRE;FTX;GABPB1-AS1;IDI2-AS1;JPX;KCNQ1OT1;LINC00472;LINC00648;LINC01515;MAGI2-AS3;MALAT1;MIR17HG;N4BP2L2-IT2;NEAT1;PAXBP1-AS1;PSMA3-AS1;PURPL;RBM26-AS1;SH3BP5-AS1;TMCC1-AS1;TMEM161B-AS1;TSIX;XIST;ZBED3-AS1;ZEB1-AS1;ZNF37BP	0.365	1.62e-25	5.55e-24	6.61e-22	0.0171	31/1759	85
NKRF	RNA_Protein_Interaction	RNAInter4.0	20	ANKRD10-IT1;CRNDE;DLEU2;DLX6-AS1;FAM13A-AS1;FTX;GABPB1-AS1;JPX;KCNQ1OT1;LINC00342;LINC00641;LINC00894;MAGI2-AS3;MALAT1;MIR17HG;NEAT1;PAXBP1-AS1;THAP9-AS1;TMEM161B-AS1;ZEB1-AS1	0.235	1.96e-25	6.66e-24	8e-22	0.0438	20/392	85
CELF2	RNA_Protein_Interaction	RNAInter4.0	20	CCDC18-AS1;COX10-AS1;FAM13A-AS1;FTX;GABPB1-AS1;HELLPAR;JPX;LINC00342;LINC00472;LINC00641;LINC00648;LINC00894;LINC01355;MAGI2-AS3;MIR17HG;MIR222HG;N4BP2L2-IT2;NEAT1;TMEM161B-AS1;ZEB1-AS1	0.235	2.06e-25	6.95e-24	8.4e-22	0.0437	20/393	85
DDX55	RNA_Protein_Interaction	RNAInter4.0	19	ANKRD10-IT1;CRNDE;FTX;GABPB1-AS1;IDI2-AS1;KCNQ1OT1;LINC00472;MAGI2-AS3;MALAT1;MIR17HG;NEAT1;PAXBP1-AS1;PAXIP1-AS2;PSMA3-AS1;THAP9-AS1;TMEM161B-AS1;TSIX;XIST;ZEB1-AS1	0.224	2.72e-25	9.1e-24	1.11e-21	0.0485	19/326	85
AKAP8L	RNA_Protein_Interaction	RNAInter4.0	18	ANKRD10-IT1;CRNDE;DLEU2;FTX;GABPB1-AS1;IDI2-AS1;JPX;KCNQ1OT1;LINC00894;MALAT1;MIR17HG;NEAT1;SH3BP5-AS1;THAP9-AS1;TMEM161B-AS1;TSIX;XIST;ZEB1-AS1	0.212	2.91e-25	9.65e-24	1.19e-21	0.0545	18/263	85
NOLC1	RNA_Protein_Interaction	RNAInter4.0	18	ANKRD10-IT1;CRNDE;FAM13A-AS1;FTX;GABPB1-AS1;IDI2-AS1;JPX;KCNQ1OT1;LINC00894;MALAT1;MIR17HG;NEAT1;PAXBP1-AS1;SH3BP5-AS1;THAP9-AS1;TMEM161B-AS1;TSIX;XIST	0.212	3.12e-25	1.03e-23	1.27e-21	0.0544	18/264	85
DICER1	RNA_Protein_Interaction	RNAInter4.0	22	CASC9;COX10-AS1;CRNDE;DLX6-AS1;FTX;GABPB1-AS1;JPX;LINC00472;LINC00632;LINC00894;MAGI2-AS3;MALAT1;MIR17HG;MIR99AHG;NEAT1;OTUD6B-AS1;PSMA3-AS1;PURPL;TMCC1-AS1;XIST;ZBED3-AS1;ZEB1-AS1	0.259	3.44e-25	1.12e-23	1.4e-21	0.0344	22/576	85
EIF3B	RNA_Protein_Interaction	RNAInter4.0	20	CASC9;CDKN2B-AS1;DLEU2;DLX6-AS1;FTX;HELLPAR;JPX;KCNQ1OT1;LINC00472;LINC00632;LINC01515;MAGI2-AS3;MALAT1;MIR17HG;MIR99AHG;NEAT1;PSMA3-AS1;RBM26-AS1;XIST;ZBED3-AS1	0.235	1.5e-24	4.86e-23	6.12e-21	0.0401	20/434	85
ATF5	RNA_Protein_Interaction	RNAInter4.0	28	ANKRD10-IT1;CCDC18-AS1;CDKN2B-AS1;COX10-AS1;CRNDE;DLEU2;GABPB1-AS1;LINC00472;LINC00491;LINC00641;LINC01355;LOC100130691;LOC101927480;MAGI2-AS3;MIR17HG;N4BP2L2-IT2;NEAT1;OTUD6B-AS1;PAXBP1-AS1;PAXIP1-AS2;PSMA3-AS1;PURPL;RBM26-AS1;RTCA-AS1;THAP9-AS1;TMEM161B-AS1;ZBED3-AS1;ZEB1-AS1	0.329	1.69e-24	5.43e-23	6.9e-21	0.0193	28/1392	85
DHX30	RNA_Protein_Interaction	RNAInter4.0	18	ANKRD10-IT1;CRNDE;DLEU2;FAM13A-AS1;FTX;GABPB1-AS1;IDI2-AS1;KCNQ1OT1;LINC00894;MAGI2-AS3;MALAT1;MIR17HG;NEAT1;THAP9-AS1;TMEM161B-AS1;TSIX;XIST;ZEB1-AS1	0.212	1.74e-24	5.55e-23	7.1e-21	0.0504	18/290	85
SRSF2	RNA_Protein_Interaction	RNAInter4.0	29	CASC9;CDKN2B-AS1;COX10-AS1;CRNDE;DLEU2;FAM13A-AS1;FIRRE;FTX;GABPB1-AS1;IDI2-AS1;JPX;KCNQ1OT1;LINC00472;LINC00641;LINC00648;MAGI2-AS3;MALAT1;MIR17HG;N4BP2L2-IT2;NEAT1;PAXBP1-AS1;RBM26-AS1;THAP9-AS1;TMCC1-AS1;TMEM161B-AS1;TSIX;XIST;ZEB1-AS1;ZNF37BP	0.341	2.27e-24	7.18e-23	9.26e-21	0.0178	29/1570	85
DHX9	RNA_Protein_Interaction	RNAInter4.0	14	CCDC18-AS1;CRNDE;FTX;GABPB1-AS1;HELLPAR;JPX;LINC01355;MALAT1;MIR17HG;MIR99AHG;NEAT1;RTCA-AS1;SH3BP5-AS1;XIST	0.165	2.44e-24	7.66e-23	9.96e-21	0.0819	14/100	85
RC3H1	RNA_Protein_Interaction	RNAInter4.0	28	CDKN2B-AS1;COX10-AS1;CRNDE;DLEU2;FAM13A-AS1;FIRRE;FTX;IDI2-AS1;JPX;KCNQ1OT1;LINC00472;LINC00648;LINC01515;MAGI2-AS3;MALAT1;MIR17HG;MIR222HG;N4BP2L2-IT2;NEAT1;PAXBP1-AS1;PSMA3-AS1;PURPL;SH3BP5-AS1;TMCC1-AS1;TMEM161B-AS1;TSIX;XIST;ZEB1-AS1	0.329	2.48e-24	7.72e-23	1.01e-20	0.0191	28/1412	85
RBMS2	RNA_Protein_Interaction	RNAInter4.0	24	CASC9;CDKN2B-AS1;COX10-AS1;CRNDE;DLEU2;FAM13A-AS1;FIRRE;FTX;IDI2-AS1;JPX;KCNQ1OT1;LINC00472;LINC00648;MALAT1;NEAT1;PAXBP1-AS1;PSMA3-AS1;RBM26-AS1;SH3BP5-AS1;TMEM161B-AS1;TSIX;XIST;ZEB1-AS1;ZNF37BP	0.282	3.12e-24	9.64e-23	1.27e-20	0.026	24/862	85
VIM	RNA_Protein_Interaction	RNAInter4.0	13	CDKN2B-AS1;FTX;GABPB1-AS1;KCNQ1OT1;LINC00632;LINC00894;MAGI2-AS3;MALAT1;MIR17HG;NEAT1;THAP9-AS1;TMEM161B-AS1;XIST	0.181	3.28e-24	1.01e-22	1.34e-20	0.0903	13/72	85
RANGAP1	RNA_Protein_Interaction	RNAInter4.0	23	CCDC18-AS1;CDKN2B-AS1;DLEU2;GABPB1-AS1;KCNQ1OT1;LINC00472;LINC00641;LINC00894;LINC01515;MAGI2-AS3;MALAT1;MIR17HG;MIR222HG;NEAT1;OTUD6B-AS1;PSMA3-AS1;RBM26-AS1;SH3BP5-AS1;THAP9-AS1;TMEM161B-AS1;XIST;ZBED3-AS1;ZEB1-AS1	0.271	3.73e-24	1.14e-22	1.52e-20	0.0283	23/751	85
PTBP3	RNA_Protein_Interaction	RNAInter4.0	25	CDKN2B-AS1;COX10-AS1;CRNDE;DLEU2;FAM13A-AS1;FIRRE;FTX;JPX;KCNQ1OT1;LINC00472;LINC00648;MAGI2-AS3;MALAT1;N4BP2L2-IT2;NEAT1;PAXBP1-AS1;PSMA3-AS1;PURPL;SH3BP5-AS1;TMCC1-AS1;TMEM161B-AS1;TSIX;XIST;ZEB1-AS1;ZNF37BP	0.294	4.56e-24	1.38e-22	1.86e-20	0.0235	25/1004	85
CPSF2	RNA_Protein_Interaction	RNAInter4.0	18	CCDC18-AS1;COX10-AS1;DLEU2;FIRRE;FTX;GABPB1-AS1;HELLPAR;JPX;LINC00894;MALAT1;MIR17HG;MIR99AHG;N4BP2L2-IT2;NEAT1;TMEM161B-AS1;TSIX;XIST;ZBED3-AS1	0.212	6.2e-24	1.86e-22	2.53e-20	0.0476	18/311	85
RBMS3	RNA_Protein_Interaction	RNAInter4.0	27	CDKN2B-AS1;COX10-AS1;CRNDE;DLEU2;FAM13A-AS1;FIRRE;FTX;IDI2-AS1;JPX;KCNQ1OT1;LINC00472;LINC00648;MAGI2-AS3;MALAT1;N4BP2L2-IT2;NEAT1;PAXBP1-AS1;PSMA3-AS1;PURPL;RBM26-AS1;SH3BP5-AS1;TMCC1-AS1;TMEM161B-AS1;TSIX;XIST;ZEB1-AS1;ZNF37BP	0.318	6.79e-24	2.02e-22	2.77e-20	0.0198	27/1308	85
RBMX	RNA_Protein_Interaction	RNAInter4.0	17	CASC9;CDKN2B-AS1;COX10-AS1;CRNDE;FTX;IDI2-AS1;JPX;LINC00472;LINC00894;MALAT1;MIR17HG;NEAT1;SH3BP5-AS1;THAP9-AS1;TMEM161B-AS1;TSIX;XIST	0.2	7.6e-24	2.25e-22	3.1e-20	0.0535	17/250	85
EXOSC5	RNA_Protein_Interaction	RNAInter4.0	15	ANKRD10-IT1;CRNDE;FAM13A-AS1;FTX;GABPB1-AS1;JPX;KCNQ1OT1;LINC00491;LINC00894;MALAT1;MIR17HG;NEAT1;THAP9-AS1;TMEM161B-AS1;XIST	0.176	1.15e-23	3.38e-22	4.69e-20	0.0679	15/151	85
RALY	RNA_Protein_Interaction	RNAInter4.0	23	CASC9;CDKN2B-AS1;COX10-AS1;CRNDE;DLEU2;FAM13A-AS1;FIRRE;FTX;JPX;KCNQ1OT1;LINC00472;MALAT1;N4BP2L2-IT2;NEAT1;PAXBP1-AS1;PSMA3-AS1;PURPL;SH3BP5-AS1;TMCC1-AS1;TSIX;XIST;ZEB1-AS1;ZNF37BP	0.271	1.24e-23	3.61e-22	5.06e-20	0.0269	23/792	85
ZFP36	RNA_Protein_Interaction	RNAInter4.0	22	CDKN2B-AS1;COX10-AS1;CRNDE;FAM13A-AS1;FTX;JPX;KCNQ1OT1;LINC00472;LINC00648;MALAT1;N4BP2L2-IT2;NEAT1;PAXBP1-AS1;PURPL;RBM26-AS1;SH3BP5-AS1;TMCC1-AS1;TMEM161B-AS1;TSIX;XIST;ZEB1-AS1;ZNF37BP	0.259	1.35e-23	3.91e-22	5.51e-20	0.0295	22/682	85
DDX6	RNA_Protein_Interaction	RNAInter4.0	17	ANKRD10-IT1;CRNDE;DLEU2;FTX;GABPB1-AS1;IDI2-AS1;JPX;KCNQ1OT1;LINC00894;MALAT1;MIR17HG;NEAT1;SH3BP5-AS1;THAP9-AS1;TMEM161B-AS1;TSIX;XIST	0.2	1.71e-23	4.91e-22	6.98e-20	0.0515	17/262	85
CELF1	RNA_Protein_Interaction	RNAInter4.0	26	CASC9;CDKN2B-AS1;COX10-AS1;CRNDE;DLEU2;FIRRE;FTX;JPX;KCNQ1OT1;LINC00472;LINC00648;MAGI2-AS3;MALAT1;MIR17HG;MIR222HG;NEAT1;PSMA3-AS1;PURPL;RBM26-AS1;SH3BP5-AS1;TMCC1-AS1;TMEM161B-AS1;TSIX;XIST;ZEB1-AS1;ZNF37BP	0.306	2.81e-23	8.02e-22	1.15e-19	0.0202	26/1227	85
CNBP	RNA_Protein_Interaction	RNAInter4.0	21	ANKRD10-IT1;CASC9;CCDC18-AS1;COX10-AS1;CRNDE;FTX;GABPB1-AS1;JPX;LINC00472;LINC00894;MAGI2-AS3;MIR17HG;MIR222HG;MIR99AHG;NEAT1;PAXBP1-AS1;PAXIP1-AS2;RBM26-AS1;RTCA-AS1;XIST;ZEB1-AS1	0.247	3.19e-23	8.98e-22	1.3e-19	0.0315	21/603	85
TAF7	RNA_Protein_Interaction	RNAInter4.0	28	ANKRD10-IT1;CCDC18-AS1;COX10-AS1;CRNDE;FIRRE;FTX;GABPB1-AS1;JPX;KCNQ1OT1;LINC00472;LINC00632;LINC00641;LOC100130691;MAGI2-AS3;MALAT1;MIR17HG;MIR222HG;N4BP2L2-IT2;NEAT1;PAXBP1-AS1;PSMA3-AS1;PURPL;RBM26-AS1;RTCA-AS1;THAP9-AS1;XIST;ZBED3-AS1;ZEB1-AS1	0.329	3.19e-23	8.98e-22	1.3e-19	0.0174	28/1553	85
WIZ	RNA_Protein_Interaction	RNAInter4.0	28	CASC9;CCDC18-AS1;CDKN2B-AS1;COX10-AS1;CRNDE;DLEU2;FIRRE;FTX;LINC00472;LINC00632;LINC00641;LINC00894;LINC01515;MAGI2-AS3;MIR17HG;MIR222HG;NEAT1;OTUD6B-AS1;PAXBP1-AS1;PAXIP1-AS2;RBM26-AS1;RTCA-AS1;SH3BP5-AS1;THAP9-AS1;TMEM161B-AS1;TSIX;ZBED3-AS1;ZEB1-AS1	0.329	3.24e-23	9.05e-22	1.32e-19	0.0174	28/1554	85
MSI2	RNA_Protein_Interaction	RNAInter4.0	12	ANKRD10-IT1;CRNDE;DLEU2;FIRRE;FTX;GABPB1-AS1;JPX;MALAT1;MIR17HG;NEAT1;THAP9-AS1;ZEB1-AS1	0.207	3.35e-23	9.3e-22	1.37e-19	0.0916	1958-12-01	85
SMARCC1	RNA_Protein_Interaction	RNAInter4.0	30	ANKRD10-IT1;CCDC18-AS1;CDKN2B-AS1;DLEU2;FIRRE;FTX;GABPB1-AS1;JPX;LINC00472;LINC00894;LINC01355;LOC100130691;LOC101927480;MAGI2-AS3;MIR17HG;MIR222HG;MIR99AHG;N4BP2L2-IT2;NEAT1;OTUD6B-AS1;PAXBP1-AS1;PAXIP1-AS2;PSMA3-AS1;PURPL;RBM26-AS1;RTCA-AS1;THAP9-AS1;TMCC1-AS1;ZBED3-AS1;ZEB1-AS1	0.353	3.75e-23	1.03e-21	1.53e-19	0.0152	30/1922	85
HOXA13	RNA_Protein_Interaction	RNAInter4.0	28	ANKRD10-IT1;CCDC18-AS1;CDKN2B-AS1;COX10-AS1;CRNDE;DLEU2;FTX;GABPB1-AS1;HELLPAR;JPX;LINC00641;LINC01355;LOC100130691;MIR17HG;MIR222HG;N4BP2L2-IT2;NEAT1;OTUD6B-AS1;PAXBP1-AS1;PAXIP1-AS2;PSMA3-AS1;PURPL;RBM26-AS1;RTCA-AS1;THAP9-AS1;TMCC1-AS1;ZBED3-AS1;ZEB1-AS1	0.329	7.44e-23	2.04e-21	3.04e-19	0.0169	28/1603	85
PABPC4	RNA_Protein_Interaction	RNAInter4.0	25	CASC9;CDKN2B-AS1;COX10-AS1;CRNDE;DLEU2;FIRRE;FTX;JPX;KCNQ1OT1;LINC00472;LINC00648;MAGI2-AS3;MALAT1;MIR17HG;N4BP2L2-IT2;NEAT1;PAXBP1-AS1;PSMA3-AS1;RBM26-AS1;TMCC1-AS1;TMEM161B-AS1;TSIX;XIST;ZEB1-AS1;ZNF37BP	0.294	1.38e-22	3.75e-21	5.63e-19	0.0206	25/1156	85
EHMT2	RNA_Protein_Interaction	RNAInter4.0	26	CCDC18-AS1;CDKN2B-AS1;CRNDE;DLEU2;FIRRE;FTX;JPX;KCNQ1OT1;LINC00472;LINC00632;LINC00894;LINC01515;MAGI2-AS3;MALAT1;MIR17HG;MIR222HG;OTUD6B-AS1;PAXBP1-AS1;PAXIP1-AS2;RBM26-AS1;RTCA-AS1;THAP9-AS1;TMEM161B-AS1;TSIX;ZBED3-AS1;ZEB1-AS1	0.306	1.88e-22	5.07e-21	7.67e-19	0.0188	26/1324	85
RBM24	RNA_Protein_Interaction	RNAInter4.0	25	CASC9;CDKN2B-AS1;CRNDE;DLEU2;FAM13A-AS1;FTX;IDI2-AS1;JPX;KCNQ1OT1;LINC00472;MAGI2-AS3;MALAT1;N4BP2L2-IT2;NEAT1;PAXBP1-AS1;PSMA3-AS1;PURPL;RBM26-AS1;SH3BP5-AS1;TMCC1-AS1;TMEM161B-AS1;TSIX;XIST;ZEB1-AS1;ZNF37BP	0.294	1.89e-22	5.07e-21	7.71e-19	0.0203	25/1171	85
RBM6	RNA_Protein_Interaction	RNAInter4.0	29	CASC9;CDKN2B-AS1;COX10-AS1;CRNDE;DLEU2;FAM13A-AS1;FIRRE;FTX;IDI2-AS1;JPX;KCNQ1OT1;LINC00472;LINC00491;LINC00894;MAGI2-AS3;MALAT1;MIR17HG;MIR222HG;N4BP2L2-IT2;NEAT1;PAXBP1-AS1;PSMA3-AS1;SH3BP5-AS1;TMCC1-AS1;TMEM161B-AS1;TSIX;XIST;ZBED3-AS1;ZEB1-AS1	0.341	2.27e-22	6.05e-21	9.26e-19	0.0152	29/1855	85
ADAR	RNA_Protein_Interaction	RNAInter4.0	21	ANKRD10-IT1;CCDC18-AS1;CDKN2B-AS1;COX10-AS1;DLX6-AS1;FTX;GABPB1-AS1;KCNQ1OT1;LINC00342;LINC00472;LINC00632;LINC00641;LOC100130691;MAGI2-AS3;MALAT1;MIR17HG;PAXBP1-AS1;SH3BP5-AS1;TMEM161B-AS1;TRHDE-AS1;ZBED3-AS1	0.247	4.06e-22	1.08e-20	1.66e-18	0.0282	21/682	85
PABPN1L	RNA_Protein_Interaction	RNAInter4.0	26	CASC9;CDKN2B-AS1;COX10-AS1;CRNDE;DLEU2;FAM13A-AS1;FIRRE;FTX;JPX;KCNQ1OT1;LINC00648;MAGI2-AS3;MALAT1;N4BP2L2-IT2;NEAT1;PAXBP1-AS1;PSMA3-AS1;PURPL;RBM26-AS1;SH3BP5-AS1;TMCC1-AS1;TMEM161B-AS1;TSIX;XIST;ZEB1-AS1;ZNF37BP	0.306	4.73e-22	1.25e-20	1.93e-18	0.0181	26/1374	85
MTPAP	RNA_Protein_Interaction	RNAInter4.0	16	ANKRD10-IT1;CRNDE;FTX;GABPB1-AS1;IDI2-AS1;JPX;KCNQ1OT1;LINC00894;MALAT1;MIR17HG;NEAT1;SH3BP5-AS1;THAP9-AS1;TMEM161B-AS1;TSIX;XIST	0.188	4.97e-22	1.3e-20	2.03e-18	0.05	16/251	85
ELF3	RNA_Protein_Interaction	RNAInter4.0	22	ANKRD10-IT1;CASC9;CCDC18-AS1;COX10-AS1;DLEU2;GABPB1-AS1;HELLPAR;JPX;LINC00491;LINC00641;LINC01355;LOC100130691;MIR17HG;MIR222HG;N4BP2L2-IT2;PAXIP1-AS2;PSMA3-AS1;RBM26-AS1;RTCA-AS1;SH3BP5-AS1;THAP9-AS1;ZBED3-AS1	0.259	6.26e-22	1.63e-20	2.55e-18	0.0251	22/815	85
EIF3H	RNA_Protein_Interaction	RNAInter4.0	15	ANKRD10-IT1;COX10-AS1;FIRRE;FTX;GABPB1-AS1;IDI2-AS1;KCNQ1OT1;LINC00641;MAGI2-AS3;MALAT1;MIR17HG;NEAT1;PURPL;SH3BP5-AS1;THAP9-AS1	0.176	7.54e-22	1.95e-20	3.08e-18	0.056	15/198	85
CPEB1	RNA_Protein_Interaction	RNAInter4.0	22	CDKN2B-AS1;COX10-AS1;CRNDE;DLEU2;FIRRE;FTX;JPX;KCNQ1OT1;LINC00472;LINC00648;MALAT1;N4BP2L2-IT2;NEAT1;PSMA3-AS1;RBM26-AS1;SH3BP5-AS1;TMCC1-AS1;TMEM161B-AS1;TSIX;XIST;ZEB1-AS1;ZNF37BP	0.259	9.74e-22	2.5e-20	3.97e-18	0.0246	22/832	85
PABPN1	RNA_Protein_Interaction	RNAInter4.0	28	CCDC18-AS1;CDKN2B-AS1;COX10-AS1;CRNDE;DLEU2;FIRRE;FTX;IDI2-AS1;JPX;KCNQ1OT1;LINC00472;LINC00894;LINC01515;MAGI2-AS3;MALAT1;MIR17HG;MIR222HG;N4BP2L2-IT2;NEAT1;PURPL;RBM26-AS1;SH3BP5-AS1;TMCC1-AS1;TMEM161B-AS1;TSIX;XIST;ZBED3-AS1;ZEB1-AS1	0.329	1.05e-21	2.68e-20	4.28e-18	0.0153	28/1771	85
TRNAU1AP	RNA_Protein_Interaction	RNAInter4.0	26	CASC9;CDKN2B-AS1;COX10-AS1;CRNDE;DLEU2;FAM13A-AS1;FTX;JPX;KCNQ1OT1;LINC00472;LINC00648;MAGI2-AS3;MALAT1;N4BP2L2-IT2;NEAT1;PAXBP1-AS1;PSMA3-AS1;PURPL;RBM26-AS1;SH3BP5-AS1;TMCC1-AS1;TMEM161B-AS1;TSIX;XIST;ZEB1-AS1;ZNF37BP	0.306	1.21e-21	3.07e-20	4.94e-18	0.0175	26/1427	85
CDC40	RNA_Protein_Interaction	RNAInter4.0	15	ANKRD10-IT1;DLEU2;FTX;GABPB1-AS1;IDI2-AS1;KCNQ1OT1;LINC00894;MAGI2-AS3;MALAT1;MIR17HG;NEAT1;PURPL;THAP9-AS1;TMEM161B-AS1;ZEB1-AS1	0.176	1.49e-21	3.75e-20	6.08e-18	0.0542	15/207	85
XPO5	RNA_Protein_Interaction	RNAInter4.0	17	ANKRD10-IT1;COX10-AS1;DLEU2;DLX6-AS1;FTX;GABPB1-AS1;IDI2-AS1;JPX;KCNQ1OT1;LINC00472;LINC00641;LINC00894;MAGI2-AS3;MALAT1;MIR17HG;NEAT1;ZEB1-AS1	0.2	1.56e-21	3.9e-20	6.36e-18	0.0416	17/341	85
SART3	RNA_Protein_Interaction	RNAInter4.0	25	CASC9;CDKN2B-AS1;COX10-AS1;CRNDE;DLEU2;FAM13A-AS1;FIRRE;FTX;JPX;KCNQ1OT1;LINC00472;MAGI2-AS3;MALAT1;N4BP2L2-IT2;NEAT1;PAXBP1-AS1;PSMA3-AS1;PURPL;RBM26-AS1;SH3BP5-AS1;TMCC1-AS1;TSIX;XIST;ZEB1-AS1;ZNF37BP	0.294	1.57e-21	3.91e-20	6.41e-18	0.0187	25/1279	85
RBM27	RNA_Protein_Interaction	RNAInter4.0	15	CCDC18-AS1;CRNDE;KCNQ1OT1;LINC00472;LINC00894;LINC01355;MAGI2-AS3;MALAT1;MIR17HG;NEAT1;PSMA3-AS1;PURPL;TMEM161B-AS1;XIST;ZEB1-AS1	0.176	1.6e-21	3.96e-20	6.53e-18	0.054	15/208	85
ELAVL4	RNA_Protein_Interaction	RNAInter4.0	25	CDKN2B-AS1;COX10-AS1;CRNDE;DLEU2;FAM13A-AS1;FIRRE;FTX;IDI2-AS1;JPX;KCNQ1OT1;LINC00472;LINC00648;MALAT1;N4BP2L2-IT2;NEAT1;PAXBP1-AS1;PSMA3-AS1;PURPL;RBM26-AS1;SH3BP5-AS1;TMCC1-AS1;TMEM161B-AS1;TSIX;XIST;ZNF37BP	0.294	1.63e-21	4.01e-20	6.65e-18	0.0186	25/1281	85
NPAT	RNA_Protein_Interaction	RNAInter4.0	28	ANKRD10-IT1;CCDC18-AS1;CDKN2B-AS1;COX10-AS1;CRNDE;DLEU2;FTX;GABPB1-AS1;IDI2-AS1;KCNQ1OT1;LINC00472;LINC00641;LOC100130691;MAGI2-AS3;MALAT1;MIR17HG;MIR222HG;N4BP2L2-IT2;NEAT1;PAXBP1-AS1;PAXIP1-AS2;PURPL;RTCA-AS1;SH3BP5-AS1;THAP9-AS1;TMEM161B-AS1;ZBED3-AS1;ZEB1-AS1	0.329	1.93e-21	4.69e-20	7.87e-18	0.015	28/1812	85
RBM42	RNA_Protein_Interaction	RNAInter4.0	19	COX10-AS1;CRNDE;FIRRE;FTX;JPX;KCNQ1OT1;LINC00472;LINC00648;MAGI2-AS3;MALAT1;MIR17HG;MIR222HG;NEAT1;PSMA3-AS1;PURPL;TMCC1-AS1;TMEM161B-AS1;TSIX;ZEB1-AS1	0.224	1.93e-21	4.69e-20	7.87e-18	0.0324	19/520	85
SF1	RNA_Protein_Interaction	RNAInter4.0	22	COX10-AS1;CRNDE;DLEU2;FTX;IDI2-AS1;JPX;KCNQ1OT1;LINC00472;LINC00648;MAGI2-AS3;MALAT1;N4BP2L2-IT2;NEAT1;PAXBP1-AS1;PSMA3-AS1;PURPL;SH3BP5-AS1;TMCC1-AS1;TMEM161B-AS1;TSIX;XIST;ZEB1-AS1	0.259	2.03e-21	4.9e-20	8.28e-18	0.0238	22/861	85
PABPC5	RNA_Protein_Interaction	RNAInter4.0	23	CDKN2B-AS1;COX10-AS1;CRNDE;DLEU2;FAM13A-AS1;FIRRE;FTX;IDI2-AS1;JPX;KCNQ1OT1;LINC00648;MALAT1;N4BP2L2-IT2;NEAT1;PAXBP1-AS1;PSMA3-AS1;PURPL;RBM26-AS1;SH3BP5-AS1;TMEM161B-AS1;TSIX;XIST;ZNF37BP	0.271	2.66e-21	6.38e-20	1.09e-17	0.0215	23/1007	85
BCCIP	RNA_Protein_Interaction	RNAInter4.0	16	ANKRD10-IT1;CRNDE;FTX;GABPB1-AS1;JPX;KCNQ1OT1;LINC00342;LINC00641;LINC00894;MAGI2-AS3;MALAT1;MIR17HG;NEAT1;SH3BP5-AS1;ZBED3-AS1;ZEB1-AS1	0.188	2.91e-21	6.94e-20	1.19e-17	0.0458	16/280	85
LYL1	RNA_Protein_Interaction	RNAInter4.0	28	ANKRD10-IT1;CCDC18-AS1;CDKN2B-AS1;COX10-AS1;DLEU2;FTX;GABPB1-AS1;IDI2-AS1;JPX;KCNQ1OT1;LINC00894;LINC01355;LOC100130691;LOC101927480;MIR17HG;N4BP2L2-IT2;OTUD6B-AS1;PAXBP1-AS1;PAXIP1-AS2;PSMA3-AS1;PURPL;RBM26-AS1;RTCA-AS1;THAP9-AS1;TMCC1-AS1;TMEM161B-AS1;ZBED3-AS1;ZEB1-AS1	0.329	3.34e-21	7.92e-20	1.36e-17	0.0147	28/1850	85
SRSF5	RNA_Protein_Interaction	RNAInter4.0	25	CASC9;CDKN2B-AS1;COX10-AS1;CRNDE;DLEU2;FAM13A-AS1;FIRRE;FTX;IDI2-AS1;JPX;KCNQ1OT1;LINC00472;MAGI2-AS3;MALAT1;N4BP2L2-IT2;NEAT1;PAXBP1-AS1;PSMA3-AS1;PURPL;RBM26-AS1;TMCC1-AS1;TMEM161B-AS1;TSIX;XIST;ZNF37BP	0.294	4.38e-21	1.03e-19	1.79e-17	0.0179	25/1335	85
ZNF644	RNA_Protein_Interaction	RNAInter4.0	24	CCDC18-AS1;CDKN2B-AS1;CRNDE;DLEU2;FIRRE;FTX;IDI2-AS1;JPX;LINC00472;LINC00632;LINC00894;MAGI2-AS3;MALAT1;MIR17HG;MIR222HG;PAXBP1-AS1;PAXIP1-AS2;RBM26-AS1;RTCA-AS1;THAP9-AS1;TRHDE-AS1;XIST;ZBED3-AS1;ZEB1-AS1	0.282	4.8e-21	1.12e-19	1.96e-17	0.0193	24/1182	85
ZRANB2	RNA_Protein_Interaction	RNAInter4.0	14	ANKRD10-IT1;COX10-AS1;FTX;JPX;KCNQ1OT1;LINC00894;MALAT1;MIR17HG;NEAT1;PAXBP1-AS1;THAP9-AS1;TMEM161B-AS1;TSIX;XIST	0.165	4.8e-21	1.12e-19	1.96e-17	0.0586	14/168	85
FUBP1	RNA_Protein_Interaction	RNAInter4.0	26	CDKN2B-AS1;COX10-AS1;CRNDE;DLEU2;FAM13A-AS1;FIRRE;FTX;IDI2-AS1;JPX;KCNQ1OT1;LINC00472;LINC00648;MALAT1;N4BP2L2-IT2;NEAT1;PAXBP1-AS1;PSMA3-AS1;PURPL;RBM26-AS1;SH3BP5-AS1;TMCC1-AS1;TMEM161B-AS1;TSIX;XIST;ZEB1-AS1;ZNF37BP	0.306	5.6e-21	1.3e-19	2.28e-17	0.0165	26/1518	85
HNRNPA0	RNA_Protein_Interaction	RNAInter4.0	20	CDKN2B-AS1;COX10-AS1;DLEU2;FIRRE;FTX;JPX;KCNQ1OT1;LINC00472;LINC00648;MALAT1;N4BP2L2-IT2;NEAT1;PAXBP1-AS1;PSMA3-AS1;SH3BP5-AS1;TMCC1-AS1;TSIX;XIST;ZEB1-AS1;ZNF37BP	0.235	6.03e-21	1.39e-19	2.46e-17	0.0276	20/660	85
METAP2	RNA_Protein_Interaction	RNAInter4.0	15	ANKRD10-IT1;CCDC18-AS1;CRNDE;FTX;GABPB1-AS1;IDI2-AS1;KCNQ1OT1;MALAT1;MIR17HG;NEAT1;SH3BP5-AS1;THAP9-AS1;TMEM161B-AS1;TSIX;XIST	0.176	6.96e-21	1.6e-19	2.84e-17	0.0502	15/229	85
EIF4G2	RNA_Protein_Interaction	RNAInter4.0	22	CCDC18-AS1;CDKN2B-AS1;DLEU2;FIRRE;FTX;GABPB1-AS1;HELLPAR;KCNQ1OT1;LINC00342;LINC00472;LINC00641;MAGI2-AS3;MIR17HG;MIR222HG;NEAT1;OTUD6B-AS1;RBM26-AS1;SH3BP5-AS1;TMEM161B-AS1;TSIX;XIST;ZEB1-AS1	0.259	7.25e-21	1.65e-19	2.96e-17	0.0225	22/914	85
STAU1	RNA_Protein_Interaction	RNAInter4.0	14	CRNDE;DLEU2;FIRRE;FTX;GABPB1-AS1;JPX;LINC00641;LINC01515;MALAT1;MIR17HG;NEAT1;PSMA3-AS1;TMEM161B-AS1;XIST	0.165	7.31e-21	1.66e-19	2.98e-17	0.0574	14/173	85
QKI	RNA_Protein_Interaction	NPinter4.0	28	ANKRD10-IT1;CASC9;CDKN2B-AS1;COX10-AS1;DLX6-AS1;FAM13A-AS1;FTX;GABPB1-AS1;IDI2-AS1;JPX;KCNQ1OT1;LINC00472;LINC00491;LINC00641;LINC00894;MAGI2-AS3;MALAT1;MIR17HG;NEAT1;PAXBP1-AS1;RBM26-AS1;SH3BP5-AS1;THAP9-AS1;TMEM161B-AS1;TSIX;XIST;ZBED3-AS1;ZEB1-AS1	0.329	7.44e-21	1.15e-18	1.33e-18	0.0143	28/1907	85
PABPC1	RNA_Protein_Interaction	RNAInter4.0	25	CASC9;CDKN2B-AS1;COX10-AS1;CRNDE;DLEU2;FAM13A-AS1;FIRRE;FTX;IDI2-AS1;JPX;KCNQ1OT1;LINC00472;MAGI2-AS3;MALAT1;N4BP2L2-IT2;NEAT1;PAXBP1-AS1;PSMA3-AS1;PURPL;RBM26-AS1;SH3BP5-AS1;TMCC1-AS1;TSIX;XIST;ZNF37BP	0.294	1.02e-20	2.3e-19	4.16e-17	0.0173	25/1383	85
DAZAP1	RNA_Protein_Interaction	RNAInter4.0	20	CASC9;CDKN2B-AS1;CRNDE;FAM13A-AS1;FIRRE;FTX;JPX;KCNQ1OT1;LINC00648;MAGI2-AS3;N4BP2L2-IT2;NEAT1;PAXBP1-AS1;PSMA3-AS1;PURPL;TMCC1-AS1;TMEM161B-AS1;TSIX;XIST;ZNF37BP	0.235	1.05e-20	2.35e-19	4.28e-17	0.0269	20/679	85
A1CF	RNA_Protein_Interaction	RNAInter4.0	25	CASC9;CDKN2B-AS1;COX10-AS1;CRNDE;DLEU2;FAM13A-AS1;FIRRE;FTX;JPX;KCNQ1OT1;LINC00472;LINC00648;MAGI2-AS3;MALAT1;NEAT1;PSMA3-AS1;PURPL;RBM26-AS1;SH3BP5-AS1;TMCC1-AS1;TMEM161B-AS1;TSIX;XIST;ZEB1-AS1;ZNF37BP	0.294	1.13e-20	2.52e-19	4.61e-17	0.0173	25/1389	85
AIFM1	RNA_Protein_Interaction	RNAInter4.0	12	CCDC18-AS1;COX10-AS1;GABPB1-AS1;LINC00894;MAGI2-AS3;MIR17HG;PURPL;SH3BP5-AS1;THAP9-AS1;XIST;ZBED3-AS1;ZEB1-AS1	0.141	1.14e-20	2.53e-19	4.65e-17	0.0732	1991-12-01	85
hnRNPM	RNA_Protein_Interaction	NPinter4.0	26	ANKRD10-IT1;CASC9;CDKN2B-AS1;COX10-AS1;CRNDE;DLX6-AS1;FAM13A-AS1;FTX;GABPB1-AS1;IDI2-AS1;JPX;KCNQ1OT1;LINC00342;LINC00491;LINC00641;LINC00648;LINC00894;MAGI2-AS3;MALAT1;MIR17HG;NEAT1;PAXBP1-AS1;TMEM161B-AS1;TSIX;XIST;ZNF37BP	0.306	1.29e-20	1.15e-18	2.31e-18	0.016	26/1570	85
LARP4B	RNA_Protein_Interaction	RNAInter4.0	15	CASC9;CDKN2B-AS1;CRNDE;DLEU2;FTX;IDI2-AS1;JPX;MIR17HG;MIR99AHG;NEAT1;PAXBP1-AS1;SH3BP5-AS1;THAP9-AS1;TSIX;XIST	0.176	1.42e-20	3.13e-19	5.79e-17	0.0484	15/240	85
CPEB2	RNA_Protein_Interaction	RNAInter4.0	21	CDKN2B-AS1;COX10-AS1;CRNDE;DLEU2;FAM13A-AS1;FTX;JPX;KCNQ1OT1;LINC00472;MALAT1;N4BP2L2-IT2;NEAT1;PAXBP1-AS1;PSMA3-AS1;RBM26-AS1;SH3BP5-AS1;TMCC1-AS1;TSIX;XIST;ZEB1-AS1;ZNF37BP	0.247	1.49e-20	3.25e-19	6.08e-17	0.0239	21/813	85
CPEB4	RNA_Protein_Interaction	RNAInter4.0	21	CDKN2B-AS1;COX10-AS1;CRNDE;DLEU2;FAM13A-AS1;FTX;JPX;KCNQ1OT1;LINC00472;MALAT1;N4BP2L2-IT2;NEAT1;PAXBP1-AS1;PSMA3-AS1;RBM26-AS1;SH3BP5-AS1;TMCC1-AS1;TSIX;XIST;ZEB1-AS1;ZNF37BP	0.247	1.49e-20	3.25e-19	6.08e-17	0.0239	21/813	85
YTHDF3	RNA_Protein_Interaction	RNAInter4.0	15	CDKN2B-AS1;COX10-AS1;DLX6-AS1;JPX;LINC00491;MALAT1;MIR222HG;NEAT1;OTUD6B-AS1;PAXIP1-AS2;PSMA3-AS1;SH3BP5-AS1;THAP9-AS1;XIST;ZEB1-AS1	0.176	1.51e-20	3.28e-19	6.16e-17	0.0482	15/241	85
HNRNPCL1	RNA_Protein_Interaction	RNAInter4.0	25	CDKN2B-AS1;COX10-AS1;CRNDE;DLEU2;FAM13A-AS1;FIRRE;FTX;JPX;KCNQ1OT1;LINC00472;LINC00648;MALAT1;N4BP2L2-IT2;NEAT1;PAXBP1-AS1;PSMA3-AS1;PURPL;RBM26-AS1;SH3BP5-AS1;TMCC1-AS1;TMEM161B-AS1;TSIX;XIST;ZEB1-AS1;ZNF37BP	0.294	1.64e-20	3.54e-19	6.69e-17	0.017	25/1411	85
ZNF326	RNA_Protein_Interaction	RNAInter4.0	23	CDKN2B-AS1;COX10-AS1;CRNDE;DLEU2;FTX;JPX;KCNQ1OT1;LINC00472;LINC00894;MAGI2-AS3;MALAT1;MIR17HG;MIR222HG;PAXBP1-AS1;PURPL;RBM26-AS1;SH3BP5-AS1;TMCC1-AS1;TMEM161B-AS1;TSIX;XIST;ZBED3-AS1;ZEB1-AS1	0.271	2.35e-20	5.05e-19	9.59e-17	0.0196	23/1111	85
MBNL1	RNA_Protein_Interaction	RNAInter4.0	22	CDKN2B-AS1;DLEU2;FAM13A-AS1;FIRRE;FTX;JPX;KCNQ1OT1;LINC00472;LINC00648;LINC00894;MAGI2-AS3;MALAT1;NEAT1;PSMA3-AS1;PURPL;RBM26-AS1;SH3BP5-AS1;TMCC1-AS1;TMEM161B-AS1;TSIX;XIST;ZNF37BP	0.259	2.41e-20	5.15e-19	9.83e-17	0.0214	22/967	85
ELAVL1	RNA_Protein_Interaction	NPinter4.0	17	CRNDE;GABPB1-AS1;JPX;KCNQ1OT1;LINC00472;LINC00641;LINC00894;MAGI2-AS3;MALAT1;NEAT1;RBM26-AS1;TMEM161B-AS1;TSIX;XIST;ZBED3-AS1;ZEB1-AS1;ZNF37BP	0.2	3.02e-20	1.8e-18	5.41e-18	0.0359	17/406	85
SRSF10	RNA_Protein_Interaction	RNAInter4.0	27	ANKRD10-IT1;CASC9;CDKN2B-AS1;COX10-AS1;CRNDE;DLEU2;FIRRE;FTX;IDI2-AS1;JPX;KCNQ1OT1;LINC00472;MAGI2-AS3;MALAT1;MIR17HG;N4BP2L2-IT2;NEAT1;PAXBP1-AS1;PURPL;RBM26-AS1;SH3BP5-AS1;TMCC1-AS1;TMEM161B-AS1;TSIX;XIST;ZEB1-AS1;ZNF37BP	0.318	3.66e-20	7.78e-19	1.49e-16	0.0143	27/1827	85
DAZ3	RNA_Protein_Interaction	RNAInter4.0	24	CASC9;CDKN2B-AS1;COX10-AS1;CRNDE;DLEU2;FAM13A-AS1;FIRRE;FTX;IDI2-AS1;JPX;KCNQ1OT1;LINC00648;MALAT1;N4BP2L2-IT2;NEAT1;PSMA3-AS1;PURPL;RBM26-AS1;SH3BP5-AS1;TMEM161B-AS1;TSIX;XIST;ZEB1-AS1;ZNF37BP	0.282	4.05e-20	8.56e-19	1.65e-16	0.0177	24/1297	85
GTF2B	RNA_Protein_Interaction	RNAInter4.0	23	CCDC18-AS1;COX10-AS1;CRNDE;DLEU2;FIRRE;FTX;GABPB1-AS1;JPX;KCNQ1OT1;LOC100130691;MALAT1;MIR17HG;N4BP2L2-IT2;NEAT1;OTUD6B-AS1;PSMA3-AS1;RBM26-AS1;RTCA-AS1;THAP9-AS1;TMCC1-AS1;TMEM161B-AS1;XIST;ZEB1-AS1	0.271	5.75e-20	1.21e-18	2.35e-16	0.0189	23/1157	85
GEMIN5	RNA_Protein_Interaction	RNAInter4.0	20	CDKN2B-AS1;CRNDE;DLEU2;FTX;GABPB1-AS1;IDI2-AS1;JPX;KCNQ1OT1;LINC00472;MAGI2-AS3;MALAT1;MIR17HG;MIR222HG;NEAT1;THAP9-AS1;TMEM161B-AS1;TSIX;XIST;ZBED3-AS1;ZEB1-AS1	0.235	6.59e-20	1.38e-18	2.69e-16	0.0247	20/746	85
HNRNPDL	RNA_Protein_Interaction	RNAInter4.0	21	CDKN2B-AS1;COX10-AS1;FAM13A-AS1;FTX;IDI2-AS1;JPX;KCNQ1OT1;LINC00472;LINC00648;N4BP2L2-IT2;NEAT1;PSMA3-AS1;PURPL;RBM26-AS1;SH3BP5-AS1;TMCC1-AS1;TMEM161B-AS1;TSIX;XIST;ZEB1-AS1;ZNF37BP	0.247	6.64e-20	1.38e-18	2.71e-16	0.0224	21/875	85
TNRC6A	RNA_Protein_Interaction	RNAInter4.0	14	CCDC18-AS1;DLEU2;FTX;JPX;KCNQ1OT1;LINC00472;MAGI2-AS3;MALAT1;MIR17HG;MIR99AHG;NEAT1;PSMA3-AS1;THAP9-AS1;XIST	0.165	8.86e-20	1.83e-18	3.61e-16	0.0505	14/206	85
BOLL	RNA_Protein_Interaction	RNAInter4.0	25	CDKN2B-AS1;COX10-AS1;CRNDE;DLEU2;FAM13A-AS1;FTX;JPX;KCNQ1OT1;LINC00472;LINC00648;MAGI2-AS3;MALAT1;N4BP2L2-IT2;NEAT1;PAXBP1-AS1;PSMA3-AS1;PURPL;RBM26-AS1;SH3BP5-AS1;TMCC1-AS1;TMEM161B-AS1;TSIX;XIST;ZEB1-AS1;ZNF37BP	0.294	1.02e-19	2.1e-18	4.16e-16	0.0158	25/1524	85
ZBTB10	RNA_Protein_Interaction	RNAInter4.0	24	ANKRD10-IT1;CCDC18-AS1;CDKN2B-AS1;COX10-AS1;CRNDE;DLEU2;FIRRE;GABPB1-AS1;HELLPAR;JPX;KCNQ1OT1;LINC00894;LOC101927480;MALAT1;MIR17HG;N4BP2L2-IT2;NEAT1;OTUD6B-AS1;PAXBP1-AS1;RBM26-AS1;RTCA-AS1;SH3BP5-AS1;THAP9-AS1;ZBED3-AS1	0.282	1.54e-19	3.16e-18	6.28e-16	0.0167	24/1375	85
GMEB2	RNA_Protein_Interaction	RNAInter4.0	27	ANKRD10-IT1;CCDC18-AS1;CDKN2B-AS1;COX10-AS1;DLEU2;DLX6-AS1;FTX;GABPB1-AS1;JPX;KCNQ1OT1;LINC00894;LOC100130691;LOC101927480;MIR17HG;MIR222HG;N4BP2L2-IT2;NEAT1;OTUD6B-AS1;PAXBP1-AS1;PSMA3-AS1;RBM26-AS1;RTCA-AS1;THAP9-AS1;TMCC1-AS1;TMEM161B-AS1;ZBED3-AS1;ZEB1-AS1	0.318	1.76e-19	3.59e-18	7.18e-16	0.0135	27/1944	85
NUP42	RNA_Protein_Interaction	RNAInter4.0	27	CASC9;CDKN2B-AS1;COX10-AS1;CRNDE;DLEU2;FAM13A-AS1;FTX;IDI2-AS1;JPX;KCNQ1OT1;LINC00472;LINC00648;MAGI2-AS3;MALAT1;N4BP2L2-IT2;NEAT1;PAXBP1-AS1;PSMA3-AS1;PURPL;RBM26-AS1;SH3BP5-AS1;TMCC1-AS1;TMEM161B-AS1;TSIX;XIST;ZEB1-AS1;ZNF37BP	0.318	2.5e-19	5.07e-18	1.02e-15	0.0133	27/1971	85
RALYL	RNA_Protein_Interaction	RNAInter4.0	24	CDKN2B-AS1;COX10-AS1;CRNDE;DLEU2;FIRRE;FTX;JPX;KCNQ1OT1;LINC00472;LINC00648;MAGI2-AS3;MALAT1;N4BP2L2-IT2;NEAT1;PAXBP1-AS1;PSMA3-AS1;PURPL;SH3BP5-AS1;TMCC1-AS1;TMEM161B-AS1;TSIX;XIST;ZEB1-AS1;ZNF37BP	0.282	2.72e-19	5.49e-18	1.11e-15	0.0163	24/1410	85
ETV5	RNA_Protein_Interaction	RNAInter4.0	25	ANKRD10-IT1;CCDC18-AS1;CDKN2B-AS1;COX10-AS1;DLEU2;FTX;GABPB1-AS1;JPX;LINC00641;LINC00894;LINC01355;LOC100130691;MIR17HG;MIR222HG;N4BP2L2-IT2;NEAT1;OTUD6B-AS1;PAXIP1-AS2;PSMA3-AS1;PURPL;RBM26-AS1;THAP9-AS1;TMEM161B-AS1;ZBED3-AS1;ZEB1-AS1	0.294	2.73e-19	5.49e-18	1.11e-15	0.0152	25/1589	85
ZCRB1	RNA_Protein_Interaction	RNAInter4.0	18	CDKN2B-AS1;CRNDE;DLEU2;FTX;JPX;KCNQ1OT1;LINC00472;MAGI2-AS3;MALAT1;MIR17HG;MIR222HG;NEAT1;PAXBP1-AS1;PSMA3-AS1;SH3BP5-AS1;TSIX;XIST;ZEB1-AS1	0.212	3.01e-19	6.02e-18	1.23e-15	0.0283	18/568	85
AGO3	RNA_Protein_Interaction	RNAInter4.0	15	CDKN2B-AS1;COX10-AS1;CRNDE;FTX;IDI2-AS1;LINC00472;LINC00648;LINC00894;MALAT1;MIR17HG;PAXBP1-AS1;SH3BP5-AS1;THAP9-AS1;TMEM161B-AS1;ZBED3-AS1	0.176	3.37e-19	6.71e-18	1.37e-15	0.041	15/296	85
POLR2G	RNA_Protein_Interaction	RNAInter4.0	13	ANKRD10-IT1;FTX;GABPB1-AS1;IDI2-AS1;JPX;KCNQ1OT1;LINC00641;LINC00894;MAGI2-AS3;MALAT1;MIR17HG;NEAT1;THAP9-AS1	0.153	3.8e-19	7.53e-18	1.55e-15	0.0539	13/169	85
U2AF1	RNA_Protein_Interaction	NPinter4.0	26	ANKRD10-IT1;COX10-AS1;CRNDE;DLX6-AS1;DNAJC3-AS1;FAM13A-AS1;FTX;GABPB1-AS1;IDI2-AS1;JPX;KCNQ1OT1;LINC00342;LINC00641;LINC00894;MAGI2-AS3;MALAT1;MIR17HG;NEAT1;PAXBP1-AS1;RBM26-AS1;SH3BP5-AS1;THAP9-AS1;TMEM161B-AS1;TSIX;XIST;ZEB1-AS1	0.306	3.82e-19	1.3e-17	6.84e-17	0.014	26/1803	85
XRCC6	RNA_Protein_Interaction	NPinter4.0	22	ANKRD10-IT1;COX10-AS1;CRNDE;DLX6-AS1;FAM13A-AS1;FTX;GABPB1-AS1;JPX;KCNQ1OT1;LINC00342;LINC00641;LINC00894;MALAT1;MIR17HG;NEAT1;SH3BP5-AS1;THAP9-AS1;TMEM161B-AS1;TSIX;XIST;ZBED3-AS1;ZEB1-AS1	0.259	4.36e-19	1.3e-17	7.8e-17	0.0188	22/1109	85
SUGP2	RNA_Protein_Interaction	NPinter4.0	23	ANKRD10-IT1;CASC9;COX10-AS1;DLX6-AS1;FAM13A-AS1;FTX;GABPB1-AS1;IDI2-AS1;JPX;KCNQ1OT1;LINC00491;LINC00641;LINC00894;MAGI2-AS3;MALAT1;MIR17HG;NEAT1;PAXBP1-AS1;RBM26-AS1;THAP9-AS1;TMEM161B-AS1;ZBED3-AS1;ZEB1-AS1	0.271	4.37e-19	1.3e-17	7.82e-17	0.0173	23/1269	85
AGO4	RNA_Protein_Interaction	RNAInter4.0	15	CDKN2B-AS1;COX10-AS1;CRNDE;FTX;IDI2-AS1;LINC00472;LINC00648;LINC00894;MALAT1;MIR17HG;PAXBP1-AS1;SH3BP5-AS1;THAP9-AS1;TMEM161B-AS1;ZBED3-AS1	0.176	5.04e-19	9.93e-18	2.06e-15	0.0401	15/304	85
SREBF1	RNA_Protein_Interaction	RNAInter4.0	21	ANKRD10-IT1;CASC9;CCDC18-AS1;COX10-AS1;CRNDE;DLEU2;FAM13A-AS1;GABPB1-AS1;KCNQ1OT1;LINC01355;MIR17HG;N4BP2L2-IT2;NEAT1;OTUD6B-AS1;PAXBP1-AS1;PSMA3-AS1;RBM26-AS1;THAP9-AS1;TMEM161B-AS1;ZBED3-AS1;ZEB1-AS1	0.247	5.25e-19	1.03e-17	2.14e-15	0.0203	21/969	85
SNRPA	RNA_Protein_Interaction	RNAInter4.0	23	COX10-AS1;CRNDE;FAM13A-AS1;FIRRE;FTX;JPX;KCNQ1OT1;LINC00472;LINC00648;MAGI2-AS3;MALAT1;NEAT1;PAXBP1-AS1;PSMA3-AS1;PURPL;RBM26-AS1;SH3BP5-AS1;TMCC1-AS1;TMEM161B-AS1;TSIX;XIST;ZEB1-AS1;ZNF37BP	0.271	6.05e-19	1.18e-17	2.47e-15	0.017	23/1288	85
HNRNPF	RNA_Protein_Interaction	NPinter4.0	15	ANKRD10-IT1;CDKN2B-AS1;GABPB1-AS1;JPX;KCNQ1OT1;LINC00342;LINC00472;LINC00894;MALAT1;NEAT1;PAXBP1-AS1;TSIX;XIST;ZBED3-AS1;ZNF37BP	0.176	6.75e-19	1.73e-17	1.21e-16	0.0395	15/310	85
ILF2	RNA_Protein_Interaction	RNAInter4.0	22	CDKN2B-AS1;COX10-AS1;CRNDE;DLEU2;FAM13A-AS1;FTX;JPX;KCNQ1OT1;LINC00472;LINC00648;MALAT1;N4BP2L2-IT2;NEAT1;PAXBP1-AS1;PSMA3-AS1;RBM26-AS1;TMCC1-AS1;TMEM161B-AS1;TSIX;XIST;ZEB1-AS1;ZNF37BP	0.259	7.78e-19	1.51e-17	3.17e-15	0.0183	22/1140	85
LARP7	RNA_Protein_Interaction	RNAInter4.0	12	CRNDE;FIRRE;FTX;GABPB1-AS1;KCNQ1OT1;MALAT1;MIR17HG;NEAT1;PSMA3-AS1;THAP9-AS1;TMEM161B-AS1;XIST	0.141	8.22e-19	1.59e-17	3.35e-15	0.0597	12/128	85
CNOT4	RNA_Protein_Interaction	RNAInter4.0	24	CDKN2B-AS1;COX10-AS1;CRNDE;DLEU2;FAM13A-AS1;FIRRE;FTX;JPX;KCNQ1OT1;LINC00472;MAGI2-AS3;N4BP2L2-IT2;NEAT1;PAXBP1-AS1;PSMA3-AS1;PURPL;RBM26-AS1;SH3BP5-AS1;TMCC1-AS1;TMEM161B-AS1;TSIX;XIST;ZEB1-AS1;ZNF37BP	0.282	9.11e-19	1.75e-17	3.72e-15	0.0155	24/1487	85
BCOR	RNA_Protein_Interaction	RNAInter4.0	25	ANKRD10-IT1;CCDC18-AS1;CDKN2B-AS1;CRNDE;DLEU2;GABPB1-AS1;KCNQ1OT1;LINC00472;LOC100130691;MAGI2-AS3;MALAT1;MIR17HG;MIR222HG;N4BP2L2-IT2;NEAT1;OTUD6B-AS1;PAXBP1-AS1;PAXIP1-AS2;PSMA3-AS1;RBM26-AS1;RTCA-AS1;THAP9-AS1;TMCC1-AS1;ZBED3-AS1;ZEB1-AS1	0.294	1.07e-18	2.05e-17	4.37e-15	0.0143	25/1684	85
GNL3	RNA_Protein_Interaction	RNAInter4.0	13	CCDC18-AS1;CRNDE;GABPB1-AS1;KCNQ1OT1;MAGI2-AS3;MALAT1;MIR17HG;NEAT1;PSMA3-AS1;THAP9-AS1;TSIX;XIST;ZEB1-AS1	0.153	1.09e-18	2.08e-17	4.45e-15	0.051	13/183	85
KHDR1	RNA_Protein_Interaction	NPinter4.0	24	ANKRD10-IT1;COX10-AS1;CRNDE;DNAJC3-AS1;FAM13A-AS1;FTX;GABPB1-AS1;IDI2-AS1;JPX;KCNQ1OT1;LINC00342;LINC00491;LINC00641;LINC00894;MALAT1;MIR17HG;NEAT1;PAXBP1-AS1;RBM26-AS1;SH3BP5-AS1;THAP9-AS1;TMEM161B-AS1;TSIX;XIST	0.282	1.09e-18	2.44e-17	1.95e-16	0.0154	24/1499	85
PATZ1	RNA_Protein_Interaction	RNAInter4.0	23	ANKRD10-IT1;CDKN2B-AS1;COX10-AS1;DLEU2;DLX6-AS1;FTX;GABPB1-AS1;LINC00641;LINC01355;LOC100130691;MAGI2-AS3;MIR17HG;N4BP2L2-IT2;OTUD6B-AS1;PAXIP1-AS2;PSMA3-AS1;PURPL;RBM26-AS1;SH3BP5-AS1;THAP9-AS1;TMCC1-AS1;TMEM161B-AS1;ZBED3-AS1	0.271	1.2e-18	2.28e-17	4.9e-15	0.0165	23/1329	85
SRSF3	RNA_Protein_Interaction	RNAInter4.0	13	CDKN2B-AS1;CRNDE;FTX;GABPB1-AS1;JPX;LINC00472;LINC00894;MALAT1;MIR17HG;RBM26-AS1;SH3BP5-AS1;TMEM161B-AS1;XIST	0.153	1.45e-18	2.74e-17	5.92e-15	0.0502	13/187	85
HNRNPH2	RNA_Protein_Interaction	RNAInter4.0	21	CDKN2B-AS1;COX10-AS1;CRNDE;DLEU2;FAM13A-AS1;FTX;JPX;KCNQ1OT1;MAGI2-AS3;MALAT1;NEAT1;PAXBP1-AS1;PSMA3-AS1;PURPL;SH3BP5-AS1;TMCC1-AS1;TMEM161B-AS1;TSIX;XIST;ZEB1-AS1;ZNF37BP	0.247	1.63e-18	3.06e-17	6.65e-15	0.0193	21/1025	85
E2F3	RNA_Protein_Interaction	RNAInter4.0	24	ANKRD10-IT1;CCDC18-AS1;CDKN2B-AS1;DLEU2;FTX;GABPB1-AS1;IDI2-AS1;JPX;LINC00342;LINC00641;LINC00894;LINC01355;LOC101927480;MIR17HG;MIR222HG;N4BP2L2-IT2;NEAT1;OTUD6B-AS1;PSMA3-AS1;PURPL;SH3BP5-AS1;THAP9-AS1;TMCC1-AS1;ZBED3-AS1	0.282	2.07e-18	3.87e-17	8.45e-15	0.015	24/1542	85
PTBP1	RNA_Protein_Interaction	NPinter4.0	25	CASC9;CDKN2B-AS1;COX10-AS1;DLX6-AS1;FAM13A-AS1;FTX;GABPB1-AS1;IDI2-AS1;JPX;KCNQ1OT1;LINC00342;LINC00472;LINC00641;LINC00894;MAGI2-AS3;MALAT1;MIR17HG;NEAT1;RBM26-AS1;THAP9-AS1;TMEM161B-AS1;TSIX;XIST;ZBED3-AS1;ZEB1-AS1	0.294	2.5e-18	4.97e-17	4.48e-16	0.0138	25/1746	85
RBM46	RNA_Protein_Interaction	RNAInter4.0	17	CRNDE;DLEU2;FTX;JPX;KCNQ1OT1;LINC00472;LINC00648;MAGI2-AS3;MIR17HG;N4BP2L2-IT2;PURPL;RBM26-AS1;TMCC1-AS1;TSIX;XIST;ZEB1-AS1;ZNF37BP	0.2	2.91e-18	5.42e-17	1.19e-14	0.0283	17/533	85
PUF60	RNA_Protein_Interaction	RNAInter4.0	23	CDKN2B-AS1;COX10-AS1;DLEU2;FAM13A-AS1;FIRRE;FTX;JPX;KCNQ1OT1;LINC00472;LINC00648;MALAT1;N4BP2L2-IT2;NEAT1;PAXBP1-AS1;PSMA3-AS1;RBM26-AS1;SH3BP5-AS1;TMCC1-AS1;TMEM161B-AS1;TSIX;XIST;ZEB1-AS1;ZNF37BP	0.271	3.34e-18	6.19e-17	1.36e-14	0.0158	23/1393	85
SRSF8	RNA_Protein_Interaction	RNAInter4.0	21	CDKN2B-AS1;COX10-AS1;CRNDE;DLEU2;FIRRE;FTX;IDI2-AS1;JPX;KCNQ1OT1;MAGI2-AS3;MALAT1;NEAT1;PAXBP1-AS1;PSMA3-AS1;PURPL;SH3BP5-AS1;TMCC1-AS1;TSIX;XIST;ZEB1-AS1;ZNF37BP	0.247	3.65e-18	6.74e-17	1.49e-14	0.0186	21/1067	85
ELK3	RNA_Protein_Interaction	RNAInter4.0	23	CCDC18-AS1;CDKN2B-AS1;COX10-AS1;DLEU2;FIRRE;GABPB1-AS1;KCNQ1OT1;LINC00472;LINC00894;LOC100130691;LOC101927480;MAGI2-AS3;NEAT1;OTUD6B-AS1;PAXBP1-AS1;PSMA3-AS1;RBM26-AS1;RTCA-AS1;THAP9-AS1;TMEM161B-AS1;TSIX;ZBED3-AS1;ZEB1-AS1	0.271	4.41e-18	8.1e-17	1.8e-14	0.0156	23/1411	85
SRSF11	RNA_Protein_Interaction	RNAInter4.0	22	CASC9;CDKN2B-AS1;CRNDE;FAM13A-AS1;FTX;IDI2-AS1;JPX;KCNQ1OT1;MAGI2-AS3;MALAT1;N4BP2L2-IT2;NEAT1;PAXBP1-AS1;PSMA3-AS1;RBM26-AS1;SH3BP5-AS1;TMCC1-AS1;TMEM161B-AS1;TSIX;XIST;ZEB1-AS1;ZNF37BP	0.259	4.61e-18	8.43e-17	1.88e-14	0.0169	22/1241	85
GPKOW	RNA_Protein_Interaction	NPinter4.0	17	ANKRD10-IT1;CRNDE;FTX;GABPB1-AS1;IDI2-AS1;JPX;KCNQ1OT1;LINC00894;MALAT1;MIR17HG;NEAT1;PAXBP1-AS1;SH3BP5-AS1;THAP9-AS1;TMEM161B-AS1;TSIX;XIST	0.2	4.76e-18	8.52e-17	8.52e-16	0.0276	17/549	85
DDX59	RNA_Protein_Interaction	RNAInter4.0	13	ANKRD10-IT1;DLEU2;FIRRE;FTX;GABPB1-AS1;IDI2-AS1;JPX;KCNQ1OT1;LINC00894;MALAT1;NEAT1;THAP9-AS1;TMEM161B-AS1	0.153	5.2e-18	9.47e-17	2.12e-14	0.0468	13/206	85
NOVA1	RNA_Protein_Interaction	RNAInter4.0	22	CASC9;CDKN2B-AS1;COX10-AS1;CRNDE;DLEU2;FTX;JPX;KCNQ1OT1;LINC00648;MAGI2-AS3;MALAT1;N4BP2L2-IT2;NEAT1;PAXBP1-AS1;PSMA3-AS1;RBM26-AS1;TMCC1-AS1;TMEM161B-AS1;TSIX;XIST;ZEB1-AS1;ZNF37BP	0.259	5.27e-18	9.56e-17	2.15e-14	0.0168	22/1249	85
CELF5	RNA_Protein_Interaction	RNAInter4.0	18	CDKN2B-AS1;COX10-AS1;DLEU2;FAM13A-AS1;FTX;KCNQ1OT1;LINC00472;MAGI2-AS3;MALAT1;NEAT1;PAXBP1-AS1;PSMA3-AS1;RBM26-AS1;SH3BP5-AS1;TMCC1-AS1;TMEM161B-AS1;TSIX;XIST	0.212	5.93e-18	1.07e-16	2.42e-14	0.0243	18/673	85
MXD1	RNA_Protein_Interaction	RNAInter4.0	24	ANKRD10-IT1;CASC9;CCDC18-AS1;COX10-AS1;DLEU2;FTX;GABPB1-AS1;LINC00641;LINC01355;LOC100130691;MIR17HG;MIR222HG;N4BP2L2-IT2;NEAT1;OTUD6B-AS1;PAXBP1-AS1;PAXIP1-AS2;PURPL;RBM26-AS1;RTCA-AS1;SH3BP5-AS1;THAP9-AS1;TMEM161B-AS1;ZBED3-AS1	0.282	6.39e-18	1.15e-16	2.61e-14	0.0143	24/1621	85
RNC	RNA_Protein_Interaction	NPinter4.0	24	ANKRD10-IT1;COX10-AS1;CRNDE;DLX6-AS1;FAM13A-AS1;FTX;GABPB1-AS1;IDI2-AS1;JPX;KCNQ1OT1;LINC00342;LINC00641;LINC00894;MAGI2-AS3;MALAT1;MIR17HG;NEAT1;PAXBP1-AS1;SH3BP5-AS1;THAP9-AS1;TMEM161B-AS1;TSIX;XIST;ZEB1-AS1	0.282	9.4e-18	1.53e-16	1.68e-15	0.014	24/1649	85
HOXA6	RNA_Protein_Interaction	RNAInter4.0	23	ANKRD10-IT1;CCDC18-AS1;CDKN2B-AS1;DLEU2;DLX6-AS1;FTX;GABPB1-AS1;JPX;KCNQ1OT1;LINC00641;LINC00894;LOC101927480;MIR17HG;MIR222HG;N4BP2L2-IT2;NEAT1;PAXIP1-AS2;PSMA3-AS1;RTCA-AS1;THAP9-AS1;TMCC1-AS1;ZBED3-AS1;ZEB1-AS1	0.271	1.01e-17	1.81e-16	4.12e-14	0.0151	23/1466	85
PRR3	RNA_Protein_Interaction	RNAInter4.0	18	CDKN2B-AS1;COX10-AS1;FIRRE;FTX;JPX;KCNQ1OT1;N4BP2L2-IT2;NEAT1;PAXBP1-AS1;PSMA3-AS1;RBM26-AS1;SH3BP5-AS1;TMCC1-AS1;TMEM161B-AS1;TSIX;XIST;ZEB1-AS1;ZNF37BP	0.212	1.04e-17	1.85e-16	4.24e-14	0.0236	18/695	85
ELK4	RNA_Protein_Interaction	RNAInter4.0	21	ANKRD10-IT1;CCDC18-AS1;CDKN2B-AS1;COX10-AS1;DLEU2;FIRRE;GABPB1-AS1;JPX;LINC00894;LOC100130691;MIR17HG;N4BP2L2-IT2;NEAT1;OTUD6B-AS1;PAXBP1-AS1;PSMA3-AS1;RBM26-AS1;THAP9-AS1;TMEM161B-AS1;TSIX;ZEB1-AS1	0.247	1.5e-17	2.66e-16	6.12e-14	0.0174	21/1145	85
Ro60	RNA_Protein_Interaction	NPinter4.0	21	ANKRD10-IT1;CRNDE;FAM13A-AS1;FTX;GABPB1-AS1;IDI2-AS1;JPX;KCNQ1OT1;LINC00641;LINC00894;MAGI2-AS3;MALAT1;MIR17HG;NEAT1;PAXBP1-AS1;SH3BP5-AS1;THAP9-AS1;TMEM161B-AS1;TSIX;XIST;ZEB1-AS1	0.247	1.66e-17	2.48e-16	2.97e-15	0.0173	21/1151	85
ZEB1	RNA_Protein_Interaction	RNAInter4.0	25	ANKRD10-IT1;CCDC18-AS1;COX10-AS1;CRNDE;DLEU2;FIRRE;GABPB1-AS1;JPX;LINC00472;LOC100130691;MAGI2-AS3;MIR17HG;MIR222HG;N4BP2L2-IT2;NEAT1;OTUD6B-AS1;PAXBP1-AS1;PAXIP1-AS2;PSMA3-AS1;RTCA-AS1;THAP9-AS1;TMCC1-AS1;TMEM161B-AS1;ZBED3-AS1;ZEB1-AS1	0.294	1.82e-17	3.21e-16	7.43e-14	0.0127	25/1901	85
FXR2	RNA_Protein_Interaction	RNAInter4.0	15	DLEU2;GABPB1-AS1;IDI2-AS1;JPX;KCNQ1OT1;LINC00472;LINC00641;LINC00894;MALAT1;MIR17HG;NEAT1;SH3BP5-AS1;TMEM161B-AS1;TSIX;XIST	0.176	1.85e-17	3.25e-16	7.55e-14	0.0328	15/387	85
PCBP1	RNA_Protein_Interaction	RNAInter4.0	23	CDKN2B-AS1;COX10-AS1;CRNDE;DLEU2;FIRRE;FTX;HELLPAR;IDI2-AS1;JPX;KCNQ1OT1;LINC00472;MAGI2-AS3;MALAT1;N4BP2L2-IT2;NEAT1;PAXBP1-AS1;PSMA3-AS1;RBM26-AS1;SH3BP5-AS1;TSIX;XIST;ZEB1-AS1;ZNF37BP	0.271	1.86e-17	3.26e-16	7.59e-14	0.0146	23/1508	85
NPM1	RNA_Protein_Interaction	RNAInter4.0	18	CCDC18-AS1;CDKN2B-AS1;CRNDE;DLEU2;GABPB1-AS1;LINC00472;MAGI2-AS3;MALAT1;MIR17HG;MIR222HG;NEAT1;PSMA3-AS1;THAP9-AS1;TMEM161B-AS1;TSIX;XIST;ZBED3-AS1;ZEB1-AS1	0.212	2.28e-17	3.98e-16	9.3e-14	0.0227	18/727	85
AFF1	RNA_Protein_Interaction	RNAInter4.0	15	CCDC18-AS1;CRNDE;DLEU2;FTX;GABPB1-AS1;JPX;LOC101927480;MIR17HG;MIR222HG;NEAT1;PSMA3-AS1;RBM26-AS1;THAP9-AS1;TMCC1-AS1;ZBED3-AS1	0.176	2.7e-17	4.69e-16	1.1e-13	0.0321	15/397	85
DKC1	RNA_Protein_Interaction	RNAInter4.0	16	FIRRE;FTX;HELLPAR;JPX;KCNQ1OT1;LINC01515;LOC100130691;MIR17HG;MIR222HG;MIR99AHG;N4BP2L2-IT2;NEAT1;PAXIP1-AS2;THAP9-AS1;TSIX;XIST	0.188	3.15e-17	5.45e-16	1.29e-13	0.028	16/502	85
HNRNPUL1	RNA_Protein_Interaction	NPinter4.0	21	ANKRD10-IT1;CRNDE;DLX6-AS1;FTX;GABPB1-AS1;IDI2-AS1;JPX;KCNQ1OT1;LINC00641;LINC00894;MAGI2-AS3;MALAT1;MIR17HG;NEAT1;PAXBP1-AS1;SH3BP5-AS1;THAP9-AS1;TMEM161B-AS1;TSIX;XIST;ZEB1-AS1	0.247	3.76e-17	5.18e-16	6.73e-15	0.0166	21/1199	85
E2F8	RNA_Protein_Interaction	RNAInter4.0	23	ANKRD10-IT1;CASC9;COX10-AS1;DLEU2;FTX;GABPB1-AS1;JPX;LINC00632;LINC00641;LINC00894;LOC100130691;LOC101927480;MIR222HG;N4BP2L2-IT2;NEAT1;OTUD6B-AS1;PAXBP1-AS1;PSMA3-AS1;RBM26-AS1;SH3BP5-AS1;THAP9-AS1;TMEM161B-AS1;ZBED3-AS1	0.271	3.77e-17	6.49e-16	1.54e-13	0.0142	23/1558	85
SSB	RNA_Protein_Interaction	RNAInter4.0	15	CDKN2B-AS1;COX10-AS1;CRNDE;DLEU2;DLX6-AS1;FAM13A-AS1;FTX;LINC00472;LINC00894;MALAT1;MIR222HG;NEAT1;PAXIP1-AS2;XIST;ZEB1-AS1	0.176	3.9e-17	6.69e-16	1.59e-13	0.0314	15/407	85
CASP8AP2	RNA_Protein_Interaction	RNAInter4.0	20	ANKRD10-IT1;CCDC18-AS1;CDKN2B-AS1;COX10-AS1;CRNDE;DLEU2;GABPB1-AS1;LINC00472;MAGI2-AS3;MALAT1;MIR17HG;N4BP2L2-IT2;NEAT1;OTUD6B-AS1;PAXBP1-AS1;PAXIP1-AS2;PSMA3-AS1;RBM26-AS1;ZBED3-AS1;ZEB1-AS1	0.235	4.05e-17	6.91e-16	1.65e-13	0.0181	20/1041	85
HOXA1	RNA_Protein_Interaction	RNAInter4.0	24	ANKRD10-IT1;CCDC18-AS1;CDKN2B-AS1;COX10-AS1;DLEU2;FTX;GABPB1-AS1;JPX;KCNQ1OT1;LINC00894;LOC100130691;MIR17HG;N4BP2L2-IT2;NEAT1;OTUD6B-AS1;PAXBP1-AS1;PAXIP1-AS2;PSMA3-AS1;PURPL;RBM26-AS1;RTCA-AS1;THAP9-AS1;ZBED3-AS1;ZEB1-AS1	0.282	4.15e-17	7.06e-16	1.69e-13	0.0132	24/1762	85
FUBP2	RNA_Protein_Interaction	NPinter4.0	24	ANKRD10-IT1;CASC9;COX10-AS1;CRNDE;FAM13A-AS1;FTX;GABPB1-AS1;IDI2-AS1;JPX;KCNQ1OT1;LINC00342;LINC00491;LINC00641;LINC00894;MALAT1;MIR17HG;NEAT1;PAXBP1-AS1;RBM26-AS1;SH3BP5-AS1;THAP9-AS1;TMEM161B-AS1;TSIX;XIST	0.282	4.2e-17	5.37e-16	7.52e-15	0.0132	24/1763	85
RBM41	RNA_Protein_Interaction	RNAInter4.0	19	CDKN2B-AS1;COX10-AS1;CRNDE;DLEU2;FIRRE;FTX;JPX;KCNQ1OT1;LINC00472;MAGI2-AS3;MALAT1;N4BP2L2-IT2;NEAT1;PAXBP1-AS1;PSMA3-AS1;TSIX;XIST;ZEB1-AS1;ZNF37BP	0.224	4.56e-17	7.72e-16	1.86e-13	0.0198	19/896	85
NELFA	RNA_Protein_Interaction	RNAInter4.0	22	CCDC18-AS1;CDKN2B-AS1;DLEU2;FTX;GABPB1-AS1;JPX;KCNQ1OT1;LINC00894;MALAT1;MIR17HG;N4BP2L2-IT2;NEAT1;OTUD6B-AS1;PAXIP1-AS2;PSMA3-AS1;RBM26-AS1;RTCA-AS1;THAP9-AS1;TMCC1-AS1;TMEM161B-AS1;ZBED3-AS1;ZEB1-AS1	0.259	4.65e-17	7.84e-16	1.9e-13	0.0152	22/1387	85
PPIL4	RNA_Protein_Interaction	NPinter4.0	20	ANKRD10-IT1;CRNDE;DNAJC3-AS1;FAM13A-AS1;FTX;GABPB1-AS1;IDI2-AS1;JPX;KCNQ1OT1;LINC00342;LINC00894;MALAT1;MIR17HG;NEAT1;PAXBP1-AS1;SH3BP5-AS1;THAP9-AS1;TMEM161B-AS1;TSIX;XIST	0.235	4.69e-17	5.6e-16	8.4e-15	0.018	20/1049	85
ELAVL3	RNA_Protein_Interaction	RNAInter4.0	12	CRNDE;FTX;IDI2-AS1;JPX;LINC00472;LINC00632;NEAT1;SH3BP5-AS1;THAP9-AS1;TMEM161B-AS1;XIST;ZBED3-AS1	0.141	4.73e-17	7.94e-16	1.93e-13	0.0478	12/178	85
MITF	RNA_Protein_Interaction	RNAInter4.0	25	ANKRD10-IT1;CCDC18-AS1;CDKN2B-AS1;COX10-AS1;DLEU2;FAM13A-AS1;HELLPAR;KCNQ1OT1;LINC00472;LINC00632;LINC00641;LINC00894;LOC100130691;MAGI2-AS3;MIR17HG;MIR222HG;NEAT1;OTUD6B-AS1;PAXBP1-AS1;PSMA3-AS1;RBM26-AS1;THAP9-AS1;TMCC1-AS1;TMEM161B-AS1;ZBED3-AS1	0.294	4.83e-17	8.08e-16	1.97e-13	0.0122	25/1983	85
AUH	RNA_Protein_Interaction	RNAInter4.0	11	DLEU2;DLX6-AS1;FTX;LINC00641;MALAT1;MIR17HG;NEAT1;PSMA3-AS1;PURPL;TMEM161B-AS1;XIST	0.129	5.08e-17	8.46e-16	2.07e-13	0.0553	11/125	85
FTO	RNA_Protein_Interaction	NPinter4.0	22	ANKRD10-IT1;CASC9;CDKN2B-AS1;COX10-AS1;CRNDE;FTX;GABPB1-AS1;IDI2-AS1;JPX;KCNQ1OT1;LINC00472;LINC00641;LINC00894;MALAT1;MIR17HG;NEAT1;PAXBP1-AS1;THAP9-AS1;TMEM161B-AS1;TSIX;XIST;ZEB1-AS1	0.259	5.24e-17	5.86e-16	9.38e-15	0.0151	22/1395	85
KAT5	RNA_Protein_Interaction	RNAInter4.0	21	ANKRD10-IT1;CCDC18-AS1;DLEU2;DLX6-AS1;GABPB1-AS1;LINC00894;LOC100130691;LOC101927480;MALAT1;MIR17HG;N4BP2L2-IT2;NEAT1;OTUD6B-AS1;PAXBP1-AS1;PSMA3-AS1;RBM26-AS1;RTCA-AS1;THAP9-AS1;TMCC1-AS1;TMEM161B-AS1;ZEB1-AS1	0.247	5.3e-17	8.79e-16	2.16e-13	0.0164	21/1220	85
ZFX	RNA_Protein_Interaction	RNAInter4.0	23	ANKRD10-IT1;CCDC18-AS1;COX10-AS1;DLEU2;DLX6-AS1;FIRRE;FTX;GABPB1-AS1;JPX;KCNQ1OT1;LINC00472;LOC100130691;LOC101927480;MAGI2-AS3;MIR17HG;N4BP2L2-IT2;NEAT1;PSMA3-AS1;RBM26-AS1;RTCA-AS1;THAP9-AS1;TMCC1-AS1;ZBED3-AS1	0.271	6.24e-17	1.03e-15	2.55e-13	0.0139	23/1595	85
LSM11	RNA_Protein_Interaction	NPinter4.0	23	ANKRD10-IT1;COX10-AS1;CRNDE;DLX6-AS1;FAM13A-AS1;FTX;GABPB1-AS1;IDI2-AS1;JPX;KCNQ1OT1;LINC00342;LINC00641;LINC00894;MAGI2-AS3;MALAT1;MIR17HG;NEAT1;PAXBP1-AS1;SH3BP5-AS1;THAP9-AS1;TMEM161B-AS1;TSIX;XIST	0.271	7.14e-17	7.52e-16	1.28e-14	0.0138	23/1605	85
DIS3	RNA_Protein_Interaction	RNAInter4.0	12	CRNDE;FTX;GABPB1-AS1;LINC00894;MAGI2-AS3;MALAT1;NEAT1;RBM26-AS1;THAP9-AS1;TSIX;XIST;ZEB1-AS1	0.141	7.56e-17	1.24e-15	3.08e-13	0.0465	12/185	85
EIF3A	RNA_Protein_Interaction	RNAInter4.0	17	CCDC18-AS1;CDKN2B-AS1;CRNDE;DLEU2;HELLPAR;JPX;LINC00472;LINC00894;LINC01515;MAGI2-AS3;MALAT1;MIR17HG;MIR222HG;OTUD6B-AS1;RBM26-AS1;XIST;ZEB1-AS1	0.2	7.62e-17	1.25e-15	3.11e-13	0.0237	17/649	85
METTL3	RNA_Protein_Interaction	RNAInter4.0	11	ANKRD10-IT1;CRNDE;DLEU2;KCNQ1OT1;LINC00894;MAGI2-AS3;MALAT1;MIR17HG;NEAT1;PSMA3-AS1;XIST	0.129	7.92e-17	1.29e-15	3.23e-13	0.0539	11/130	85
CPSF6	RNA_Protein_Interaction	NPinter4.0	21	CRNDE;FAM13A-AS1;FTX;GABPB1-AS1;IDI2-AS1;JPX;KCNQ1OT1;LINC00641;LINC00894;MALAT1;MIR17HG;NEAT1;PAXBP1-AS1;SH3BP5-AS1;THAP9-AS1;TMEM161B-AS1;TSIX;XIST;ZBED3-AS1;ZEB1-AS1;ZNF37BP	0.247	8.32e-17	8.27e-16	1.49e-14	0.016	21/1248	85
CPSF7	RNA_Protein_Interaction	NPinter4.0	21	ANKRD10-IT1;CDKN2B-AS1;COX10-AS1;CRNDE;GABPB1-AS1;IDI2-AS1;JPX;LINC00472;LINC00641;LINC00894;MAGI2-AS3;MALAT1;NEAT1;PAXBP1-AS1;RBM26-AS1;SH3BP5-AS1;TMEM161B-AS1;TSIX;XIST;ZBED3-AS1;ZNF37BP	0.247	1.01e-16	9.52e-16	1.81e-14	0.0159	21/1260	85
RBFOX2	RNA_Protein_Interaction	NPinter4.0	24	ANKRD10-IT1;COX10-AS1;CRNDE;FAM13A-AS1;FTX;GABPB1-AS1;IDI2-AS1;JPX;KCNQ1OT1;LINC00342;LINC00491;LINC00641;LINC00648;LINC00894;MALAT1;MIR17HG;NEAT1;PAXBP1-AS1;SH3BP5-AS1;THAP9-AS1;TMEM161B-AS1;TSIX;XIST;ZBED3-AS1	0.282	1.14e-16	1.02e-15	2.04e-14	0.0126	24/1844	85
ELF2	RNA_Protein_Interaction	RNAInter4.0	22	CCDC18-AS1;COX10-AS1;CRNDE;DLEU2;DLX6-AS1;GABPB1-AS1;HELLPAR;IDI2-AS1;JPX;LINC00491;LINC00641;LINC00894;LOC100130691;NEAT1;OTUD6B-AS1;PAXBP1-AS1;PSMA3-AS1;RTCA-AS1;SH3BP5-AS1;THAP9-AS1;TMEM161B-AS1;ZBED3-AS1	0.259	1.27e-16	2.06e-15	5.18e-13	0.0145	22/1456	85
VEZF1	RNA_Protein_Interaction	RNAInter4.0	23	ANKRD10-IT1;CCDC18-AS1;CDKN2B-AS1;COX10-AS1;DLEU2;DLX6-AS1;FTX;GABPB1-AS1;JPX;KCNQ1OT1;LINC00894;LOC100130691;LOC101927480;MIR17HG;N4BP2L2-IT2;NEAT1;PSMA3-AS1;PURPL;RBM26-AS1;SH3BP5-AS1;THAP9-AS1;TMEM161B-AS1;ZBED3-AS1	0.271	1.33e-16	2.15e-15	5.43e-13	0.0134	23/1652	85
TEAD2	RNA_Protein_Interaction	RNAInter4.0	23	ANKRD10-IT1;CCDC18-AS1;CDKN2B-AS1;COX10-AS1;DLEU2;FTX;GABPB1-AS1;IDI2-AS1;LINC00641;LINC00894;LOC100130691;LOC101927480;MIR17HG;N4BP2L2-IT2;NEAT1;OTUD6B-AS1;PAXIP1-AS2;PSMA3-AS1;PURPL;RBM26-AS1;RTCA-AS1;THAP9-AS1;ZBED3-AS1	0.271	1.43e-16	2.31e-15	5.83e-13	0.0134	23/1658	85
ZC3H7B	RNA_Protein_Interaction	NPinter4.0	16	CASC9;CDKN2B-AS1;COX10-AS1;CRNDE;IDI2-AS1;JPX;LINC00472;LINC00641;LINC00894;MAGI2-AS3;MALAT1;NEAT1;PAXBP1-AS1;TSIX;XIST;ZNF37BP	0.188	1.43e-16	1.18e-15	2.56e-14	0.0257	16/553	85
NFE2L2	RNA_Protein_Interaction	RNAInter4.0	24	ANKRD10-IT1;CCDC18-AS1;CDKN2B-AS1;COX10-AS1;CRNDE;FTX;GABPB1-AS1;JPX;LINC00472;LINC00641;LINC00894;LOC100130691;MAGI2-AS3;MIR17HG;NEAT1;OTUD6B-AS1;PSMA3-AS1;PURPL;RBM26-AS1;RTCA-AS1;THAP9-AS1;TMEM161B-AS1;ZBED3-AS1;ZEB1-AS1	0.282	1.44e-16	2.31e-15	5.88e-13	0.0125	24/1863	85
RBM22	RNA_Protein_Interaction	NPinter4.0	20	ANKRD10-IT1;COX10-AS1;CRNDE;FTX;GABPB1-AS1;IDI2-AS1;JPX;KCNQ1OT1;LINC00641;LINC00894;MAGI2-AS3;MALAT1;MIR17HG;NEAT1;SH3BP5-AS1;THAP9-AS1;TSIX;XIST;ZBED3-AS1;ZEB1-AS1	0.235	1.45e-16	1.18e-15	2.6e-14	0.017	20/1113	85
UNK	RNA_Protein_Interaction	RNAInter4.0	18	CDKN2B-AS1;CRNDE;DLEU2;FAM13A-AS1;FTX;JPX;KCNQ1OT1;LINC00472;MALAT1;NEAT1;PSMA3-AS1;PURPL;RBM26-AS1;TMEM161B-AS1;TSIX;XIST;ZEB1-AS1;ZNF37BP	0.212	1.49e-16	2.38e-15	6.08e-13	0.0205	18/810	85
RNF219	RNA_Protein_Interaction	RNAInter4.0	10	CCDC18-AS1;CRNDE;GABPB1-AS1;LINC00342;MAGI2-AS3;MALAT1;MIR17HG;NEAT1;SH3BP5-AS1;XIST	0.118	1.6e-16	2.55e-15	6.53e-13	0.0599	1992-10-01	85
TAF15	RNA_Protein_Interaction	NPinter4.0	24	ANKRD10-IT1;COX10-AS1;CRNDE;DLX6-AS1;FTX;GABPB1-AS1;IDI2-AS1;JPX;KCNQ1OT1;LINC00342;LINC00641;LINC00894;MAGI2-AS3;MALAT1;MIR17HG;NEAT1;PAXBP1-AS1;SH3BP5-AS1;THAP9-AS1;TMEM161B-AS1;TSIX;XIST;ZBED3-AS1;ZEB1-AS1	0.282	1.72e-16	1.34e-15	3.08e-14	0.0124	24/1878	85
YTHDC2	RNA_Protein_Interaction	RNAInter4.0	15	CDKN2B-AS1;COX10-AS1;DLEU2;FTX;HELLPAR;KCNQ1OT1;LINC00472;LINC01515;MAGI2-AS3;MALAT1;MIR17HG;MIR222HG;NEAT1;XIST;ZEB1-AS1	0.176	2.23e-16	3.54e-15	9.1e-13	0.0284	15/458	85
TARDBP	RNA_Protein_Interaction	NPinter4.0	20	CASC9;COX10-AS1;FAM13A-AS1;FTX;GABPB1-AS1;IDI2-AS1;JPX;KCNQ1OT1;LINC00472;LINC00491;LINC00648;LINC00894;MAGI2-AS3;MALAT1;MIR17HG;NEAT1;THAP9-AS1;TMEM161B-AS1;TSIX;XIST	0.235	2.47e-16	1.84e-15	4.42e-14	0.0165	20/1145	85
CLOCK	RNA_Protein_Interaction	RNAInter4.0	24	ANKRD10-IT1;CCDC18-AS1;COX10-AS1;CRNDE;DLEU2;FTX;GABPB1-AS1;JPX;LINC00894;LOC100130691;MIR17HG;MIR222HG;N4BP2L2-IT2;NEAT1;OTUD6B-AS1;PAXIP1-AS2;PSMA3-AS1;PURPL;RBM26-AS1;RTCA-AS1;SH3BP5-AS1;THAP9-AS1;TMEM161B-AS1;ZBED3-AS1	0.282	2.56e-16	4.05e-15	1.04e-12	0.0122	24/1912	85
E2F2	RNA_Protein_Interaction	RNAInter4.0	24	ANKRD10-IT1;CCDC18-AS1;CDKN2B-AS1;COX10-AS1;DLEU2;FTX;GABPB1-AS1;JPX;LINC00894;LINC01355;LOC101927480;MIR17HG;MIR222HG;N4BP2L2-IT2;NEAT1;OTUD6B-AS1;PSMA3-AS1;PURPL;RBM26-AS1;RTCA-AS1;THAP9-AS1;TMEM161B-AS1;ZBED3-AS1;ZEB1-AS1	0.282	2.77e-16	4.36e-15	1.13e-12	0.0121	24/1919	85
RBM23	RNA_Protein_Interaction	RNAInter4.0	19	CASC9;CDKN2B-AS1;COX10-AS1;DLEU2;FAM13A-AS1;FTX;JPX;KCNQ1OT1;LINC00472;LINC00648;MAGI2-AS3;MALAT1;NEAT1;PSMA3-AS1;TMCC1-AS1;TMEM161B-AS1;TSIX;XIST;ZNF37BP	0.224	3.06e-16	4.8e-15	1.25e-12	0.0179	19/995	85
NISCH	RNA_Protein_Interaction	RNAInter4.0	24	CCDC18-AS1;CDKN2B-AS1;COX10-AS1;DLEU2;FTX;IDI2-AS1;JPX;LINC00472;LINC00648;LINC00894;LINC01515;MAGI2-AS3;MALAT1;MIR17HG;MIR222HG;MIR99AHG;NEAT1;OTUD6B-AS1;PAXIP1-AS2;PSMA3-AS1;TMEM161B-AS1;TRHDE-AS1;ZBED3-AS1;ZEB1-AS1	0.282	3.26e-16	5.1e-15	1.33e-12	0.012	24/1933	85
RBM20	RNA_Protein_Interaction	RNAInter4.0	10	CRNDE;FTX;JPX;LINC00472;MAGI2-AS3;MALAT1;NEAT1;XIST;ZEB1-AS1;ZNF37BP	0.118	3.42e-16	5.33e-15	1.4e-12	0.0575	1999-10-01	85
ZC11A	RNA_Protein_Interaction	NPinter4.0	22	ANKRD10-IT1;CRNDE;DLX6-AS1;FAM13A-AS1;FTX;GABPB1-AS1;IDI2-AS1;JPX;KCNQ1OT1;LINC00342;LINC00641;LINC00894;MAGI2-AS3;MALAT1;MIR17HG;NEAT1;PAXBP1-AS1;SH3BP5-AS1;THAP9-AS1;TMEM161B-AS1;TSIX;XIST	0.259	3.62e-16	2.59e-15	6.48e-14	0.0138	22/1532	85
AFF4	RNA_Protein_Interaction	RNAInter4.0	17	CCDC18-AS1;CDKN2B-AS1;COX10-AS1;CRNDE;FIRRE;JPX;LINC00491;LINC01355;MIR17HG;NEAT1;PAXBP1-AS1;PURPL;RBM26-AS1;SH3BP5-AS1;TMCC1-AS1;TSIX;XIST	0.2	3.66e-16	5.68e-15	1.49e-12	0.0217	17/714	85
LARP4	RNA_Protein_Interaction	NPinter4.0	21	ANKRD10-IT1;DLX6-AS1;FAM13A-AS1;FTX;GABPB1-AS1;IDI2-AS1;JPX;KCNQ1OT1;LINC00641;LINC00894;MAGI2-AS3;MALAT1;MIR17HG;NEAT1;PAXBP1-AS1;SH3BP5-AS1;THAP9-AS1;TMEM161B-AS1;TSIX;XIST;ZEB1-AS1	0.247	3.94e-16	2.71e-15	7.05e-14	0.0149	21/1350	85
HOXB13	RNA_Protein_Interaction	RNAInter4.0	23	ANKRD10-IT1;CDKN2B-AS1;COX10-AS1;DLEU2;DLX6-AS1;FTX;GABPB1-AS1;JPX;LINC00491;LOC100130691;MIR17HG;MIR222HG;N4BP2L2-IT2;NEAT1;OTUD6B-AS1;PAXIP1-AS2;PSMA3-AS1;PURPL;RBM26-AS1;THAP9-AS1;TMEM161B-AS1;ZBED3-AS1;ZEB1-AS1	0.271	4.33e-16	6.69e-15	1.77e-12	0.0127	23/1746	85
SAP49	RNA_Protein_Interaction	NPinter4.0	20	ANKRD10-IT1;CRNDE;FAM13A-AS1;FTX;GABPB1-AS1;IDI2-AS1;JPX;KCNQ1OT1;LINC00342;LINC00894;MAGI2-AS3;MALAT1;MIR17HG;NEAT1;PAXBP1-AS1;SH3BP5-AS1;THAP9-AS1;TMEM161B-AS1;TSIX;XIST	0.235	5.64e-16	3.74e-15	1.01e-13	0.0159	20/1196	85
MATR3	RNA_Protein_Interaction	NPinter4.0	17	ANKRD10-IT1;CASC9;COX10-AS1;DLX6-AS1;FAM13A-AS1;FTX;GABPB1-AS1;IDI2-AS1;JPX;KCNQ1OT1;LINC00491;LINC00641;LINC00894;MAGI2-AS3;MALAT1;NEAT1;TMEM161B-AS1	0.2	7.68e-16	4.91e-15	1.37e-13	0.0209	17/747	85
POLR3A	RNA_Protein_Interaction	RNAInter4.0	16	CDKN2B-AS1;CRNDE;DLEU2;FIRRE;FTX;JPX;LINC00472;LINC00894;LOC100130691;MAGI2-AS3;MALAT1;MIR17HG;MIR222HG;NEAT1;TMCC1-AS1;ZEB1-AS1	0.188	8.47e-16	1.3e-14	3.46e-12	0.0232	16/620	85
SOX3	RNA_Protein_Interaction	RNAInter4.0	16	CCDC18-AS1;CDKN2B-AS1;DLEU2;FTX;GABPB1-AS1;LINC00641;LOC100130691;MIR222HG;NEAT1;OTUD6B-AS1;PAXBP1-AS1;PURPL;RBM26-AS1;THAP9-AS1;TMEM161B-AS1;ZBED3-AS1	0.188	1.09e-15	1.67e-14	4.45e-12	0.0229	16/630	85
SAFB2	RNA_Protein_Interaction	NPinter4.0	22	ANKRD10-IT1;COX10-AS1;CRNDE;DNAJC3-AS1;FTX;GABPB1-AS1;IDI2-AS1;JPX;KCNQ1OT1;LINC00342;LINC00491;LINC00641;LINC00894;MALAT1;MIR17HG;NEAT1;SH3BP5-AS1;THAP9-AS1;TMEM161B-AS1;TSIX;XIST;ZEB1-AS1	0.259	1.09e-15	6.73e-15	1.95e-13	0.0131	22/1617	85
SP2	RNA_Protein_Interaction	RNAInter4.0	19	ANKRD10-IT1;COX10-AS1;CRNDE;KCNQ1OT1;LINC00472;LINC00491;LINC00641;LOC100130691;LOC101927480;MIR17HG;NEAT1;OTUD6B-AS1;PAXBP1-AS1;PSMA3-AS1;PURPL;RBM26-AS1;THAP9-AS1;TMEM161B-AS1;XIST	0.224	1.1e-15	1.68e-14	4.49e-12	0.0168	19/1068	85
HOXA2	RNA_Protein_Interaction	RNAInter4.0	16	ANKRD10-IT1;CASC9;CDKN2B-AS1;COX10-AS1;CRNDE;DLEU2;FTX;GABPB1-AS1;JPX;LOC100130691;MIR222HG;N4BP2L2-IT2;PAXIP1-AS2;RBM26-AS1;THAP9-AS1;TMCC1-AS1	0.188	1.17e-15	1.78e-14	4.77e-12	0.0228	16/633	85
RARG	RNA_Protein_Interaction	RNAInter4.0	21	ANKRD10-IT1;CCDC18-AS1;CDKN2B-AS1;COX10-AS1;DLEU2;FTX;GABPB1-AS1;LINC01355;LOC100130691;LOC101927480;MIR17HG;MIR222HG;PAXBP1-AS1;PAXIP1-AS2;PSMA3-AS1;PURPL;RBM26-AS1;RTCA-AS1;THAP9-AS1;TMCC1-AS1;TMEM161B-AS1	0.247	1.26e-15	1.91e-14	5.14e-12	0.014	21/1432	85
FXR1	RNA_Protein_Interaction	NPinter4.0	18	ANKRD10-IT1;CRNDE;FTX;GABPB1-AS1;IDI2-AS1;JPX;KCNQ1OT1;LINC00472;LINC00641;MALAT1;MIR17HG;NEAT1;PAXBP1-AS1;SH3BP5-AS1;THAP9-AS1;TMEM161B-AS1;TSIX;XIST	0.212	1.27e-15	7.58e-15	2.27e-13	0.0183	18/917	85
SUPT20H	RNA_Protein_Interaction	RNAInter4.0	19	ANKRD10-IT1;CASC9;CCDC18-AS1;CRNDE;FIRRE;GABPB1-AS1;JPX;LINC00472;LINC00641;LINC01355;MAGI2-AS3;MALAT1;MIR17HG;NEAT1;RTCA-AS1;THAP9-AS1;TMCC1-AS1;ZBED3-AS1;ZEB1-AS1	0.224	1.3e-15	1.96e-14	5.3e-12	0.0166	19/1078	85
YBX2	RNA_Protein_Interaction	RNAInter4.0	16	CASC9;COX10-AS1;CRNDE;FIRRE;FTX;JPX;KCNQ1OT1;LINC00648;MALAT1;NEAT1;PSMA3-AS1;RBM26-AS1;TMEM161B-AS1;TSIX;ZEB1-AS1;ZNF37BP	0.188	1.38e-15	2.08e-14	5.63e-12	0.0226	16/640	85
RBM25	RNA_Protein_Interaction	RNAInter4.0	20	CASC9;CDKN2B-AS1;CRNDE;DLEU2;FTX;JPX;KCNQ1OT1;LINC00472;MAGI2-AS3;MALAT1;N4BP2L2-IT2;NEAT1;PAXBP1-AS1;PSMA3-AS1;SH3BP5-AS1;TMCC1-AS1;TMEM161B-AS1;TSIX;XIST;ZNF37BP	0.235	1.44e-15	2.16e-14	5.88e-12	0.0151	20/1257	85
NRBF2	RNA_Protein_Interaction	RNAInter4.0	21	CASC9;GABPB1-AS1;LINC00491;LINC00648;LINC00894;LOC100130691;MAGI2-AS3;MALAT1;MIR222HG;NEAT1;OTUD6B-AS1;PAXBP1-AS1;PAXIP1-AS2;PSMA3-AS1;PURPL;RTCA-AS1;SH3BP5-AS1;THAP9-AS1;TMCC1-AS1;TMEM161B-AS1;TRHDE-AS1	0.247	1.63e-15	2.44e-14	6.65e-12	0.0139	21/1451	85
JDP2	RNA_Protein_Interaction	RNAInter4.0	15	ANKRD10-IT1;DLEU2;DLX6-AS1;GABPB1-AS1;IDI2-AS1;LINC00472;LINC00491;LOC100130691;MAGI2-AS3;MIR17HG;N4BP2L2-IT2;RBM26-AS1;RTCA-AS1;TMEM161B-AS1;ZEB1-AS1	0.176	1.85e-15	2.75e-14	7.55e-12	0.025	15/529	85
SND1	RNA_Protein_Interaction	NPinter4.0	20	ANKRD10-IT1;COX10-AS1;CRNDE;FTX;GABPB1-AS1;IDI2-AS1;JPX;KCNQ1OT1;LINC00641;LINC00894;MALAT1;MIR17HG;NEAT1;PAXBP1-AS1;SH3BP5-AS1;THAP9-AS1;TMEM161B-AS1;TSIX;XIST;ZEB1-AS1	0.235	2.02e-15	1.17e-14	3.62e-13	0.0149	20/1280	85
PUS1	RNA_Protein_Interaction	RNAInter4.0	9	ANKRD10-IT1;CRNDE;KCNQ1OT1;LINC00894;MALAT1;MIR17HG;NEAT1;TSIX;XIST	0.12	2.18e-15	3.23e-14	8.89e-12	0.0596	1975-09-01	85
NCBP2	RNA_Protein_Interaction	NPinter4.0	21	ANKRD10-IT1;COX10-AS1;CRNDE;DLX6-AS1;FTX;GABPB1-AS1;IDI2-AS1;JPX;KCNQ1OT1;LINC00641;LINC00894;MAGI2-AS3;MALAT1;MIR17HG;NEAT1;PAXBP1-AS1;THAP9-AS1;TMEM161B-AS1;TSIX;XIST;ZEB1-AS1	0.247	2.7e-15	1.51e-14	4.83e-13	0.0135	21/1489	85
LIN28B	RNA_Protein_Interaction	NPinter4.0	21	ANKRD10-IT1;CDKN2B-AS1;CRNDE;FAM13A-AS1;FTX;GABPB1-AS1;IDI2-AS1;JPX;KCNQ1OT1;LINC00641;LINC00894;MAGI2-AS3;MALAT1;MIR17HG;NEAT1;PAXBP1-AS1;SH3BP5-AS1;THAP9-AS1;TMEM161B-AS1;TSIX;XIST	0.247	2.84e-15	1.54e-14	5.08e-13	0.0135	21/1493	85
RBM5	RNA_Protein_Interaction	NPinter4.0	19	ANKRD10-IT1;DLX6-AS1;FTX;GABPB1-AS1;IDI2-AS1;JPX;KCNQ1OT1;LINC00342;LINC00641;LINC00894;MAGI2-AS3;MALAT1;MIR17HG;NEAT1;PAXBP1-AS1;SH3BP5-AS1;THAP9-AS1;TMEM161B-AS1;ZEB1-AS1	0.224	3.27e-15	1.72e-14	5.85e-13	0.0158	19/1135	85
AGGF1	RNA_Protein_Interaction	NPinter4.0	18	ANKRD10-IT1;CRNDE;FAM13A-AS1;FTX;GABPB1-AS1;IDI2-AS1;JPX;KCNQ1OT1;LINC00342;LINC00894;MALAT1;MIR17HG;NEAT1;SH3BP5-AS1;THAP9-AS1;TMEM161B-AS1;TSIX;XIST	0.212	3.37e-15	1.72e-14	6.03e-13	0.0173	18/971	85
AARS1	RNA_Protein_Interaction	RNAInter4.0	9	GABPB1-AS1;KCNQ1OT1;LINC00894;MALAT1;MIR17HG;NEAT1;THAP9-AS1;TSIX;XIST	0.114	3.55e-15	5.25e-14	1.45e-11	0.0581	1979-09-01	85
DDX42	RNA_Protein_Interaction	NPinter4.0	15	ANKRD10-IT1;FTX;GABPB1-AS1;IDI2-AS1;JPX;KCNQ1OT1;LINC00894;MALAT1;MIR17HG;NEAT1;PAXBP1-AS1;THAP9-AS1;TMEM161B-AS1;TSIX;XIST	0.176	3.62e-15	1.8e-14	6.48e-13	0.024	15/554	85
SMNDC1	RNA_Protein_Interaction	NPinter4.0	17	ANKRD10-IT1;CRNDE;FTX;GABPB1-AS1;IDI2-AS1;JPX;KCNQ1OT1;LINC00894;MALAT1;MIR17HG;NEAT1;PAXBP1-AS1;THAP9-AS1;TMEM161B-AS1;TSIX;XIST;ZEB1-AS1	0.2	3.88e-15	1.88e-14	6.95e-13	0.019	17/825	85
YBX1	RNA_Protein_Interaction	RNAInter4.0	17	DLEU2;FAM13A-AS1;FTX;GABPB1-AS1;HELLPAR;JPX;KCNQ1OT1;LINC00472;LINC00648;N4BP2L2-IT2;NEAT1;RBM26-AS1;SH3BP5-AS1;TMCC1-AS1;TSIX;ZEB1-AS1;ZNF37BP	0.2	3.95e-15	5.82e-14	1.61e-11	0.019	17/826	85
GMEB1	RNA_Protein_Interaction	RNAInter4.0	21	CCDC18-AS1;CDKN2B-AS1;COX10-AS1;FTX;GABPB1-AS1;IDI2-AS1;JPX;KCNQ1OT1;LINC00894;LOC100130691;N4BP2L2-IT2;NEAT1;OTUD6B-AS1;PAXIP1-AS2;PSMA3-AS1;RBM26-AS1;RTCA-AS1;THAP9-AS1;TMCC1-AS1;TMEM161B-AS1;ZBED3-AS1	0.247	4.41e-15	6.45e-14	1.8e-11	0.0132	21/1527	85
NR5A1	RNA_Protein_Interaction	RNAInter4.0	23	CDKN2B-AS1;CRNDE;DLEU2;DLX6-AS1;FAM13A-AS1;GABPB1-AS1;IDI2-AS1;LINC00472;LINC00491;LINC00648;LINC00894;LOC101927480;MAGI2-AS3;MIR17HG;NEAT1;PAXBP1-AS1;PAXIP1-AS2;PURPL;RTCA-AS1;THAP9-AS1;TMCC1-AS1;TMEM161B-AS1;ZBED3-AS1	0.271	4.41e-15	6.45e-14	1.8e-11	0.0114	23/1948	85
EGR2	RNA_Protein_Interaction	RNAInter4.0	22	ANKRD10-IT1;CCDC18-AS1;CDKN2B-AS1;COX10-AS1;CRNDE;DLEU2;FTX;GABPB1-AS1;JPX;LINC00894;LOC100130691;LOC101927480;MIR17HG;MIR222HG;NEAT1;PAXBP1-AS1;PSMA3-AS1;RBM26-AS1;THAP9-AS1;TMCC1-AS1;TMEM161B-AS1;ZBED3-AS1	0.259	4.59e-15	6.69e-14	1.87e-11	0.0122	22/1735	85
VDR	RNA_Protein_Interaction	RNAInter4.0	23	ANKRD10-IT1;CASC9;CCDC18-AS1;DLEU2;FAM13A-AS1;FIRRE;GABPB1-AS1;JPX;LINC00641;LINC00894;LOC101927480;MIR17HG;N4BP2L2-IT2;NEAT1;OTUD6B-AS1;PAXIP1-AS2;PSMA3-AS1;RBM26-AS1;RTCA-AS1;THAP9-AS1;TMEM161B-AS1;XIST;ZEB1-AS1	0.271	4.92e-15	7.14e-14	2.01e-11	0.0114	23/1958	85
ZNF250	RNA_Protein_Interaction	RNAInter4.0	22	CCDC18-AS1;CDKN2B-AS1;CRNDE;FAM13A-AS1;FTX;GABPB1-AS1;JPX;LINC00894;LOC100130691;LOC101927480;MIR17HG;N4BP2L2-IT2;NEAT1;PAXBP1-AS1;PAXIP1-AS2;PSMA3-AS1;PURPL;RBM26-AS1;THAP9-AS1;TMEM161B-AS1;ZBED3-AS1;ZEB1-AS1	0.259	4.98e-15	7.21e-14	2.03e-11	0.0122	22/1742	85
SFRS7	RNA_Protein_Interaction	NPinter4.0	19	DLX6-AS1;FAM13A-AS1;FTX;GABPB1-AS1;IDI2-AS1;JPX;KCNQ1OT1;LINC00342;LINC00894;MAGI2-AS3;MALAT1;MIR17HG;NEAT1;PAXBP1-AS1;SH3BP5-AS1;THAP9-AS1;TMEM161B-AS1;TSIX;XIST	0.224	4.98e-15	2.35e-14	8.91e-13	0.0155	19/1162	85
HLTF	RNA_Protein_Interaction	NPinter4.0	19	ANKRD10-IT1;CRNDE;DNAJC3-AS1;FAM13A-AS1;FTX;GABPB1-AS1;IDI2-AS1;JPX;KCNQ1OT1;LINC00342;LINC00894;MALAT1;MIR17HG;NEAT1;SH3BP5-AS1;THAP9-AS1;TMEM161B-AS1;TSIX;XIST	0.224	5.3e-15	2.43e-14	9.49e-13	0.0154	19/1166	85
STAT2	RNA_Protein_Interaction	RNAInter4.0	19	ANKRD10-IT1;COX10-AS1;CRNDE;DLEU2;DLX6-AS1;HELLPAR;JPX;KCNQ1OT1;LINC00894;LOC101927480;MAGI2-AS3;MIR17HG;MIR222HG;N4BP2L2-IT2;NEAT1;PAXBP1-AS1;RBM26-AS1;THAP9-AS1;ZEB1-AS1	0.224	5.46e-15	7.87e-14	2.23e-11	0.0154	19/1168	85
NSUN2	RNA_Protein_Interaction	RNAInter4.0	9	CRNDE;KCNQ1OT1;LINC00472;MALAT1;MIR17HG;NEAT1;THAP9-AS1;TSIX;XIST	0.108	5.65e-15	8.12e-14	2.31e-11	0.0566	1983-09-01	85
AUTS2	RNA_Protein_Interaction	RNAInter4.0	16	CCDC18-AS1;CDKN2B-AS1;CRNDE;DLEU2;DLX6-AS1;FTX;JPX;LINC00472;MAGI2-AS3;MIR222HG;N4BP2L2-IT2;NEAT1;PAXBP1-AS1;THAP9-AS1;XIST;ZEB1-AS1	0.188	6.16e-15	8.82e-14	2.51e-11	0.0207	16/705	85
MBD4	RNA_Protein_Interaction	RNAInter4.0	21	CCDC18-AS1;COX10-AS1;CRNDE;DLEU2;DLX6-AS1;FIRRE;GABPB1-AS1;JPX;KCNQ1OT1;LINC00641;LOC100130691;MAGI2-AS3;MIR17HG;N4BP2L2-IT2;NEAT1;PAXIP1-AS2;PSMA3-AS1;PURPL;RBM26-AS1;THAP9-AS1;ZEB1-AS1	0.247	6.45e-15	9.2e-14	2.63e-11	0.013	21/1557	85
YWHAG	RNA_Protein_Interaction	RNAInter4.0	11	ANKRD10-IT1;CCDC18-AS1;GABPB1-AS1;KCNQ1OT1;MALAT1;MIR17HG;NEAT1;SH3BP5-AS1;THAP9-AS1;TSIX;XIST	0.129	6.57e-15	9.34e-14	2.68e-11	0.0412	11/193	85
HOXA10	RNA_Protein_Interaction	RNAInter4.0	21	CCDC18-AS1;CRNDE;DLEU2;FAM13A-AS1;FTX;GABPB1-AS1;JPX;KCNQ1OT1;LINC00472;LINC00894;LOC100130691;MAGI2-AS3;MIR17HG;MIR222HG;NEAT1;PAXBP1-AS1;PSMA3-AS1;PURPL;RTCA-AS1;THAP9-AS1;ZEB1-AS1	0.247	6.69e-15	9.48e-14	2.73e-11	0.0129	21/1560	85
AEBP2	RNA_Protein_Interaction	RNAInter4.0	21	ANKRD10-IT1;CASC9;CDKN2B-AS1;CRNDE;DLEU2;LINC00342;LINC00472;LINC00648;LINC00894;LINC01515;LOC100130691;MAGI2-AS3;MIR17HG;MIR99AHG;NEAT1;PAXIP1-AS2;PSMA3-AS1;PURPL;TMEM161B-AS1;ZBED3-AS1;ZEB1-AS1	0.247	8.06e-15	1.14e-13	3.29e-11	0.0128	21/1575	85
RBM45	RNA_Protein_Interaction	RNAInter4.0	16	CDKN2B-AS1;COX10-AS1;CRNDE;FIRRE;FTX;JPX;KCNQ1OT1;LINC00641;LINC00648;N4BP2L2-IT2;NEAT1;PAXBP1-AS1;PSMA3-AS1;TMCC1-AS1;TSIX;XIST	0.188	8.16e-15	1.15e-13	3.33e-11	0.0203	16/718	85
DGCR8	RNA_Protein_Interaction	NPinter4.0	19	ANKRD10-IT1;DLX6-AS1;FTX;GABPB1-AS1;IDI2-AS1;JPX;KCNQ1OT1;LINC00472;LINC00641;LINC00894;MAGI2-AS3;MALAT1;MIR17HG;NEAT1;PAXBP1-AS1;THAP9-AS1;TMEM161B-AS1;XIST;ZEB1-AS1	0.224	8.85e-15	3.96e-14	1.58e-12	0.015	19/1200	85
ADNP	RNA_Protein_Interaction	RNAInter4.0	20	ANKRD10-IT1;CCDC18-AS1;CDKN2B-AS1;COX10-AS1;DLEU2;GABPB1-AS1;HELLPAR;LINC00641;LINC01355;LOC100130691;MIR17HG;MIR222HG;N4BP2L2-IT2;OTUD6B-AS1;RBM26-AS1;RTCA-AS1;THAP9-AS1;TMEM161B-AS1;ZBED3-AS1;ZEB1-AS1	0.235	9.58e-15	1.34e-13	3.91e-11	0.0137	20/1391	85
RORA	RNA_Protein_Interaction	RNAInter4.0	15	CCDC18-AS1;COX10-AS1;DLEU2;JPX;LINC00641;LOC100130691;MIR17HG;N4BP2L2-IT2;OTUD6B-AS1;PSMA3-AS1;PURPL;RBM26-AS1;SH3BP5-AS1;THAP9-AS1;ZBED3-AS1	0.176	1.02e-14	1.43e-13	4.16e-11	0.0226	15/595	85
HDAC9	RNA_Protein_Interaction	RNAInter4.0	12	CDKN2B-AS1;COX10-AS1;CRNDE;LINC00472;LINC00894;MAGI2-AS3;MALAT1;MIR17HG;NEAT1;XIST;ZBED3-AS1;ZEB1-AS1	0.141	1.06e-14	1.48e-13	4.32e-11	0.0341	12/279	85
PUM1	RNA_Protein_Interaction	RNAInter4.0	17	CDKN2B-AS1;FAM13A-AS1;FIRRE;FTX;JPX;KCNQ1OT1;LINC00472;LINC00648;MALAT1;N4BP2L2-IT2;NEAT1;PSMA3-AS1;PURPL;TMCC1-AS1;TSIX;XIST;ZNF37BP	0.2	1.19e-14	1.65e-13	4.86e-11	0.0179	17/884	85
DDX3X	RNA_Protein_Interaction	NPinter4.0	21	ANKRD10-IT1;COX10-AS1;CRNDE;DLX6-AS1;FTX;GABPB1-AS1;IDI2-AS1;JPX;KCNQ1OT1;LINC00894;MAGI2-AS3;MALAT1;MIR17HG;NEAT1;PAXBP1-AS1;THAP9-AS1;TMEM161B-AS1;TSIX;XIST;ZBED3-AS1;ZEB1-AS1	0.247	1.21e-14	5.28e-14	2.17e-12	0.0126	21/1608	85
AKAP8L	RNA_Protein_Interaction	NPinter4.0	17	ANKRD10-IT1;CRNDE;FTX;GABPB1-AS1;IDI2-AS1;JPX;KCNQ1OT1;LINC00894;MALAT1;MIR17HG;NEAT1;SH3BP5-AS1;THAP9-AS1;TMEM161B-AS1;TSIX;XIST;ZEB1-AS1	0.2	1.4e-14	5.97e-14	2.51e-12	0.0177	17/893	85
SP4	RNA_Protein_Interaction	RNAInter4.0	21	ANKRD10-IT1;CCDC18-AS1;COX10-AS1;CRNDE;DLEU2;GABPB1-AS1;JPX;KCNQ1OT1;LINC00472;LINC00641;LINC00894;LOC101927480;MAGI2-AS3;MIR17HG;NEAT1;OTUD6B-AS1;PAXBP1-AS1;PSMA3-AS1;RBM26-AS1;RTCA-AS1;THAP9-AS1	0.247	1.55e-14	2.14e-13	6.32e-11	0.0124	21/1629	85
RBM38	RNA_Protein_Interaction	RNAInter4.0	15	CDKN2B-AS1;DLEU2;FAM13A-AS1;FTX;KCNQ1OT1;LINC00472;MAGI2-AS3;MALAT1;NEAT1;PSMA3-AS1;RBM26-AS1;SH3BP5-AS1;TMCC1-AS1;TSIX;XIST	0.176	1.57e-14	2.16e-13	6.41e-11	0.022	15/613	85
FKBP4	RNA_Protein_Interaction	RNAInter4.0	12	CRNDE;DLEU2;FTX;GABPB1-AS1;KCNQ1OT1;LINC00472;LINC00894;MAGI2-AS3;MIR17HG;NEAT1;THAP9-AS1;ZEB1-AS1	0.141	1.68e-14	2.31e-13	6.85e-11	0.0331	12/290	85
U5S1	RNA_Protein_Interaction	NPinter4.0	18	ANKRD10-IT1;CRNDE;FTX;GABPB1-AS1;IDI2-AS1;JPX;KCNQ1OT1;LINC00894;MAGI2-AS3;MALAT1;MIR17HG;NEAT1;PAXBP1-AS1;THAP9-AS1;TMEM161B-AS1;TSIX;XIST;ZEB1-AS1	0.212	1.71e-14	7.12e-14	3.06e-12	0.0159	18/1068	85
BUD13	RNA_Protein_Interaction	NPinter4.0	22	ANKRD10-IT1;CRNDE;DLX6-AS1;FAM13A-AS1;FTX;GABPB1-AS1;IDI2-AS1;JPX;KCNQ1OT1;LINC00894;MAGI2-AS3;MALAT1;MIR17HG;NEAT1;PAXBP1-AS1;SH3BP5-AS1;THAP9-AS1;TMEM161B-AS1;TSIX;XIST;ZBED3-AS1;ZEB1-AS1	0.259	1.8e-14	7.32e-14	3.22e-12	0.0115	22/1856	85
ZNF395	RNA_Protein_Interaction	RNAInter4.0	14	CRNDE;DLEU2;GABPB1-AS1;HELLPAR;LOC101927480;MAGI2-AS3;MALAT1;MIR17HG;NEAT1;RTCA-AS1;THAP9-AS1;TMCC1-AS1;ZBED3-AS1;ZEB1-AS1	0.165	1.83e-14	2.51e-13	7.47e-11	0.0247	14/496	85
PRPF8	RNA_Protein_Interaction	NPinter4.0	22	CDKN2B-AS1;COX10-AS1;CRNDE;DLX6-AS1;FTX;GABPB1-AS1;IDI2-AS1;JPX;KCNQ1OT1;LINC00894;MAGI2-AS3;MALAT1;MIR17HG;NEAT1;PAXBP1-AS1;SH3BP5-AS1;THAP9-AS1;TMEM161B-AS1;TSIX;XIST;ZBED3-AS1;ZEB1-AS1	0.259	1.84e-14	7.32e-14	3.29e-12	0.0115	22/1858	85
TNRC6C	RNA_Protein_Interaction	RNAInter4.0	11	CRNDE;DLEU2;FTX;LINC00472;MAGI2-AS3;MALAT1;MIR17HG;MIR222HG;MIR99AHG;XIST;ZEB1-AS1	0.129	1.85e-14	2.52e-13	7.55e-11	0.0385	11/212	85
HHV8GK18_gp81	RNA_Protein_Interaction	RNAInter4.0	21	ANKRD10-IT1;CCDC18-AS1;COX10-AS1;DLEU2;DLX6-AS1;FIRRE;GABPB1-AS1;KCNQ1OT1;LINC00472;LOC101927480;MAGI2-AS3;MALAT1;N4BP2L2-IT2;NEAT1;OTUD6B-AS1;PAXBP1-AS1;PSMA3-AS1;RBM26-AS1;RTCA-AS1;THAP9-AS1;XIST	0.247	2.01e-14	2.73e-13	8.2e-11	0.0122	21/1651	85
IGF2BP2	RNA_Protein_Interaction	NPinter4.0	14	ANKRD10-IT1;CASC9;COX10-AS1;CRNDE;DLX6-AS1;JPX;LINC00641;MAGI2-AS3;MALAT1;NEAT1;RBM26-AS1;XIST;ZEB1-AS1;ZNF37BP	0.165	2.1e-14	8.17e-14	3.76e-12	0.0245	14/501	85
EIF4G1	RNA_Protein_Interaction	RNAInter4.0	18	CCDC18-AS1;CDKN2B-AS1;COX10-AS1;CRNDE;DLEU2;IDI2-AS1;LINC00472;LINC00894;LINC01515;MAGI2-AS3;MALAT1;MIR17HG;MIR222HG;NEAT1;TMEM161B-AS1;XIST;ZBED3-AS1;ZEB1-AS1	0.212	2.65e-14	3.59e-13	1.08e-10	0.0155	18/1096	85
G3BP2	RNA_Protein_Interaction	RNAInter4.0	15	CASC9;CDKN2B-AS1;COX10-AS1;FTX;JPX;KCNQ1OT1;MAGI2-AS3;MALAT1;NEAT1;PURPL;SH3BP5-AS1;TMCC1-AS1;TMEM161B-AS1;TSIX;XIST	0.176	2.94e-14	3.97e-13	1.2e-10	0.0211	15/640	85
PABPC3	RNA_Protein_Interaction	RNAInter4.0	14	CASC9;CDKN2B-AS1;CRNDE;FAM13A-AS1;FIRRE;FTX;JPX;KCNQ1OT1;MALAT1;NEAT1;PAXBP1-AS1;TMCC1-AS1;TSIX;ZNF37BP	0.165	2.97e-14	4e-13	1.21e-10	0.0239	14/514	85
ACIN1	RNA_Protein_Interaction	RNAInter4.0	14	ANKRD10-IT1;CRNDE;DLEU2;LINC00472;LINC00894;MAGI2-AS3;MALAT1;MIR17HG;MIR222HG;PAXBP1-AS1;PSMA3-AS1;THAP9-AS1;ZBED3-AS1;ZEB1-AS1	0.165	3.3e-14	4.43e-13	1.35e-10	0.0238	14/518	85
ERCC3	RNA_Protein_Interaction	RNAInter4.0	22	CCDC18-AS1;CRNDE;DLX6-AS1;FIRRE;GABPB1-AS1;LINC00472;LINC01515;LOC101927480;MAGI2-AS3;MALAT1;MIR222HG;N4BP2L2-IT2;NEAT1;PAXBP1-AS1;PSMA3-AS1;RBM26-AS1;RTCA-AS1;THAP9-AS1;TMCC1-AS1;TMEM161B-AS1;ZBED3-AS1;ZEB1-AS1	0.259	3.34e-14	4.47e-13	1.36e-10	0.0111	22/1914	85
TRA2A	RNA_Protein_Interaction	NPinter4.0	16	ANKRD10-IT1;FAM13A-AS1;FTX;GABPB1-AS1;IDI2-AS1;JPX;KCNQ1OT1;LINC00342;MAGI2-AS3;MALAT1;MIR17HG;NEAT1;THAP9-AS1;TMEM161B-AS1;TSIX;XIST	0.188	3.46e-14	1.32e-13	6.19e-12	0.0186	16/789	85
GLI2	RNA_Protein_Interaction	RNAInter4.0	22	ANKRD10-IT1;CCDC18-AS1;CDKN2B-AS1;COX10-AS1;CRNDE;DLEU2;DLX6-AS1;GABPB1-AS1;KCNQ1OT1;LINC00472;LOC100130691;LOC101927480;MAGI2-AS3;MIR17HG;MIR222HG;NEAT1;PAXIP1-AS2;PSMA3-AS1;THAP9-AS1;TMEM161B-AS1;ZBED3-AS1;ZEB1-AS1	0.259	3.63e-14	4.84e-13	1.48e-10	0.0111	22/1922	85
DNAJC5B	RNA_Protein_Interaction	RNAInter4.0	18	CCDC18-AS1;CDKN2B-AS1;COX10-AS1;CRNDE;DLEU2;FTX;IDI2-AS1;LINC00472;LINC00894;LINC01515;MAGI2-AS3;MALAT1;MIR17HG;MIR222HG;NEAT1;TMEM161B-AS1;ZBED3-AS1;ZEB1-AS1	0.212	4.5e-14	5.98e-13	1.84e-10	0.015	18/1131	85
GRWD1	RNA_Protein_Interaction	NPinter4.0	22	ANKRD10-IT1;COX10-AS1;DLX6-AS1;FAM13A-AS1;FTX;GABPB1-AS1;IDI2-AS1;JPX;KCNQ1OT1;LINC00342;LINC00641;LINC00894;MAGI2-AS3;MALAT1;MIR17HG;NEAT1;RBM26-AS1;SH3BP5-AS1;THAP9-AS1;TMEM161B-AS1;ZBED3-AS1;ZEB1-AS1	0.259	5e-14	1.86e-13	8.95e-12	0.0109	22/1953	85
DDX24	RNA_Protein_Interaction	NPinter4.0	15	ANKRD10-IT1;FAM13A-AS1;FTX;GABPB1-AS1;IDI2-AS1;KCNQ1OT1;LINC00894;MALAT1;MIR17HG;NEAT1;PAXBP1-AS1;THAP9-AS1;TMEM161B-AS1;TSIX;XIST	0.176	5.44e-14	1.95e-13	9.74e-12	0.0203	15/668	85
PUM2	RNA_Protein_Interaction	NPinter4.0	15	FAM13A-AS1;FTX;GABPB1-AS1;IDI2-AS1;KCNQ1OT1;MAGI2-AS3;MALAT1;MIR17HG;NEAT1;PAXBP1-AS1;SH3BP5-AS1;THAP9-AS1;TSIX;XIST;ZEB1-AS1	0.176	5.44e-14	1.95e-13	9.74e-12	0.0203	15/668	85
FOXG1	RNA_Protein_Interaction	RNAInter4.0	19	ANKRD10-IT1;CCDC18-AS1;CDKN2B-AS1;DLEU2;FTX;GABPB1-AS1;JPX;KCNQ1OT1;LOC100130691;MIR17HG;MIR222HG;NEAT1;PAXBP1-AS1;PSMA3-AS1;PURPL;RBM26-AS1;RTCA-AS1;THAP9-AS1;ZBED3-AS1	0.224	5.5e-14	7.29e-13	2.24e-10	0.0136	19/1330	85
HNRPK	RNA_Protein_Interaction	NPinter4.0	21	ANKRD10-IT1;COX10-AS1;CRNDE;DLX6-AS1;FTX;GABPB1-AS1;JPX;KCNQ1OT1;LINC00641;LINC00894;MAGI2-AS3;MALAT1;MIR17HG;NEAT1;PAXBP1-AS1;SH3BP5-AS1;THAP9-AS1;TMEM161B-AS1;XIST;ZBED3-AS1;ZEB1-AS1	0.247	5.61e-14	1.97e-13	1e-11	0.0116	21/1741	85
DBP	RNA_Protein_Interaction	RNAInter4.0	19	ANKRD10-IT1;CCDC18-AS1;CRNDE;DLEU2;DLX6-AS1;GABPB1-AS1;JPX;KCNQ1OT1;LINC00894;LOC100130691;LOC101927480;N4BP2L2-IT2;NEAT1;OTUD6B-AS1;PSMA3-AS1;RBM26-AS1;THAP9-AS1;TMEM161B-AS1;ZBED3-AS1	0.224	5.95e-14	7.86e-13	2.43e-10	0.0136	19/1336	85
NOLC1	RNA_Protein_Interaction	NPinter4.0	18	ANKRD10-IT1;CRNDE;FAM13A-AS1;FTX;GABPB1-AS1;IDI2-AS1;JPX;KCNQ1OT1;LINC00894;MALAT1;MIR17HG;NEAT1;PAXBP1-AS1;SH3BP5-AS1;THAP9-AS1;TMEM161B-AS1;TSIX;XIST	0.212	6.05e-14	2.08e-13	1.08e-11	0.0148	18/1151	85
XRN2	RNA_Protein_Interaction	NPinter4.0	19	ANKRD10-IT1;COX10-AS1;FTX;GABPB1-AS1;IDI2-AS1;JPX;KCNQ1OT1;LINC00641;LINC00894;MAGI2-AS3;MALAT1;MIR17HG;NEAT1;SH3BP5-AS1;THAP9-AS1;TMEM161B-AS1;TSIX;XIST;ZEB1-AS1	0.224	6.28e-14	2.12e-13	1.12e-11	0.0135	19/1340	85
TARBP2	RNA_Protein_Interaction	RNAInter4.0	14	ANKRD10-IT1;COX10-AS1;CRNDE;DLEU2;FTX;GABPB1-AS1;IDI2-AS1;JPX;LINC00342;LINC00472;LINC00894;MALAT1;NEAT1;ZEB1-AS1	0.165	6.75e-14	8.88e-13	2.75e-10	0.0227	14/546	85
HOXC6	RNA_Protein_Interaction	RNAInter4.0	20	CCDC18-AS1;CDKN2B-AS1;COX10-AS1;CRNDE;DLEU2;FTX;GABPB1-AS1;LINC00894;LOC100130691;MAGI2-AS3;MIR17HG;NEAT1;PAXBP1-AS1;PSMA3-AS1;RBM26-AS1;RTCA-AS1;THAP9-AS1;TMEM161B-AS1;ZBED3-AS1;ZEB1-AS1	0.235	6.96e-14	9.13e-13	2.84e-10	0.0124	20/1548	85
NFATC1	RNA_Protein_Interaction	RNAInter4.0	22	ANKRD10-IT1;CCDC18-AS1;DLEU2;GABPB1-AS1;HELLPAR;IDI2-AS1;JPX;LINC00641;LINC00894;LOC100130691;MIR17HG;MIR222HG;N4BP2L2-IT2;NEAT1;OTUD6B-AS1;PSMA3-AS1;PURPL;RBM26-AS1;SH3BP5-AS1;THAP9-AS1;XIST;ZEB1-AS1	0.259	7.14e-14	9.34e-13	2.91e-10	0.0107	22/1988	85
BICRA	RNA_Protein_Interaction	RNAInter4.0	18	CCDC18-AS1;CDKN2B-AS1;COX10-AS1;CRNDE;DLEU2;FTX;IDI2-AS1;LINC00472;LINC00894;LINC01515;MAGI2-AS3;MALAT1;MIR17HG;MIR222HG;NEAT1;TMEM161B-AS1;ZBED3-AS1;ZEB1-AS1	0.212	7.21e-14	9.4e-13	2.94e-10	0.0146	18/1163	85
ILF3	RNA_Protein_Interaction	NPinter4.0	22	ANKRD10-IT1;CASC9;COX10-AS1;CRNDE;FTX;GABPB1-AS1;IDI2-AS1;JPX;KCNQ1OT1;LINC00342;LINC00491;LINC00641;LINC00894;MALAT1;MIR17HG;NEAT1;SH3BP5-AS1;THAP9-AS1;TMEM161B-AS1;TSIX;XIST;ZBED3-AS1	0.259	7.28e-14	2.41e-13	1.3e-11	0.0107	22/1990	85
IRF3	RNA_Protein_Interaction	RNAInter4.0	21	ANKRD10-IT1;CCDC18-AS1;COX10-AS1;CRNDE;GABPB1-AS1;HELLPAR;KCNQ1OT1;LINC00472;LINC00641;LINC01515;LOC100130691;N4BP2L2-IT2;NEAT1;PAXBP1-AS1;PAXIP1-AS2;PSMA3-AS1;PURPL;THAP9-AS1;TMCC1-AS1;TMEM161B-AS1;XIST	0.247	7.54e-14	9.8e-13	3.08e-10	0.0115	21/1768	85
SNRNP70	RNA_Protein_Interaction	RNAInter4.0	12	CDKN2B-AS1;CRNDE;JPX;KCNQ1OT1;MALAT1;N4BP2L2-IT2;PSMA3-AS1;SH3BP5-AS1;TMCC1-AS1;TMEM161B-AS1;TSIX;ZNF37BP	0.141	7.8e-14	1.01e-12	3.18e-10	0.0298	12/330	85
DNAJC5	RNA_Protein_Interaction	RNAInter4.0	16	CDKN2B-AS1;COX10-AS1;CRNDE;DLEU2;IDI2-AS1;LINC00472;LINC00894;LINC01515;MAGI2-AS3;MALAT1;MIR17HG;MIR222HG;NEAT1;TMEM161B-AS1;ZBED3-AS1;ZEB1-AS1	0.188	8.2e-14	1.06e-12	3.35e-10	0.0177	16/835	85
EIF3D	RNA_Protein_Interaction	NPinter4.0	20	ANKRD10-IT1;COX10-AS1;DLX6-AS1;FAM13A-AS1;FTX;GABPB1-AS1;IDI2-AS1;JPX;KCNQ1OT1;LINC00342;LINC00641;LINC00894;MAGI2-AS3;MALAT1;MIR17HG;NEAT1;THAP9-AS1;TMEM161B-AS1;ZBED3-AS1;ZEB1-AS1	0.235	9.14e-14	2.97e-13	1.64e-11	0.0122	20/1571	85
ZRAB2	RNA_Protein_Interaction	NPinter4.0	12	ANKRD10-IT1;FTX;JPX;KCNQ1OT1;MALAT1;MIR17HG;NEAT1;PAXBP1-AS1;THAP9-AS1;TMEM161B-AS1;TSIX;XIST	0.141	1.04e-13	3.32e-13	1.86e-11	0.0292	12/338	85
PCBP4	RNA_Protein_Interaction	RNAInter4.0	17	COX10-AS1;CRNDE;DLEU2;FAM13A-AS1;FIRRE;FTX;KCNQ1OT1;LINC00472;MALAT1;NEAT1;PAXBP1-AS1;TMCC1-AS1;TMEM161B-AS1;TSIX;XIST;ZEB1-AS1;ZNF37BP	0.2	1.1e-13	1.42e-12	4.49e-10	0.0157	17/1015	85
ZNF622	RNA_Protein_Interaction	NPinter4.0	19	ANKRD10-IT1;COX10-AS1;CRNDE;FAM13A-AS1;FTX;GABPB1-AS1;IDI2-AS1;JPX;KCNQ1OT1;LINC00342;LINC00894;MALAT1;MIR17HG;NEAT1;SH3BP5-AS1;THAP9-AS1;TMEM161B-AS1;TSIX;XIST	0.224	1.11e-13	3.49e-13	1.99e-11	0.0131	19/1384	85
UNC13A	RNA_Protein_Interaction	RNAInter4.0	18	CCDC18-AS1;CDKN2B-AS1;COX10-AS1;CRNDE;DLEU2;FTX;IDI2-AS1;LINC00472;LINC00894;LINC01515;MAGI2-AS3;MALAT1;MIR17HG;MIR222HG;NEAT1;TMEM161B-AS1;ZBED3-AS1;ZEB1-AS1	0.212	1.12e-13	1.44e-12	4.57e-10	0.0143	18/1194	85
PHF20	RNA_Protein_Interaction	RNAInter4.0	15	CDKN2B-AS1;COX10-AS1;CRNDE;DLEU2;FAM13A-AS1;HELLPAR;LINC00641;LINC01355;LOC100130691;MAGI2-AS3;MALAT1;MIR17HG;MIR222HG;TMCC1-AS1;TMEM161B-AS1	0.176	1.13e-13	1.45e-12	4.61e-10	0.0194	15/703	85
IRF5	RNA_Protein_Interaction	RNAInter4.0	18	CDKN2B-AS1;CRNDE;DLX6-AS1;FAM13A-AS1;GABPB1-AS1;LINC00472;LOC101927480;MAGI2-AS3;MIR17HG;OTUD6B-AS1;PAXBP1-AS1;PAXIP1-AS2;PSMA3-AS1;RTCA-AS1;SH3BP5-AS1;THAP9-AS1;TMEM161B-AS1;ZEB1-AS1	0.212	1.14e-13	1.45e-12	4.65e-10	0.0143	18/1195	85
SCRIB	RNA_Protein_Interaction	RNAInter4.0	18	CCDC18-AS1;CDKN2B-AS1;COX10-AS1;CRNDE;DLEU2;FTX;IDI2-AS1;LINC00472;LINC00894;LINC01515;MAGI2-AS3;MALAT1;MIR17HG;MIR222HG;NEAT1;TMEM161B-AS1;ZBED3-AS1;ZEB1-AS1	0.212	1.14e-13	1.45e-12	4.65e-10	0.0143	18/1195	85
PRDM1	RNA_Protein_Interaction	RNAInter4.0	21	CCDC18-AS1;DLEU2;FAM13A-AS1;GABPB1-AS1;KCNQ1OT1;LINC00342;LINC00472;LINC00491;LOC100130691;MAGI2-AS3;MIR17HG;MIR222HG;N4BP2L2-IT2;NEAT1;PAXBP1-AS1;PAXIP1-AS2;RBM26-AS1;THAP9-AS1;TMCC1-AS1;TMEM161B-AS1;ZEB1-AS1	0.247	1.32e-13	1.67e-12	5.39e-10	0.0111	21/1820	85
SRSF9	RNA_Protein_Interaction	NPinter4.0	17	COX10-AS1;DLX6-AS1;DNAJC3-AS1;FTX;GABPB1-AS1;IDI2-AS1;JPX;KCNQ1OT1;LINC00894;MAGI2-AS3;MALAT1;MIR17HG;NEAT1;SH3BP5-AS1;THAP9-AS1;TMEM161B-AS1;ZEB1-AS1	0.2	1.32e-13	4.07e-13	2.36e-11	0.0155	17/1027	85
CSNK2A1	RNA_Protein_Interaction	RNAInter4.0	19	CDKN2B-AS1;DLEU2;FAM13A-AS1;FTX;GABPB1-AS1;LINC00472;LINC00894;LOC101927480;MALAT1;MIR17HG;N4BP2L2-IT2;PSMA3-AS1;RBM26-AS1;RTCA-AS1;THAP9-AS1;TMCC1-AS1;TMEM161B-AS1;ZBED3-AS1;ZEB1-AS1	0.224	1.34e-13	1.69e-12	5.47e-10	0.013	19/1399	85
HNRNPAB	RNA_Protein_Interaction	RNAInter4.0	10	CRNDE;FTX;JPX;KCNQ1OT1;MALAT1;PSMA3-AS1;RBM26-AS1;TMEM161B-AS1;TSIX;XIST	0.118	1.52e-13	1.91e-12	6.2e-10	0.0392	10/180	85
IGF2BP1	RNA_Protein_Interaction	NPinter4.0	10	CRNDE;JPX;LINC00641;MAGI2-AS3;MALAT1;NEAT1;SH3BP5-AS1;XIST;ZEB1-AS1;ZNF37BP	0.118	1.52e-13	4.56e-13	2.72e-11	0.0392	10/180	85
TBRG4	RNA_Protein_Interaction	NPinter4.0	14	ANKRD10-IT1;CRNDE;FTX;GABPB1-AS1;IDI2-AS1;KCNQ1OT1;LINC00894;MALAT1;MIR17HG;NEAT1;THAP9-AS1;TMEM161B-AS1;TSIX;XIST	0.165	1.53e-13	4.56e-13	2.74e-11	0.0215	14/580	85
HNRH1	RNA_Protein_Interaction	NPinter4.0	10	CDKN2B-AS1;JPX;KCNQ1OT1;LINC00894;MALAT1;NEAT1;RBM26-AS1;TSIX;XIST;ZBED3-AS1	0.118	1.61e-13	4.71e-13	2.88e-11	0.0391	10/181	85
EXOS5	RNA_Protein_Interaction	NPinter4.0	15	ANKRD10-IT1;CRNDE;FAM13A-AS1;FTX;GABPB1-AS1;JPX;KCNQ1OT1;LINC00491;LINC00894;MALAT1;MIR17HG;NEAT1;THAP9-AS1;TMEM161B-AS1;XIST	0.176	1.63e-13	4.71e-13	2.92e-11	0.019	15/721	85
EBNA-LP	RNA_Protein_Interaction	RNAInter4.0	21	ANKRD10-IT1;CDKN2B-AS1;DLEU2;FTX;GABPB1-AS1;JPX;KCNQ1OT1;LOC100130691;MALAT1;MIR17HG;MIR222HG;N4BP2L2-IT2;PAXBP1-AS1;PAXIP1-AS2;PSMA3-AS1;PURPL;RBM26-AS1;THAP9-AS1;TMCC1-AS1;TMEM161B-AS1;ZBED3-AS1	0.247	1.66e-13	2.08e-12	6.77e-10	0.011	21/1842	85
ASCL2	RNA_Protein_Interaction	RNAInter4.0	19	ANKRD10-IT1;CCDC18-AS1;CDKN2B-AS1;COX10-AS1;DLEU2;DLX6-AS1;GABPB1-AS1;KCNQ1OT1;LINC00641;LOC100130691;LOC101927480;MIR17HG;NEAT1;PAXBP1-AS1;PAXIP1-AS2;RBM26-AS1;THAP9-AS1;TMCC1-AS1;TMEM161B-AS1	0.224	1.72e-13	2.15e-12	7.02e-10	0.0128	19/1419	85
SHROOM4	RNA_Protein_Interaction	RNAInter4.0	18	CCDC18-AS1;CDKN2B-AS1;COX10-AS1;CRNDE;DLEU2;FTX;IDI2-AS1;LINC00472;LINC00894;LINC01515;MAGI2-AS3;MALAT1;MIR17HG;MIR222HG;NEAT1;TMEM161B-AS1;ZBED3-AS1;ZEB1-AS1	0.212	2.09e-13	2.61e-12	8.53e-10	0.0138	18/1239	85
RBM15	RNA_Protein_Interaction	NPinter4.0	20	ANKRD10-IT1;COX10-AS1;CRNDE;DLX6-AS1;DNAJC3-AS1;FAM13A-AS1;FTX;GABPB1-AS1;IDI2-AS1;JPX;KCNQ1OT1;LINC00894;MALAT1;MIR17HG;NEAT1;SH3BP5-AS1;THAP9-AS1;TMEM161B-AS1;TSIX;XIST	0.235	2.1e-13	5.97e-13	3.76e-11	0.0117	20/1644	85
DHX30	RNA_Protein_Interaction	NPinter4.0	15	ANKRD10-IT1;FAM13A-AS1;FTX;GABPB1-AS1;IDI2-AS1;KCNQ1OT1;LINC00894;MALAT1;MIR17HG;NEAT1;THAP9-AS1;TMEM161B-AS1;TSIX;XIST;ZEB1-AS1	0.176	2.15e-13	6.01e-13	3.85e-11	0.0186	15/735	85
DDX6	RNA_Protein_Interaction	NPinter4.0	16	ANKRD10-IT1;CRNDE;FTX;GABPB1-AS1;IDI2-AS1;JPX;KCNQ1OT1;LINC00894;MALAT1;MIR17HG;NEAT1;SH3BP5-AS1;THAP9-AS1;TMEM161B-AS1;TSIX;XIST	0.188	2.43e-13	6.69e-13	4.35e-11	0.0166	16/897	85
DCAF1	RNA_Protein_Interaction	RNAInter4.0	18	CCDC18-AS1;CDKN2B-AS1;COX10-AS1;CRNDE;DLEU2;FTX;IDI2-AS1;LINC00472;LINC00894;LINC01515;MAGI2-AS3;MALAT1;MIR17HG;MIR222HG;NEAT1;TMEM161B-AS1;ZBED3-AS1;ZEB1-AS1	0.212	2.66e-13	3.31e-12	1.09e-09	0.0136	18/1257	85
MYO15B	RNA_Protein_Interaction	RNAInter4.0	18	CCDC18-AS1;CDKN2B-AS1;COX10-AS1;CRNDE;DLEU2;FTX;IDI2-AS1;LINC00472;LINC00894;LINC01515;MAGI2-AS3;MALAT1;MIR17HG;MIR222HG;NEAT1;TMEM161B-AS1;ZBED3-AS1;ZEB1-AS1	0.212	2.69e-13	3.34e-12	1.1e-09	0.0136	18/1258	85
NACAD	RNA_Protein_Interaction	RNAInter4.0	18	CCDC18-AS1;CDKN2B-AS1;COX10-AS1;CRNDE;DLEU2;FTX;IDI2-AS1;LINC00472;LINC00894;LINC01515;MAGI2-AS3;MALAT1;MIR17HG;MIR222HG;NEAT1;TMEM161B-AS1;ZBED3-AS1;ZEB1-AS1	0.212	2.84e-13	3.51e-12	1.16e-09	0.0135	18/1262	85
SUPV3L1	RNA_Protein_Interaction	RNAInter4.0	9	DLX6-AS1;FTX;GABPB1-AS1;IDI2-AS1;KCNQ1OT1;MAGI2-AS3;MALAT1;MIR17HG;NEAT1	0.106	2.89e-13	3.56e-12	1.18e-09	0.0443	9/127	85
HOXA4	RNA_Protein_Interaction	RNAInter4.0	17	ANKRD10-IT1;CCDC18-AS1;DLEU2;FTX;IDI2-AS1;LINC00641;LINC00894;LINC01355;LOC101927480;MIR17HG;MIR222HG;N4BP2L2-IT2;NEAT1;PURPL;THAP9-AS1;TMCC1-AS1;ZBED3-AS1	0.2	3.18e-13	3.91e-12	1.3e-09	0.0147	17/1085	85
RB1CC1	RNA_Protein_Interaction	RNAInter4.0	18	CCDC18-AS1;CDKN2B-AS1;COX10-AS1;CRNDE;DLEU2;FTX;IDI2-AS1;LINC00472;LINC00894;LINC01515;MAGI2-AS3;MALAT1;MIR17HG;MIR222HG;NEAT1;TMEM161B-AS1;ZBED3-AS1;ZEB1-AS1	0.212	3.2e-13	3.92e-12	1.31e-09	0.0135	18/1271	85
FOXD2	RNA_Protein_Interaction	RNAInter4.0	19	ANKRD10-IT1;CCDC18-AS1;CDKN2B-AS1;COX10-AS1;DLEU2;FTX;GABPB1-AS1;KCNQ1OT1;LINC00641;LOC100130691;MIR17HG;NEAT1;PAXBP1-AS1;PURPL;RTCA-AS1;THAP9-AS1;TMCC1-AS1;ZBED3-AS1;ZEB1-AS1	0.224	3.35e-13	4.09e-12	1.37e-09	0.0123	19/1474	85
EIF4B	RNA_Protein_Interaction	RNAInter4.0	14	COX10-AS1;CRNDE;FIRRE;FTX;KCNQ1OT1;LINC00472;MAGI2-AS3;N4BP2L2-IT2;NEAT1;PAXBP1-AS1;TMEM161B-AS1;TSIX;ZEB1-AS1;ZNF37BP	0.165	3.44e-13	4.19e-12	1.4e-09	0.0204	14/616	85
TUT7	RNA_Protein_Interaction	RNAInter4.0	18	CCDC18-AS1;CDKN2B-AS1;COX10-AS1;CRNDE;DLEU2;FTX;IDI2-AS1;LINC00472;LINC00894;LINC01515;MAGI2-AS3;MALAT1;MIR17HG;MIR222HG;NEAT1;TMEM161B-AS1;ZBED3-AS1;ZEB1-AS1	0.212	3.74e-13	4.54e-12	1.53e-09	0.0133	18/1283	85
ATOH1	RNA_Protein_Interaction	RNAInter4.0	19	ANKRD10-IT1;CCDC18-AS1;CDKN2B-AS1;CRNDE;DLEU2;DLX6-AS1;FTX;GABPB1-AS1;JPX;KCNQ1OT1;LINC00894;LOC100130691;NEAT1;PAXBP1-AS1;RBM26-AS1;THAP9-AS1;TMEM161B-AS1;ZBED3-AS1;ZEB1-AS1	0.224	3.78e-13	4.58e-12	1.54e-09	0.0123	19/1484	85
RPS3	RNA_Protein_Interaction	RNAInter4.0	10	CRNDE;FTX;IDI2-AS1;KCNQ1OT1;MALAT1;MIR17HG;NEAT1;THAP9-AS1;TSIX;XIST	0.118	4.17e-13	5.03e-12	1.7e-09	0.0365	10/199	85
HIVEP1	RNA_Protein_Interaction	RNAInter4.0	17	ANKRD10-IT1;CCDC18-AS1;CDKN2B-AS1;COX10-AS1;DLEU2;GABPB1-AS1;HELLPAR;JPX;LINC00641;LOC100130691;MIR17HG;MIR222HG;NEAT1;PSMA3-AS1;RBM26-AS1;THAP9-AS1;TMEM161B-AS1	0.2	4.26e-13	5.13e-12	1.74e-09	0.0145	17/1105	85
CUX2	RNA_Protein_Interaction	RNAInter4.0	16	CDKN2B-AS1;COX10-AS1;CRNDE;DLEU2;IDI2-AS1;LINC00472;LINC00894;LINC01515;MAGI2-AS3;MALAT1;MIR17HG;MIR222HG;NEAT1;TMEM161B-AS1;ZBED3-AS1;ZEB1-AS1	0.188	4.4e-13	5.28e-12	1.8e-09	0.016	16/933	85
DCAF8L2	RNA_Protein_Interaction	RNAInter4.0	18	CCDC18-AS1;CDKN2B-AS1;COX10-AS1;CRNDE;DLEU2;FTX;IDI2-AS1;LINC00472;LINC00894;LINC01515;MAGI2-AS3;MALAT1;MIR17HG;MIR222HG;NEAT1;TMEM161B-AS1;ZBED3-AS1;ZEB1-AS1	0.212	4.66e-13	5.58e-12	1.9e-09	0.0132	18/1300	85
Rbm20	RNA_Protein_Interaction	NPinter4.0	9	CRNDE;JPX;LINC00472;MAGI2-AS3;MALAT1;NEAT1;XIST;ZEB1-AS1;ZNF37BP	0.106	5.06e-13	1.35e-12	9.06e-11	0.0427	9/135	85
DDX54	RNA_Protein_Interaction	NPinter4.0	16	CDKN2B-AS1;CRNDE;FAM13A-AS1;FTX;GABPB1-AS1;IDI2-AS1;JPX;KCNQ1OT1;LINC00472;LINC00894;MALAT1;MIR17HG;NEAT1;PAXBP1-AS1;SH3BP5-AS1;THAP9-AS1	0.188	5.09e-13	1.35e-12	9.11e-11	0.0158	16/942	85
RBMS1	RNA_Protein_Interaction	RNAInter4.0	11	CDKN2B-AS1;FIRRE;FTX;JPX;KCNQ1OT1;LINC00472;MALAT1;NEAT1;TMCC1-AS1;XIST;ZNF37BP	0.129	5.1e-13	6.08e-12	2.08e-09	0.0305	11/287	85
PPIG	RNA_Protein_Interaction	NPinter4.0	19	COX10-AS1;DLX6-AS1;FAM13A-AS1;FTX;GABPB1-AS1;IDI2-AS1;JPX;KCNQ1OT1;LINC00342;LINC00894;MAGI2-AS3;MALAT1;MIR17HG;NEAT1;SH3BP5-AS1;THAP9-AS1;TMEM161B-AS1;ZBED3-AS1;ZEB1-AS1	0.224	5.11e-13	1.35e-12	9.15e-11	0.0121	19/1510	85
MZF1	RNA_Protein_Interaction	RNAInter4.0	18	CCDC18-AS1;CDKN2B-AS1;DLEU2;FTX;GABPB1-AS1;LOC100130691;LOC101927480;MIR17HG;MIR222HG;N4BP2L2-IT2;OTUD6B-AS1;PAXBP1-AS1;PSMA3-AS1;PURPL;RTCA-AS1;THAP9-AS1;TMCC1-AS1;ZBED3-AS1	0.212	6.41e-13	7.62e-12	2.62e-09	0.0129	18/1325	85
SIX5	RNA_Protein_Interaction	RNAInter4.0	19	ANKRD10-IT1;CCDC18-AS1;COX10-AS1;GABPB1-AS1;JPX;LINC00632;LINC00894;LOC100130691;LOC101927480;MIR17HG;N4BP2L2-IT2;NEAT1;OTUD6B-AS1;PSMA3-AS1;RBM26-AS1;RTCA-AS1;THAP9-AS1;TMEM161B-AS1;XIST	0.224	6.58e-13	7.8e-12	2.68e-09	0.0119	19/1532	85
NKRF	RNA_Protein_Interaction	NPinter4.0	18	ANKRD10-IT1;DLX6-AS1;FAM13A-AS1;FTX;GABPB1-AS1;JPX;KCNQ1OT1;LINC00342;LINC00641;LINC00894;MAGI2-AS3;MALAT1;MIR17HG;NEAT1;PAXBP1-AS1;THAP9-AS1;TMEM161B-AS1;ZEB1-AS1	0.212	8.53e-13	2.21e-12	1.53e-10	0.0127	18/1348	85
FAKD2	RNA_Protein_Interaction	NPinter4.0	17	ANKRD10-IT1;FAM13A-AS1;FTX;GABPB1-AS1;IDI2-AS1;KCNQ1OT1;LINC00894;MAGI2-AS3;MALAT1;MIR17HG;NEAT1;SH3BP5-AS1;THAP9-AS1;TMEM161B-AS1;TSIX;XIST;ZEB1-AS1	0.2	8.95e-13	2.29e-12	1.6e-10	0.0139	17/1158	85
GTF3C2	RNA_Protein_Interaction	RNAInter4.0	13	CDKN2B-AS1;CRNDE;FTX;LOC100130691;MAGI2-AS3;MALAT1;MIR17HG;N4BP2L2-IT2;PAXBP1-AS1;PAXIP1-AS2;PURPL;TMCC1-AS1;ZEB1-AS1	0.153	9.17e-13	1.08e-11	3.74e-09	0.0217	13/527	85
HDAC3	RNA_Protein_Interaction	RNAInter4.0	18	ANKRD10-IT1;CASC9;CCDC18-AS1;DLEU2;DLX6-AS1;FIRRE;GABPB1-AS1;LINC00894;LINC01355;LOC100130691;MALAT1;MIR17HG;NEAT1;OTUD6B-AS1;PURPL;THAP9-AS1;TMEM161B-AS1;ZEB1-AS1	0.212	9.41e-13	1.11e-11	3.84e-09	0.0126	18/1356	85
CTBP1	RNA_Protein_Interaction	RNAInter4.0	15	CASC9;CCDC18-AS1;CRNDE;DLEU2;GABPB1-AS1;LINC00641;LOC101927480;MALAT1;NEAT1;PAXBP1-AS1;PSMA3-AS1;RTCA-AS1;THAP9-AS1;TMCC1-AS1;ZEB1-AS1	0.176	9.53e-13	1.12e-11	3.89e-09	0.0169	15/816	85
SREBF2	RNA_Protein_Interaction	RNAInter4.0	14	COX10-AS1;CRNDE;KCNQ1OT1;LINC00472;MAGI2-AS3;MALAT1;MIR17HG;N4BP2L2-IT2;NEAT1;PAXBP1-AS1;PAXIP1-AS2;RBM26-AS1;RTCA-AS1;ZEB1-AS1	0.165	9.99e-13	1.17e-11	4.08e-09	0.019	14/667	85
BAZ1B	RNA_Protein_Interaction	RNAInter4.0	16	CDKN2B-AS1;COX10-AS1;CRNDE;DLEU2;IDI2-AS1;LINC00472;LINC00894;LINC01515;MAGI2-AS3;MALAT1;MIR17HG;MIR222HG;NEAT1;TMEM161B-AS1;ZBED3-AS1;ZEB1-AS1	0.188	1.11e-12	1.3e-11	4.53e-09	0.0151	16/992	85
HMGXB3	RNA_Protein_Interaction	RNAInter4.0	16	CDKN2B-AS1;COX10-AS1;CRNDE;DLEU2;IDI2-AS1;LINC00472;LINC00894;LINC01515;MAGI2-AS3;MALAT1;MIR17HG;MIR222HG;NEAT1;TMEM161B-AS1;ZBED3-AS1;ZEB1-AS1	0.188	1.18e-12	1.38e-11	4.81e-09	0.015	16/996	85
PEG3	RNA_Protein_Interaction	RNAInter4.0	16	CDKN2B-AS1;COX10-AS1;CRNDE;DLEU2;IDI2-AS1;LINC00472;LINC00894;LINC01515;MAGI2-AS3;MALAT1;MIR17HG;MIR222HG;NEAT1;TMEM161B-AS1;ZBED3-AS1;ZEB1-AS1	0.188	1.19e-12	1.38e-11	4.86e-09	0.015	16/997	85
FAM120A	RNA_Protein_Interaction	NPinter4.0	19	ANKRD10-IT1;FTX;GABPB1-AS1;IDI2-AS1;JPX;KCNQ1OT1;LINC00641;LINC00894;MAGI2-AS3;MALAT1;MIR17HG;NEAT1;PAXBP1-AS1;SH3BP5-AS1;THAP9-AS1;TMEM161B-AS1;XIST;ZBED3-AS1;ZEB1-AS1	0.224	1.37e-12	3.45e-12	2.45e-10	0.0114	19/1598	85
SMARCA2	RNA_Protein_Interaction	RNAInter4.0	16	CDKN2B-AS1;COX10-AS1;CRNDE;DLEU2;IDI2-AS1;LINC00472;LINC00894;LINC01515;MAGI2-AS3;MALAT1;MIR17HG;MIR222HG;NEAT1;TMEM161B-AS1;ZBED3-AS1;ZEB1-AS1	0.188	1.43e-12	1.66e-11	5.83e-09	0.0148	16/1009	85
ATAD2B	RNA_Protein_Interaction	RNAInter4.0	16	CDKN2B-AS1;COX10-AS1;CRNDE;DLEU2;IDI2-AS1;LINC00472;LINC00894;LINC01515;MAGI2-AS3;MALAT1;MIR17HG;MIR222HG;NEAT1;TMEM161B-AS1;ZBED3-AS1;ZEB1-AS1	0.188	1.54e-12	1.77e-11	6.28e-09	0.0148	16/1014	85
NCAPD3	RNA_Protein_Interaction	RNAInter4.0	16	CDKN2B-AS1;COX10-AS1;CRNDE;DLEU2;IDI2-AS1;LINC00472;LINC00894;LINC01515;MAGI2-AS3;MALAT1;MIR17HG;MIR222HG;NEAT1;TMEM161B-AS1;ZBED3-AS1;ZEB1-AS1	0.188	1.54e-12	1.77e-11	6.28e-09	0.0148	16/1014	85
PPRC1	RNA_Protein_Interaction	RNAInter4.0	14	CDKN2B-AS1;COX10-AS1;CRNDE;DLEU2;KCNQ1OT1;LINC00472;LINC00894;MAGI2-AS3;MALAT1;MIR17HG;MIR222HG;TMEM161B-AS1;ZBED3-AS1;ZEB1-AS1	0.165	1.54e-12	1.77e-11	6.28e-09	0.0184	14/689	85
MROH2B	RNA_Protein_Interaction	RNAInter4.0	16	CDKN2B-AS1;COX10-AS1;CRNDE;DLEU2;IDI2-AS1;LINC00472;LINC00894;LINC01515;MAGI2-AS3;MALAT1;MIR17HG;MIR222HG;NEAT1;TMEM161B-AS1;ZBED3-AS1;ZEB1-AS1	0.188	1.66e-12	1.9e-11	6.77e-09	0.0147	16/1019	85
KAT2A	RNA_Protein_Interaction	RNAInter4.0	12	CCDC18-AS1;GABPB1-AS1;KCNQ1OT1;LINC00894;MALAT1;MIR17HG;MIR222HG;NEAT1;PSMA3-AS1;RBM26-AS1;THAP9-AS1;TMCC1-AS1	0.141	1.75e-12	2e-11	7.14e-09	0.0239	12/430	85
SLTM	RNA_Protein_Interaction	NPinter4.0	17	COX10-AS1;DLX6-AS1;FTX;GABPB1-AS1;IDI2-AS1;JPX;KCNQ1OT1;LINC00342;LINC00894;MALAT1;MIR17HG;NEAT1;SH3BP5-AS1;THAP9-AS1;TMEM161B-AS1;TSIX;XIST	0.2	1.89e-12	4.7e-12	3.38e-10	0.0133	17/1214	85
CHIC1	RNA_Protein_Interaction	RNAInter4.0	18	ANKRD10-IT1;CASC9;CDKN2B-AS1;CRNDE;DLEU2;LINC00472;LINC00648;LINC00894;MAGI2-AS3;MALAT1;MIR17HG;MIR222HG;PAXIP1-AS2;PSMA3-AS1;PURPL;TMEM161B-AS1;ZBED3-AS1;ZEB1-AS1	0.212	1.97e-12	2.25e-11	8.04e-09	0.0121	18/1418	85
RPS5	RNA_Protein_Interaction	RNAInter4.0	8	DLEU2;FIRRE;FTX;KCNQ1OT1;LINC00894;MIR17HG;NEAT1;TMEM161B-AS1	0.0941	2.58e-12	2.93e-11	1.05e-08	0.0449	8/101	85
WDR62	RNA_Protein_Interaction	RNAInter4.0	15	CDKN2B-AS1;COX10-AS1;CRNDE;DLEU2;LINC00472;LINC00894;LINC01515;MAGI2-AS3;MALAT1;MIR17HG;MIR222HG;NEAT1;TMEM161B-AS1;ZBED3-AS1;ZEB1-AS1	0.176	2.96e-12	3.35e-11	1.21e-08	0.0157	15/884	85
EIF2C1	RNA_Protein_Interaction	NPinter4.0	18	CDKN2B-AS1;COX10-AS1;FTX;IDI2-AS1;LINC00472;LINC00648;LINC00894;MALAT1;MIR17HG;NEAT1;PAXBP1-AS1;SH3BP5-AS1;THAP9-AS1;TMEM161B-AS1;TRHDE-AS1;XIST;ZBED3-AS1;ZEB1-AS1	0.212	2.99e-12	7.33e-12	5.35e-10	0.0118	18/1454	85
CC2D2A	RNA_Protein_Interaction	RNAInter4.0	16	CDKN2B-AS1;COX10-AS1;CRNDE;DLEU2;IDI2-AS1;LINC00472;LINC00894;LINC01515;MAGI2-AS3;MALAT1;MIR17HG;MIR222HG;NEAT1;TMEM161B-AS1;ZBED3-AS1;ZEB1-AS1	0.188	3.25e-12	3.67e-11	1.33e-08	0.0141	16/1066	85
PAPD1	RNA_Protein_Interaction	NPinter4.0	16	ANKRD10-IT1;CRNDE;FTX;GABPB1-AS1;IDI2-AS1;JPX;KCNQ1OT1;LINC00894;MALAT1;MIR17HG;NEAT1;SH3BP5-AS1;THAP9-AS1;TMEM161B-AS1;TSIX;XIST	0.188	3.53e-12	8.54e-12	6.32e-10	0.014	16/1072	85
CCDC180	RNA_Protein_Interaction	RNAInter4.0	18	CCDC18-AS1;CDKN2B-AS1;COX10-AS1;CRNDE;DLEU2;FTX;IDI2-AS1;LINC00472;LINC00894;LINC01515;MAGI2-AS3;MALAT1;MIR17HG;MIR222HG;NEAT1;TMEM161B-AS1;ZBED3-AS1;ZEB1-AS1	0.212	3.96e-12	4.46e-11	1.62e-08	0.0116	18/1479	85
THOC2	RNA_Protein_Interaction	RNAInter4.0	15	CDKN2B-AS1;COX10-AS1;CRNDE;DLEU2;LINC00472;LINC00894;LINC01515;MAGI2-AS3;MALAT1;MIR17HG;MIR222HG;NEAT1;TMEM161B-AS1;ZBED3-AS1;ZEB1-AS1	0.176	4e-12	4.5e-11	1.63e-08	0.0154	15/903	85
METAP2	RNA_Protein_Interaction	NPinter4.0	14	ANKRD10-IT1;CRNDE;FTX;GABPB1-AS1;IDI2-AS1;KCNQ1OT1;MALAT1;MIR17HG;NEAT1;SH3BP5-AS1;THAP9-AS1;TMEM161B-AS1;TSIX;XIST	0.165	4.13e-12	9.86e-12	7.39e-10	0.0172	14/742	85
ESRP1	RNA_Protein_Interaction	RNAInter4.0	16	COX10-AS1;FAM13A-AS1;FTX;JPX;KCNQ1OT1;MAGI2-AS3;MALAT1;NEAT1;PSMA3-AS1;PURPL;SH3BP5-AS1;TMCC1-AS1;TMEM161B-AS1;TSIX;XIST;ZNF37BP	0.188	4.17e-12	4.67e-11	1.7e-08	0.0139	16/1084	85
KMT2A	RNA_Protein_Interaction	RNAInter4.0	11	CCDC18-AS1;DLEU2;GABPB1-AS1;JPX;LOC100130691;MIR17HG;PAXBP1-AS1;PSMA3-AS1;RBM26-AS1;THAP9-AS1;ZEB1-AS1	0.129	4.49e-12	5.02e-11	1.83e-08	0.0259	11/351	85
KIF21A	RNA_Protein_Interaction	RNAInter4.0	15	CDKN2B-AS1;COX10-AS1;CRNDE;DLEU2;LINC00472;LINC00894;LINC01515;MAGI2-AS3;MALAT1;MIR17HG;MIR222HG;NEAT1;TMEM161B-AS1;ZBED3-AS1;ZEB1-AS1	0.176	4.89e-12	5.45e-11	2e-08	0.0152	15/916	85
PDS5B	RNA_Protein_Interaction	RNAInter4.0	15	CDKN2B-AS1;COX10-AS1;CRNDE;DLEU2;LINC00472;LINC00894;LINC01515;MAGI2-AS3;MALAT1;MIR17HG;MIR222HG;NEAT1;TMEM161B-AS1;ZBED3-AS1;ZEB1-AS1	0.176	5.04e-12	5.6e-11	2.06e-08	0.0152	15/918	85
CECR2	RNA_Protein_Interaction	RNAInter4.0	16	CDKN2B-AS1;COX10-AS1;CRNDE;DLEU2;IDI2-AS1;LINC00472;LINC00894;LINC01515;MAGI2-AS3;MALAT1;MIR17HG;MIR222HG;NEAT1;TMEM161B-AS1;ZBED3-AS1;ZEB1-AS1	0.188	5.12e-12	5.68e-11	2.09e-08	0.0137	16/1099	85
SUB1	RNA_Protein_Interaction	RNAInter4.0	8	IDI2-AS1;KCNQ1OT1;MALAT1;MIR17HG;NEAT1;SH3BP5-AS1;THAP9-AS1;XIST	0.0941	5.17e-12	5.72e-11	2.11e-08	0.0428	8/110	85
SAP61	RNA_Protein_Interaction	NPinter4.0	13	ANKRD10-IT1;DLX6-AS1;FTX;IDI2-AS1;JPX;KCNQ1OT1;LINC00894;MAGI2-AS3;MALAT1;MIR17HG;NEAT1;SH3BP5-AS1;THAP9-AS1	0.153	5.7e-12	1.34e-11	1.02e-09	0.0191	13/610	85
LAMC3	RNA_Protein_Interaction	RNAInter4.0	15	CDKN2B-AS1;COX10-AS1;CRNDE;DLEU2;LINC00472;LINC00894;LINC01515;MAGI2-AS3;MALAT1;MIR17HG;MIR222HG;NEAT1;TMEM161B-AS1;ZBED3-AS1;ZEB1-AS1	0.176	5.96e-12	6.57e-11	2.43e-08	0.015	15/929	85
CADPS	RNA_Protein_Interaction	RNAInter4.0	15	CDKN2B-AS1;COX10-AS1;CRNDE;DLEU2;LINC00472;LINC00894;LINC01515;MAGI2-AS3;MALAT1;MIR17HG;MIR222HG;NEAT1;TMEM161B-AS1;ZBED3-AS1;ZEB1-AS1	0.176	6.24e-12	6.86e-11	2.55e-08	0.015	15/932	85
MBNL2	RNA_Protein_Interaction	NPinter4.0	18	ANKRD10-IT1;COX10-AS1;FAM13A-AS1;FTX;JPX;LINC00472;LINC00491;LINC00641;LINC00894;MAGI2-AS3;MALAT1;NEAT1;SH3BP5-AS1;THAP9-AS1;TRHDE-AS1;TSIX;XIST;ZBED3-AS1	0.212	7.13e-12	1.66e-11	1.28e-09	0.0112	18/1533	85
NES	RNA_Protein_Interaction	RNAInter4.0	15	CDKN2B-AS1;COX10-AS1;DLEU2;IDI2-AS1;LINC00472;LINC00894;LINC01515;MAGI2-AS3;MALAT1;MIR17HG;MIR222HG;NEAT1;TMEM161B-AS1;ZBED3-AS1;ZEB1-AS1	0.176	7.25e-12	7.95e-11	2.96e-08	0.0148	15/942	85
SP3	RNA_Protein_Interaction	RNAInter4.0	14	CCDC18-AS1;COX10-AS1;CRNDE;LINC00472;LINC00491;MAGI2-AS3;MIR17HG;PAXIP1-AS2;PURPL;RTCA-AS1;TMCC1-AS1;TMEM161B-AS1;ZBED3-AS1;ZEB1-AS1	0.165	1.14e-11	1.25e-10	4.65e-08	0.0161	14/801	85
IP6K1	RNA_Protein_Interaction	RNAInter4.0	10	CDKN2B-AS1;CRNDE;DLEU2;LINC00472;LINC00894;MAGI2-AS3;MALAT1;MIR17HG;MIR222HG;ZEB1-AS1	0.118	1.19e-11	1.3e-10	4.86e-08	0.0282	10/279	85
AMPH	RNA_Protein_Interaction	RNAInter4.0	10	CDKN2B-AS1;CRNDE;DLEU2;LINC00472;LINC00894;MAGI2-AS3;MALAT1;MIR17HG;MIR222HG;ZEB1-AS1	0.118	1.23e-11	1.34e-10	5.02e-08	0.0282	10/280	85
XPO5	RNA_Protein_Interaction	NPinter4.0	14	ANKRD10-IT1;COX10-AS1;DLX6-AS1;FTX;GABPB1-AS1;IDI2-AS1;JPX;KCNQ1OT1;LINC00641;LINC00894;MALAT1;MIR17HG;NEAT1;ZEB1-AS1	0.165	1.26e-11	2.89e-11	2.26e-09	0.0159	14/807	85
TOM1L2	RNA_Protein_Interaction	RNAInter4.0	10	CDKN2B-AS1;CRNDE;DLEU2;LINC00472;LINC00894;MAGI2-AS3;MALAT1;MIR17HG;MIR222HG;ZEB1-AS1	0.118	1.28e-11	1.39e-10	5.22e-08	0.0281	10/281	85
ADAMTSL3	RNA_Protein_Interaction	RNAInter4.0	12	CDKN2B-AS1;CRNDE;DLEU2;LINC00472;LINC00894;MAGI2-AS3;MALAT1;MIR17HG;MIR222HG;TMEM161B-AS1;ZBED3-AS1;ZEB1-AS1	0.141	1.45e-11	1.57e-10	5.92e-08	0.0204	12/516	85
PTPRM	RNA_Protein_Interaction	RNAInter4.0	12	CDKN2B-AS1;CRNDE;DLEU2;LINC00472;LINC00894;MAGI2-AS3;MALAT1;MIR17HG;MIR222HG;TMEM161B-AS1;ZBED3-AS1;ZEB1-AS1	0.141	1.51e-11	1.63e-10	6.16e-08	0.0203	12/518	85
LARP1	RNA_Protein_Interaction	RNAInter4.0	10	CDKN2B-AS1;CRNDE;DLEU2;LINC00472;LINC00894;MAGI2-AS3;MALAT1;MIR17HG;MIR222HG;ZEB1-AS1	0.118	1.52e-11	1.64e-10	6.2e-08	0.0277	10/286	85
POLR1A	RNA_Protein_Interaction	RNAInter4.0	16	CCDC18-AS1;CDKN2B-AS1;CRNDE;DLEU2;FAM13A-AS1;LINC00472;LINC00894;LINC01515;LOC101927480;MAGI2-AS3;MIR17HG;MIR222HG;RTCA-AS1;TRHDE-AS1;ZBED3-AS1;ZEB1-AS1	0.188	1.6e-11	1.72e-10	6.53e-08	0.0127	16/1187	85
GEMI5	RNA_Protein_Interaction	NPinter4.0	13	FTX;GABPB1-AS1;IDI2-AS1;JPX;KCNQ1OT1;LINC00894;MALAT1;MIR17HG;NEAT1;THAP9-AS1;TMEM161B-AS1;TSIX;XIST	0.153	1.6e-11	3.63e-11	2.86e-09	0.0177	13/663	85
ABCC9	RNA_Protein_Interaction	RNAInter4.0	17	CCDC18-AS1;CDKN2B-AS1;COX10-AS1;DLEU2;FTX;IDI2-AS1;LINC00472;LINC00894;LINC01515;MAGI2-AS3;MALAT1;MIR17HG;MIR222HG;NEAT1;TMEM161B-AS1;ZBED3-AS1;ZEB1-AS1	0.2	1.76e-11	1.88e-10	7.18e-08	0.0116	17/1400	85
COL14A1	RNA_Protein_Interaction	RNAInter4.0	10	CDKN2B-AS1;CRNDE;DLEU2;LINC00472;LINC00894;MAGI2-AS3;MALAT1;MIR17HG;MIR222HG;ZEB1-AS1	0.118	1.86e-11	1.99e-10	7.59e-08	0.0272	10/292	85
SLC26A8	RNA_Protein_Interaction	RNAInter4.0	11	CDKN2B-AS1;CRNDE;DLEU2;LINC00472;LINC00894;MAGI2-AS3;MIR17HG;MIR222HG;NEAT1;ZBED3-AS1;ZEB1-AS1	0.129	1.87e-11	1.99e-10	7.63e-08	0.0232	11/401	85
SAP155	RNA_Protein_Interaction	NPinter4.0	8	GABPB1-AS1;KCNQ1OT1;LINC00894;MALAT1;MIR17HG;NEAT1;TMEM161B-AS1;XIST	0.0941	1.88e-11	4.21e-11	3.37e-09	0.0388	8/129	85
PPP6R1	RNA_Protein_Interaction	RNAInter4.0	12	ANKRD10-IT1;CDKN2B-AS1;CRNDE;DLEU2;LINC00472;LINC00894;MAGI2-AS3;MALAT1;MIR17HG;MIR222HG;ZBED3-AS1;ZEB1-AS1	0.141	1.93e-11	2.05e-10	7.87e-08	0.0199	12/529	85
MADD	RNA_Protein_Interaction	RNAInter4.0	12	CDKN2B-AS1;CRNDE;DLEU2;LINC00472;LINC00894;MAGI2-AS3;MALAT1;MIR17HG;MIR222HG;TMEM161B-AS1;ZBED3-AS1;ZEB1-AS1	0.141	1.97e-11	2.09e-10	8.04e-08	0.0199	12/530	85
USP31	RNA_Protein_Interaction	RNAInter4.0	10	CDKN2B-AS1;CRNDE;DLEU2;LINC00472;LINC00894;MAGI2-AS3;MALAT1;MIR17HG;MIR222HG;ZEB1-AS1	0.118	2.2e-11	2.33e-10	8.98e-08	0.0269	10/297	85
TIAL1	RNA_Protein_Interaction	NPinter4.0	10	CDKN2B-AS1;CRNDE;LINC00472;MALAT1;NEAT1;SH3BP5-AS1;TMEM161B-AS1;XIST;ZEB1-AS1;ZNF37BP	0.118	2.2e-11	4.86e-11	3.94e-09	0.0269	10/297	85
SENP3	RNA_Protein_Interaction	RNAInter4.0	13	ANKRD10-IT1;CDKN2B-AS1;CRNDE;DLEU2;LINC00472;LINC00648;LINC00894;MAGI2-AS3;MALAT1;MIR17HG;MIR222HG;ZBED3-AS1;ZEB1-AS1	0.153	2.27e-11	2.39e-10	9.26e-08	0.0172	13/682	85
TCP11L2	RNA_Protein_Interaction	RNAInter4.0	10	CDKN2B-AS1;CRNDE;DLEU2;LINC00472;LINC00894;MAGI2-AS3;MALAT1;MIR17HG;MIR222HG;ZEB1-AS1	0.118	2.35e-11	2.47e-10	9.59e-08	0.0267	10/299	85
HES4	RNA_Protein_Interaction	RNAInter4.0	17	CDKN2B-AS1;DLX6-AS1;FTX;GABPB1-AS1;JPX;KCNQ1OT1;LINC00894;LOC100130691;N4BP2L2-IT2;NEAT1;PAXBP1-AS1;PAXIP1-AS2;PSMA3-AS1;RBM26-AS1;THAP9-AS1;TMEM161B-AS1;ZEB1-AS1	0.2	2.36e-11	2.48e-10	9.63e-08	0.0114	17/1427	85
KDM4F	RNA_Protein_Interaction	RNAInter4.0	12	CDKN2B-AS1;CRNDE;DLEU2;LINC00472;LINC00894;MAGI2-AS3;MALAT1;MIR17HG;MIR222HG;TMEM161B-AS1;ZBED3-AS1;ZEB1-AS1	0.141	2.44e-11	2.55e-10	9.96e-08	0.0196	12/540	85
BAZ1A	RNA_Protein_Interaction	RNAInter4.0	15	CDKN2B-AS1;COX10-AS1;DLEU2;IDI2-AS1;LINC00472;LINC00894;LINC01515;MAGI2-AS3;MALAT1;MIR17HG;MIR222HG;NEAT1;TMEM161B-AS1;ZBED3-AS1;ZEB1-AS1	0.176	2.46e-11	2.57e-10	1e-07	0.0137	15/1028	85
RFX7	RNA_Protein_Interaction	RNAInter4.0	11	CDKN2B-AS1;CRNDE;GABPB1-AS1;LINC00472;MAGI2-AS3;MALAT1;MIR17HG;MIR222HG;PAXIP1-AS2;PSMA3-AS1;ZEB1-AS1	0.129	2.49e-11	2.59e-10	1.02e-07	0.0226	11/412	85
LTBP4	RNA_Protein_Interaction	RNAInter4.0	11	CDKN2B-AS1;CRNDE;DLEU2;LINC00472;LINC00894;MAGI2-AS3;MALAT1;MIR17HG;MIR222HG;ZBED3-AS1;ZEB1-AS1	0.129	2.56e-11	2.66e-10	1.04e-07	0.0226	11/413	85
SLBP	RNA_Protein_Interaction	RNAInter4.0	7	ANKRD10-IT1;GABPB1-AS1;MALAT1;NEAT1;PURPL;THAP9-AS1;XIST	0.0897	2.59e-11	2.68e-10	1.06e-07	0.0449	1978-07-01	85
DDX5	RNA_Protein_Interaction	RNAInter4.0	19	ANKRD10-IT1;CCDC18-AS1;CDKN2B-AS1;COX10-AS1;DLEU2;GABPB1-AS1;JPX;LINC00472;LOC100130691;LOC101927480;MALAT1;MIR17HG;NEAT1;RTCA-AS1;THAP9-AS1;TMCC1-AS1;TMEM161B-AS1;ZBED3-AS1;ZEB1-AS1	0.224	2.61e-11	2.7e-10	1.06e-07	0.00968	19/1897	85
CPS1	RNA_Protein_Interaction	RNAInter4.0	11	CDKN2B-AS1;CRNDE;DLEU2;LINC00472;LINC00894;MAGI2-AS3;MALAT1;MIR17HG;MIR222HG;ZBED3-AS1;ZEB1-AS1	0.129	2.69e-11	2.77e-10	1.1e-07	0.0225	11/415	85
HNRNPLL	RNA_Protein_Interaction	RNAInter4.0	13	CDKN2B-AS1;CRNDE;FTX;JPX;KCNQ1OT1;LINC00472;N4BP2L2-IT2;NEAT1;SH3BP5-AS1;TMEM161B-AS1;TSIX;XIST;ZNF37BP	0.153	2.86e-11	2.94e-10	1.17e-07	0.0169	13/695	85
ATRN	RNA_Protein_Interaction	RNAInter4.0	10	CDKN2B-AS1;CRNDE;DLEU2;LINC00472;LINC00894;MAGI2-AS3;MALAT1;MIR17HG;MIR222HG;ZEB1-AS1	0.118	2.95e-11	3.02e-10	1.2e-07	0.0262	10/306	85
CD163L1	RNA_Protein_Interaction	RNAInter4.0	10	CDKN2B-AS1;CRNDE;DLEU2;LINC00472;LINC00894;MAGI2-AS3;MALAT1;MIR17HG;MIR222HG;ZEB1-AS1	0.118	3.04e-11	3.1e-10	1.24e-07	0.0262	10/307	85
UNC5CL	RNA_Protein_Interaction	RNAInter4.0	10	CDKN2B-AS1;CRNDE;DLEU2;LINC00472;LINC00894;MAGI2-AS3;MALAT1;MIR17HG;MIR222HG;ZEB1-AS1	0.118	3.04e-11	3.1e-10	1.24e-07	0.0262	10/307	85
YBOX3	RNA_Protein_Interaction	NPinter4.0	18	ANKRD10-IT1;COX10-AS1;CRNDE;FAM13A-AS1;GABPB1-AS1;IDI2-AS1;JPX;KCNQ1OT1;LINC00894;MALAT1;MIR17HG;NEAT1;PAXBP1-AS1;SH3BP5-AS1;THAP9-AS1;TMEM161B-AS1;TSIX;XIST	0.212	3.24e-11	7.07e-11	5.8e-09	0.0103	18/1682	85
RICTOR	RNA_Protein_Interaction	RNAInter4.0	12	CDKN2B-AS1;CRNDE;DLEU2;LINC00472;LINC00894;MAGI2-AS3;MALAT1;MIR17HG;MIR222HG;TMEM161B-AS1;ZBED3-AS1;ZEB1-AS1	0.141	3.34e-11	3.4e-10	1.36e-07	0.0191	12/555	85
T2FA	RNA_Protein_Interaction	NPinter4.0	14	ANKRD10-IT1;FTX;JPX;KCNQ1OT1;LINC00894;MALAT1;MIR17HG;NEAT1;SH3BP5-AS1;THAP9-AS1;TMEM161B-AS1;TSIX;XIST;ZEB1-AS1	0.165	3.43e-11	7.4e-11	6.14e-09	0.0149	14/871	85
FNBP4	RNA_Protein_Interaction	RNAInter4.0	10	CDKN2B-AS1;CRNDE;DLEU2;LINC00472;LINC00894;MAGI2-AS3;MALAT1;MIR17HG;MIR222HG;ZEB1-AS1	0.118	3.46e-11	3.51e-10	1.41e-07	0.0259	10/311	85
HNRPG	RNA_Protein_Interaction	NPinter4.0	17	CASC9;CDKN2B-AS1;COX10-AS1;DNAJC3-AS1;FTX;IDI2-AS1;JPX;LINC00472;LINC00894;MALAT1;MIR17HG;NEAT1;SH3BP5-AS1;THAP9-AS1;TMEM161B-AS1;TSIX;XIST	0.2	3.51e-11	7.48e-11	6.28e-09	0.0111	17/1464	85
FRMPD1	RNA_Protein_Interaction	RNAInter4.0	12	CDKN2B-AS1;CRNDE;DLEU2;LINC00472;LINC00894;MAGI2-AS3;MALAT1;MIR17HG;MIR222HG;TMEM161B-AS1;ZBED3-AS1;ZEB1-AS1	0.141	3.56e-11	3.6e-10	1.45e-07	0.019	12/558	85
ALS2	RNA_Protein_Interaction	RNAInter4.0	10	CDKN2B-AS1;CRNDE;DLEU2;LINC00472;LINC00894;MAGI2-AS3;MALAT1;MIR17HG;MIR222HG;ZEB1-AS1	0.118	3.57e-11	3.61e-10	1.46e-07	0.0258	10/312	85
TDP-43	RNA_Protein_Interaction	NPinter4.0	10	CASC9;COX10-AS1;FAM13A-AS1;JPX;LINC00342;MAGI2-AS3;MALAT1;NEAT1;TSIX;XIST	0.118	3.68e-11	7.75e-11	6.59e-09	0.0258	10/313	85
HECW2	RNA_Protein_Interaction	RNAInter4.0	12	CDKN2B-AS1;CRNDE;DLEU2;LINC00472;LINC00894;MAGI2-AS3;MALAT1;MIR17HG;MIR222HG;TMEM161B-AS1;ZBED3-AS1;ZEB1-AS1	0.141	3.78e-11	3.8e-10	1.54e-07	0.0189	12/561	85
RAPGEF3	RNA_Protein_Interaction	RNAInter4.0	12	CDKN2B-AS1;CRNDE;DLEU2;LINC00472;LINC00894;MAGI2-AS3;MALAT1;MIR17HG;MIR222HG;TMEM161B-AS1;ZBED3-AS1;ZEB1-AS1	0.141	3.78e-11	3.8e-10	1.54e-07	0.0189	12/561	85
ZMYND11	RNA_Protein_Interaction	RNAInter4.0	14	CCDC18-AS1;CDKN2B-AS1;IDI2-AS1;LINC00472;LINC00641;LINC01355;MALAT1;MIR17HG;NEAT1;PAXBP1-AS1;PURPL;RBM26-AS1;SH3BP5-AS1;TMCC1-AS1	0.165	3.86e-11	3.87e-10	1.57e-07	0.0147	14/879	85
C8orf37	RNA_Protein_Interaction	RNAInter4.0	10	CDKN2B-AS1;CRNDE;DLEU2;LINC00472;LINC00894;MAGI2-AS3;MALAT1;MIR17HG;MIR222HG;ZEB1-AS1	0.118	3.92e-11	3.91e-10	1.6e-07	0.0256	10/315	85
CABLES1	RNA_Protein_Interaction	RNAInter4.0	10	CDKN2B-AS1;CRNDE;DLEU2;LINC00472;LINC00894;MAGI2-AS3;MALAT1;MIR17HG;MIR222HG;ZEB1-AS1	0.118	3.92e-11	3.91e-10	1.6e-07	0.0256	10/315	85
EHF	RNA_Protein_Interaction	RNAInter4.0	19	CCDC18-AS1;CDKN2B-AS1;COX10-AS1;DLEU2;GABPB1-AS1;KCNQ1OT1;LINC00641;LINC00894;LOC100130691;LOC101927480;NEAT1;OTUD6B-AS1;PAXBP1-AS1;PSMA3-AS1;RTCA-AS1;THAP9-AS1;TMEM161B-AS1;TRHDE-AS1;ZEB1-AS1	0.224	3.96e-11	3.94e-10	1.62e-07	0.00945	19/1944	85
NRK	RNA_Protein_Interaction	RNAInter4.0	10	CDKN2B-AS1;CRNDE;DLEU2;LINC00472;LINC00894;MAGI2-AS3;MALAT1;MIR17HG;MIR222HG;ZEB1-AS1	0.118	4.04e-11	4.01e-10	1.65e-07	0.0256	10/316	85
CREB3	RNA_Protein_Interaction	RNAInter4.0	11	CDKN2B-AS1;COX10-AS1;FAM13A-AS1;LINC00491;LINC00641;LOC100130691;MIR222HG;N4BP2L2-IT2;OTUD6B-AS1;RBM26-AS1;SH3BP5-AS1	0.129	4.13e-11	4.08e-10	1.69e-07	0.0217	11/432	85
SLC52A1	RNA_Protein_Interaction	RNAInter4.0	11	CDKN2B-AS1;CRNDE;DLEU2;LINC00472;LINC00894;MAGI2-AS3;MALAT1;MIR17HG;MIR222HG;ZBED3-AS1;ZEB1-AS1	0.129	4.13e-11	4.08e-10	1.69e-07	0.0217	11/432	85
ZNF772	RNA_Protein_Interaction	RNAInter4.0	10	CDKN2B-AS1;CRNDE;DLEU2;LINC00472;LINC00894;MAGI2-AS3;MALAT1;MIR17HG;MIR222HG;ZEB1-AS1	0.118	4.17e-11	4.11e-10	1.7e-07	0.0255	10/317	85
TRIM41	RNA_Protein_Interaction	RNAInter4.0	14	CDKN2B-AS1;COX10-AS1;CRNDE;DLEU2;LINC00472;LINC00894;MAGI2-AS3;MALAT1;MIR17HG;MIR222HG;NEAT1;TMEM161B-AS1;ZBED3-AS1;ZEB1-AS1	0.165	4.22e-11	4.15e-10	1.72e-07	0.0146	14/885	85
UBR1	RNA_Protein_Interaction	RNAInter4.0	11	CDKN2B-AS1;CRNDE;DLEU2;LINC00472;LINC00894;MAGI2-AS3;MALAT1;MIR17HG;MIR222HG;ZBED3-AS1;ZEB1-AS1	0.129	4.23e-11	4.15e-10	1.73e-07	0.0217	11/433	85
HNF1B	RNA_Protein_Interaction	RNAInter4.0	16	CDKN2B-AS1;IDI2-AS1;KCNQ1OT1;LINC00641;LINC00894;LINC01355;OTUD6B-AS1;PAXBP1-AS1;PAXIP1-AS2;PSMA3-AS1;RBM26-AS1;RTCA-AS1;SH3BP5-AS1;THAP9-AS1;TMCC1-AS1;ZBED3-AS1	0.188	4.28e-11	4.19e-10	1.75e-07	0.012	16/1269	85
PCF11	RNA_Protein_Interaction	RNAInter4.0	13	CDKN2B-AS1;CRNDE;DLEU2;DLX6-AS1;LINC00472;LINC00894;MAGI2-AS3;MALAT1;MIR17HG;MIR222HG;NEAT1;ZBED3-AS1;ZEB1-AS1	0.153	4.42e-11	4.31e-10	1.8e-07	0.0164	13/720	85
SPHKAP	RNA_Protein_Interaction	RNAInter4.0	11	CDKN2B-AS1;CRNDE;DLEU2;LINC00472;LINC00894;MAGI2-AS3;MALAT1;MIR17HG;MIR222HG;ZBED3-AS1;ZEB1-AS1	0.129	4.45e-11	4.33e-10	1.82e-07	0.0216	11/435	85
CFAP74	RNA_Protein_Interaction	RNAInter4.0	12	CDKN2B-AS1;CRNDE;DLEU2;LINC00472;LINC00894;MAGI2-AS3;MALAT1;MIR17HG;MIR222HG;TMEM161B-AS1;ZBED3-AS1;ZEB1-AS1	0.141	4.54e-11	4.41e-10	1.85e-07	0.0187	12/570	85
SBNO1	RNA_Protein_Interaction	RNAInter4.0	10	CDKN2B-AS1;CRNDE;DLEU2;LINC00472;LINC00894;MAGI2-AS3;MALAT1;MIR17HG;MIR222HG;ZEB1-AS1	0.118	4.57e-11	4.43e-10	1.86e-07	0.0253	10/320	85
FOXD1	RNA_Protein_Interaction	RNAInter4.0	12	ANKRD10-IT1;CDKN2B-AS1;CRNDE;DLEU2;LINC00472;LINC00894;MAGI2-AS3;MALAT1;MIR17HG;MIR222HG;ZBED3-AS1;ZEB1-AS1	0.141	4.63e-11	4.48e-10	1.89e-07	0.0186	12/571	85
ARHGEF10	RNA_Protein_Interaction	RNAInter4.0	10	CDKN2B-AS1;CRNDE;DLEU2;LINC00472;LINC00894;MAGI2-AS3;MALAT1;MIR17HG;MIR222HG;ZEB1-AS1	0.118	4.71e-11	4.53e-10	1.92e-07	0.0253	10/321	85
CDCA8	RNA_Protein_Interaction	RNAInter4.0	10	CDKN2B-AS1;CRNDE;DLEU2;LINC00472;LINC00894;MAGI2-AS3;MALAT1;MIR17HG;MIR222HG;ZEB1-AS1	0.118	4.71e-11	4.53e-10	1.92e-07	0.0253	10/321	85
PLPPR3	RNA_Protein_Interaction	RNAInter4.0	12	ANKRD10-IT1;CDKN2B-AS1;CRNDE;DLEU2;LINC00472;LINC00894;MAGI2-AS3;MALAT1;MIR17HG;MIR222HG;ZBED3-AS1;ZEB1-AS1	0.141	4.82e-11	4.63e-10	1.97e-07	0.0186	12/573	85
MRC2	RNA_Protein_Interaction	RNAInter4.0	14	CDKN2B-AS1;COX10-AS1;DLEU2;LINC00472;LINC00894;LINC01515;MAGI2-AS3;MALAT1;MIR17HG;MIR222HG;NEAT1;TMEM161B-AS1;ZBED3-AS1;ZEB1-AS1	0.165	4.89e-11	4.68e-10	2e-07	0.0145	14/895	85
IDI1	RNA_Protein_Interaction	RNAInter4.0	11	CDKN2B-AS1;CRNDE;DLEU2;LINC00472;LINC00894;MAGI2-AS3;MALAT1;MIR17HG;MIR222HG;ZBED3-AS1;ZEB1-AS1	0.129	4.9e-11	4.68e-10	2e-07	0.0214	11/439	85
BLM	RNA_Protein_Interaction	RNAInter4.0	10	CDKN2B-AS1;CRNDE;DLEU2;LINC00472;LINC00894;MAGI2-AS3;MALAT1;MIR17HG;MIR222HG;ZEB1-AS1	0.118	5e-11	4.77e-10	2.04e-07	0.0251	10/323	85
PIK3C2B	RNA_Protein_Interaction	RNAInter4.0	11	CDKN2B-AS1;CRNDE;DLEU2;LINC00472;LINC00894;MAGI2-AS3;MALAT1;MIR17HG;MIR222HG;ZBED3-AS1;ZEB1-AS1	0.129	5.02e-11	4.77e-10	2.05e-07	0.0214	11/440	85
NEO1	RNA_Protein_Interaction	RNAInter4.0	12	CDKN2B-AS1;CRNDE;DLEU2;LINC00472;LINC00894;MAGI2-AS3;MALAT1;MIR17HG;MIR222HG;TMEM161B-AS1;ZBED3-AS1;ZEB1-AS1	0.141	5.12e-11	4.85e-10	2.09e-07	0.0185	12/576	85
BACH2	RNA_Protein_Interaction	RNAInter4.0	16	ANKRD10-IT1;CDKN2B-AS1;CRNDE;DLEU2;FIRRE;FTX;GABPB1-AS1;LOC101927480;MIR17HG;MIR222HG;NEAT1;OTUD6B-AS1;PAXIP1-AS2;RBM26-AS1;RTCA-AS1;THAP9-AS1	0.188	5.14e-11	4.85e-10	2.1e-07	0.0118	16/1285	85
ILDR1	RNA_Protein_Interaction	RNAInter4.0	11	CDKN2B-AS1;CRNDE;DLEU2;LINC00472;LINC00894;MAGI2-AS3;MIR17HG;MIR222HG;TMEM161B-AS1;ZBED3-AS1;ZEB1-AS1	0.129	5.14e-11	4.85e-10	2.1e-07	0.0214	11/441	85
PSME1	RNA_Protein_Interaction	RNAInter4.0	10	CDKN2B-AS1;CRNDE;DLEU2;LINC00472;LINC00894;MAGI2-AS3;MALAT1;MIR17HG;MIR222HG;ZEB1-AS1	0.118	5.31e-11	5e-10	2.17e-07	0.025	10/325	85
NLRP1	RNA_Protein_Interaction	RNAInter4.0	11	CDKN2B-AS1;CRNDE;DLEU2;LINC00472;LINC00894;MAGI2-AS3;MALAT1;MIR17HG;MIR222HG;ZBED3-AS1;ZEB1-AS1	0.129	5.39e-11	5.07e-10	2.2e-07	0.0213	11/443	85
NOS1	RNA_Protein_Interaction	RNAInter4.0	11	CDKN2B-AS1;CRNDE;DLEU2;LINC00472;LINC00894;MAGI2-AS3;MALAT1;MIR17HG;MIR222HG;ZBED3-AS1;ZEB1-AS1	0.129	5.66e-11	5.31e-10	2.31e-07	0.0212	11/445	85
SBDS	RNA_Protein_Interaction	RNAInter4.0	7	GABPB1-AS1;MALAT1;MIR17HG;NEAT1;THAP9-AS1;TSIX;XIST	0.0824	5.68e-11	5.32e-10	2.32e-07	0.0424	1987-07-01	85
ZNF142	RNA_Protein_Interaction	RNAInter4.0	11	CDKN2B-AS1;CRNDE;DLEU2;LINC00472;LINC00894;MAGI2-AS3;MALAT1;MIR17HG;MIR222HG;ZBED3-AS1;ZEB1-AS1	0.129	5.93e-11	5.54e-10	2.42e-07	0.0211	11/447	85
A2ML1	RNA_Protein_Interaction	RNAInter4.0	11	CDKN2B-AS1;CRNDE;DLEU2;LINC00472;LINC00894;MAGI2-AS3;MALAT1;MIR17HG;MIR222HG;ZBED3-AS1;ZEB1-AS1	0.129	6.08e-11	5.65e-10	2.48e-07	0.0211	11/448	85
CEP170B	RNA_Protein_Interaction	RNAInter4.0	11	CDKN2B-AS1;CRNDE;DLEU2;LINC00472;LINC00894;MAGI2-AS3;MALAT1;MIR17HG;MIR222HG;ZBED3-AS1;ZEB1-AS1	0.129	6.08e-11	5.65e-10	2.48e-07	0.0211	11/448	85
EVC2	RNA_Protein_Interaction	RNAInter4.0	10	CDKN2B-AS1;CRNDE;DLEU2;LINC00472;LINC00894;MAGI2-AS3;MALAT1;MIR17HG;MIR222HG;ZEB1-AS1	0.118	6.17e-11	5.71e-10	2.52e-07	0.0247	10/330	85
RBM28	RNA_Protein_Interaction	RNAInter4.0	10	CDKN2B-AS1;FIRRE;FTX;JPX;KCNQ1OT1;NEAT1;SH3BP5-AS1;TSIX;XIST;ZNF37BP	0.118	6.17e-11	5.71e-10	2.52e-07	0.0247	10/330	85
ERVK-7	RNA_Protein_Interaction	RNAInter4.0	11	CDKN2B-AS1;CRNDE;DLEU2;LINC00472;LINC00894;MAGI2-AS3;MALAT1;MIR17HG;MIR222HG;ZBED3-AS1;ZEB1-AS1	0.129	6.22e-11	5.74e-10	2.54e-07	0.021	11/449	85
TAF7L	RNA_Protein_Interaction	RNAInter4.0	8	CRNDE;DLEU2;LINC00472;MAGI2-AS3;MALAT1;MIR17HG;MIR222HG;ZEB1-AS1	0.0941	6.33e-11	5.83e-10	2.58e-07	0.0352	8/150	85
NFYC	RNA_Protein_Interaction	RNAInter4.0	13	ANKRD10-IT1;COX10-AS1;JPX;KCNQ1OT1;LINC00894;LOC100130691;NEAT1;OTUD6B-AS1;PSMA3-AS1;RTCA-AS1;THAP9-AS1;TMEM161B-AS1;ZBED3-AS1	0.153	6.39e-11	5.87e-10	2.61e-07	0.016	13/742	85
COL17A1	RNA_Protein_Interaction	RNAInter4.0	12	CDKN2B-AS1;CRNDE;DLEU2;LINC00472;LINC00894;MAGI2-AS3;MALAT1;MIR17HG;MIR222HG;TMEM161B-AS1;ZBED3-AS1;ZEB1-AS1	0.141	6.48e-11	5.94e-10	2.64e-07	0.0182	12/588	85
SYNM	RNA_Protein_Interaction	RNAInter4.0	11	CDKN2B-AS1;CRNDE;DLEU2;LINC00472;LINC00894;MAGI2-AS3;MALAT1;MIR17HG;MIR222HG;ZBED3-AS1;ZEB1-AS1	0.129	6.52e-11	5.96e-10	2.66e-07	0.021	11/451	85
XPC	RNA_Protein_Interaction	RNAInter4.0	10	CDKN2B-AS1;CRNDE;DLEU2;LINC00472;LINC00894;MAGI2-AS3;MALAT1;MIR17HG;MIR222HG;ZEB1-AS1	0.118	6.54e-11	5.97e-10	2.67e-07	0.0246	10/332	85
RPB7	RNA_Protein_Interaction	NPinter4.0	13	ANKRD10-IT1;FTX;GABPB1-AS1;IDI2-AS1;JPX;KCNQ1OT1;LINC00641;LINC00894;MAGI2-AS3;MALAT1;MIR17HG;NEAT1;THAP9-AS1	0.153	6.61e-11	1.38e-10	1.18e-08	0.0159	13/744	85
ARAP3	RNA_Protein_Interaction	RNAInter4.0	12	CDKN2B-AS1;CRNDE;DLEU2;LINC00472;LINC00894;MAGI2-AS3;MALAT1;MIR17HG;MIR222HG;TMEM161B-AS1;ZBED3-AS1;ZEB1-AS1	0.141	6.74e-11	6.14e-10	2.75e-07	0.0181	12/590	85
ARHGAP31	RNA_Protein_Interaction	RNAInter4.0	11	CDKN2B-AS1;CRNDE;DLEU2;LINC00472;LINC00894;MAGI2-AS3;MALAT1;MIR17HG;MIR222HG;ZBED3-AS1;ZEB1-AS1	0.129	6.83e-11	6.17e-10	2.79e-07	0.0209	11/453	85
CFAP65	RNA_Protein_Interaction	RNAInter4.0	11	CDKN2B-AS1;CRNDE;DLEU2;LINC00472;LINC00894;MAGI2-AS3;MALAT1;MIR17HG;MIR222HG;ZBED3-AS1;ZEB1-AS1	0.129	6.83e-11	6.17e-10	2.79e-07	0.0209	11/453	85
E9PCH4	RNA_Protein_Interaction	RNAInter4.0	11	CDKN2B-AS1;CRNDE;DLEU2;LINC00472;LINC00894;MAGI2-AS3;MALAT1;MIR17HG;MIR222HG;ZBED3-AS1;ZEB1-AS1	0.129	6.83e-11	6.17e-10	2.79e-07	0.0209	11/453	85
UGGT1	RNA_Protein_Interaction	RNAInter4.0	11	CDKN2B-AS1;CRNDE;DLEU2;LINC00472;LINC00894;MAGI2-AS3;MALAT1;MIR17HG;MIR222HG;ZBED3-AS1;ZEB1-AS1	0.129	6.83e-11	6.17e-10	2.79e-07	0.0209	11/453	85
ADGRL1	RNA_Protein_Interaction	RNAInter4.0	12	CDKN2B-AS1;CRNDE;DLEU2;LINC00472;LINC00894;MAGI2-AS3;MALAT1;MIR17HG;MIR222HG;TMEM161B-AS1;ZBED3-AS1;ZEB1-AS1	0.141	7e-11	6.3e-10	2.86e-07	0.018	12/592	85
WASL	RNA_Protein_Interaction	RNAInter4.0	10	CDKN2B-AS1;CRNDE;DLEU2;LINC00472;LINC00894;MAGI2-AS3;MALAT1;MIR17HG;MIR222HG;ZEB1-AS1	0.118	7.14e-11	6.42e-10	2.91e-07	0.0244	10/335	85
SLC4A1AP	RNA_Protein_Interaction	RNAInter4.0	11	CDKN2B-AS1;CRNDE;DLEU2;LINC00472;LINC00894;MAGI2-AS3;MALAT1;MIR17HG;MIR222HG;ZBED3-AS1;ZEB1-AS1	0.129	7.16e-11	6.42e-10	2.92e-07	0.0208	11/455	85
RAB3GAP2	RNA_Protein_Interaction	RNAInter4.0	11	CDKN2B-AS1;CRNDE;DLEU2;LINC00472;LINC00894;MAGI2-AS3;MALAT1;MIR17HG;MIR222HG;ZBED3-AS1;ZEB1-AS1	0.129	7.33e-11	6.54e-10	2.99e-07	0.0208	11/456	85
SPATA31D1	RNA_Protein_Interaction	RNAInter4.0	11	CDKN2B-AS1;CRNDE;DLEU2;LINC00472;LINC00894;MAGI2-AS3;MALAT1;MIR17HG;MIR222HG;ZBED3-AS1;ZEB1-AS1	0.129	7.33e-11	6.54e-10	2.99e-07	0.0208	11/456	85
IGF2P1	RNA_Protein_Interaction	NPinter4.0	11	ANKRD10-IT1;CDKN2B-AS1;COX10-AS1;CRNDE;FAM13A-AS1;JPX;LINC00472;MAGI2-AS3;MALAT1;NEAT1;XIST	0.129	7.33e-11	1.51e-10	1.31e-08	0.0208	11/456	85
QRICH2	RNA_Protein_Interaction	RNAInter4.0	10	CDKN2B-AS1;CRNDE;DLEU2;LINC00472;LINC00894;MAGI2-AS3;MALAT1;MIR17HG;MIR222HG;ZEB1-AS1	0.118	7.57e-11	6.74e-10	3.09e-07	0.0243	10/337	85
EFCAB6	RNA_Protein_Interaction	RNAInter4.0	11	CDKN2B-AS1;CRNDE;DLEU2;LINC00472;LINC00894;MAGI2-AS3;MALAT1;MIR17HG;MIR222HG;ZBED3-AS1;ZEB1-AS1	0.129	7.68e-11	6.8e-10	3.13e-07	0.0207	11/458	85
FBXO31	RNA_Protein_Interaction	RNAInter4.0	11	CDKN2B-AS1;CRNDE;DLEU2;LINC00472;LINC00894;MAGI2-AS3;MALAT1;MIR17HG;MIR222HG;ZBED3-AS1;ZEB1-AS1	0.129	7.68e-11	6.8e-10	3.13e-07	0.0207	11/458	85
SCAF1	RNA_Protein_Interaction	RNAInter4.0	11	ANKRD10-IT1;CDKN2B-AS1;CRNDE;DLEU2;LINC00472;LINC00894;MAGI2-AS3;MIR17HG;MIR222HG;ZBED3-AS1;ZEB1-AS1	0.129	7.68e-11	6.8e-10	3.13e-07	0.0207	11/458	85
ABCA9	RNA_Protein_Interaction	RNAInter4.0	12	CDKN2B-AS1;CRNDE;DLEU2;LINC00472;LINC00894;MAGI2-AS3;MALAT1;MIR17HG;MIR222HG;TMEM161B-AS1;ZBED3-AS1;ZEB1-AS1	0.141	7.71e-11	6.81e-10	3.15e-07	0.0179	12/597	85
PPP1R15A	RNA_Protein_Interaction	RNAInter4.0	11	CDKN2B-AS1;CRNDE;DLEU2;LINC00472;LINC00894;MAGI2-AS3;MALAT1;MIR17HG;MIR222HG;ZBED3-AS1;ZEB1-AS1	0.129	7.86e-11	6.91e-10	3.21e-07	0.0206	11/459	85
TET3	RNA_Protein_Interaction	RNAInter4.0	11	CDKN2B-AS1;CRNDE;DLEU2;LINC00472;LINC00894;MAGI2-AS3;MALAT1;MIR17HG;MIR222HG;ZBED3-AS1;ZEB1-AS1	0.129	7.86e-11	6.91e-10	3.21e-07	0.0206	11/459	85
HSPA2	RNA_Protein_Interaction	RNAInter4.0	11	CDKN2B-AS1;CRNDE;DLEU2;LINC00472;LINC00894;MAGI2-AS3;MALAT1;MIR17HG;MIR222HG;ZBED3-AS1;ZEB1-AS1	0.129	8.23e-11	7.21e-10	3.36e-07	0.0206	11/461	85
LMTK2	RNA_Protein_Interaction	RNAInter4.0	11	CDKN2B-AS1;CRNDE;DLEU2;LINC00472;LINC00894;MAGI2-AS3;MALAT1;MIR17HG;MIR222HG;ZBED3-AS1;ZEB1-AS1	0.129	8.23e-11	7.21e-10	3.36e-07	0.0206	11/461	85
CD109	RNA_Protein_Interaction	RNAInter4.0	12	CDKN2B-AS1;CRNDE;DLEU2;LINC00472;LINC00894;MAGI2-AS3;MALAT1;MIR17HG;MIR222HG;TMEM161B-AS1;ZBED3-AS1;ZEB1-AS1	0.141	8.32e-11	7.27e-10	3.39e-07	0.0178	12/601	85
IQGAP3	RNA_Protein_Interaction	RNAInter4.0	11	CDKN2B-AS1;CRNDE;DLEU2;LINC00472;LINC00894;MAGI2-AS3;MALAT1;MIR17HG;MIR222HG;ZBED3-AS1;ZEB1-AS1	0.129	8.42e-11	7.32e-10	3.44e-07	0.0205	11/462	85
NUP155	RNA_Protein_Interaction	RNAInter4.0	11	CDKN2B-AS1;CRNDE;DLEU2;LINC00472;LINC00894;MAGI2-AS3;MALAT1;MIR17HG;MIR222HG;ZBED3-AS1;ZEB1-AS1	0.129	8.42e-11	7.32e-10	3.44e-07	0.0205	11/462	85
EIF3H	RNA_Protein_Interaction	NPinter4.0	13	ANKRD10-IT1;COX10-AS1;FTX;GABPB1-AS1;IDI2-AS1;KCNQ1OT1;LINC00641;MAGI2-AS3;MALAT1;MIR17HG;NEAT1;SH3BP5-AS1;THAP9-AS1	0.153	8.43e-11	1.71e-10	1.51e-08	0.0156	13/759	85
KANK1	RNA_Protein_Interaction	RNAInter4.0	11	CDKN2B-AS1;CRNDE;DLEU2;LINC00472;LINC00894;MAGI2-AS3;MALAT1;MIR17HG;MIR222HG;ZBED3-AS1;ZEB1-AS1	0.129	8.61e-11	7.46e-10	3.51e-07	0.0205	11/463	85
ZC3H13	RNA_Protein_Interaction	RNAInter4.0	11	CDKN2B-AS1;CRNDE;DLEU2;LINC00472;LINC00894;MAGI2-AS3;MALAT1;MIR17HG;MIR222HG;ZBED3-AS1;ZEB1-AS1	0.129	8.61e-11	7.46e-10	3.51e-07	0.0205	11/463	85
DOT1L	RNA_Protein_Interaction	RNAInter4.0	9	CDKN2B-AS1;CRNDE;DLEU2;LINC00472;MAGI2-AS3;MALAT1;MIR17HG;MIR222HG;ZEB1-AS1	0.106	8.95e-11	7.74e-10	3.65e-07	0.0285	9/240	85
PNPLA6	RNA_Protein_Interaction	RNAInter4.0	10	CDKN2B-AS1;CRNDE;DLEU2;LINC00472;LINC00894;MAGI2-AS3;MALAT1;MIR17HG;MIR222HG;ZEB1-AS1	0.118	8.99e-11	7.75e-10	3.67e-07	0.0239	10/343	85
MYO3A	RNA_Protein_Interaction	RNAInter4.0	11	CDKN2B-AS1;CRNDE;DLEU2;LINC00472;LINC00894;MAGI2-AS3;MALAT1;MIR17HG;MIR222HG;ZBED3-AS1;ZEB1-AS1	0.129	9.22e-11	7.94e-10	3.76e-07	0.0204	11/466	85
ATAD2	RNA_Protein_Interaction	RNAInter4.0	10	CDKN2B-AS1;CRNDE;DLEU2;LINC00472;LINC00894;MAGI2-AS3;MALAT1;MIR17HG;MIR222HG;ZEB1-AS1	0.118	9.25e-11	7.95e-10	3.77e-07	0.0239	10/344	85
BARHL1	RNA_Protein_Interaction	RNAInter4.0	17	ANKRD10-IT1;CCDC18-AS1;CDKN2B-AS1;FTX;GABPB1-AS1;LINC00641;LOC100130691;MIR17HG;NEAT1;OTUD6B-AS1;PAXBP1-AS1;PAXIP1-AS2;PSMA3-AS1;RBM26-AS1;THAP9-AS1;TMCC1-AS1;ZBED3-AS1	0.2	9.33e-11	8e-10	3.81e-07	0.0104	17/1560	85
SETD1B	RNA_Protein_Interaction	RNAInter4.0	11	CDKN2B-AS1;CRNDE;DLEU2;LINC00472;LINC00894;MAGI2-AS3;MALAT1;MIR17HG;MIR222HG;ZBED3-AS1;ZEB1-AS1	0.129	9.65e-11	8.24e-10	3.94e-07	0.0203	11/468	85
TRIM52	RNA_Protein_Interaction	RNAInter4.0	11	CDKN2B-AS1;CRNDE;DLEU2;LINC00472;LINC00894;MAGI2-AS3;MALAT1;MIR17HG;MIR222HG;ZBED3-AS1;ZEB1-AS1	0.129	9.65e-11	8.24e-10	3.94e-07	0.0203	11/468	85
UNC13B	RNA_Protein_Interaction	RNAInter4.0	11	CDKN2B-AS1;CRNDE;DLEU2;LINC00472;LINC00894;MAGI2-AS3;MALAT1;MIR17HG;MIR222HG;ZBED3-AS1;ZEB1-AS1	0.129	1.01e-10	8.6e-10	4.12e-07	0.0202	11/470	85
CEP152	RNA_Protein_Interaction	RNAInter4.0	11	CDKN2B-AS1;CRNDE;DLEU2;LINC00472;LINC00894;MAGI2-AS3;MALAT1;MIR17HG;MIR222HG;ZBED3-AS1;ZEB1-AS1	0.129	1.03e-10	8.74e-10	4.2e-07	0.0202	11/471	85
SETD5	RNA_Protein_Interaction	RNAInter4.0	11	CDKN2B-AS1;CRNDE;DLEU2;LINC00472;LINC00894;MAGI2-AS3;MALAT1;MIR17HG;MIR222HG;ZBED3-AS1;ZEB1-AS1	0.129	1.03e-10	8.74e-10	4.2e-07	0.0202	11/471	85
VWDE	RNA_Protein_Interaction	RNAInter4.0	11	CDKN2B-AS1;CRNDE;DLEU2;LINC00472;LINC00894;MAGI2-AS3;MALAT1;MIR17HG;MIR222HG;ZBED3-AS1;ZEB1-AS1	0.129	1.06e-10	8.95e-10	4.32e-07	0.0201	11/472	85
ZMYM3	RNA_Protein_Interaction	RNAInter4.0	11	CDKN2B-AS1;CRNDE;DLEU2;LINC00472;LINC00894;MAGI2-AS3;MALAT1;MIR17HG;MIR222HG;ZBED3-AS1;ZEB1-AS1	0.129	1.06e-10	8.95e-10	4.32e-07	0.0201	11/472	85
RPRD2	RNA_Protein_Interaction	RNAInter4.0	11	CDKN2B-AS1;CRNDE;DLEU2;LINC00472;LINC00894;MAGI2-AS3;MALAT1;MIR17HG;MIR222HG;ZBED3-AS1;ZEB1-AS1	0.129	1.08e-10	9.1e-10	4.41e-07	0.0201	11/473	85
LMTK3	RNA_Protein_Interaction	RNAInter4.0	11	CDKN2B-AS1;CRNDE;DLEU2;LINC00472;LINC00894;MAGI2-AS3;MALAT1;MIR17HG;MIR222HG;ZBED3-AS1;ZEB1-AS1	0.129	1.1e-10	9.22e-10	4.49e-07	0.0201	11/474	85
PRDM15	RNA_Protein_Interaction	RNAInter4.0	11	CDKN2B-AS1;CRNDE;DLEU2;LINC00472;LINC00894;MAGI2-AS3;MALAT1;MIR17HG;MIR222HG;ZBED3-AS1;ZEB1-AS1	0.129	1.1e-10	9.22e-10	4.49e-07	0.0201	11/474	85
TEX14	RNA_Protein_Interaction	RNAInter4.0	12	CDKN2B-AS1;CRNDE;DLEU2;LINC00472;LINC00894;MAGI2-AS3;MALAT1;MIR17HG;MIR222HG;TMEM161B-AS1;ZBED3-AS1;ZEB1-AS1	0.141	1.1e-10	9.22e-10	4.49e-07	0.0174	12/616	85
FMR1	RNA_Protein_Interaction	NPinter4.0	15	FAM13A-AS1;FTX;IDI2-AS1;JPX;KCNQ1OT1;LINC00472;LINC00641;MALAT1;MIR17HG;NEAT1;PAXBP1-AS1;SH3BP5-AS1;TMEM161B-AS1;TSIX;XIST	0.176	1.1e-10	2.21e-10	1.97e-08	0.0123	15/1145	85
PHF23	RNA_Protein_Interaction	RNAInter4.0	12	ANKRD10-IT1;CDKN2B-AS1;CRNDE;DLEU2;LINC00472;LINC00648;LINC00894;MAGI2-AS3;MALAT1;MIR17HG;MIR222HG;ZEB1-AS1	0.141	1.12e-10	9.34e-10	4.57e-07	0.0174	12/617	85
TSPOAP1	RNA_Protein_Interaction	RNAInter4.0	12	CDKN2B-AS1;CRNDE;DLEU2;LINC00472;LINC00894;MAGI2-AS3;MALAT1;MIR17HG;MIR222HG;TMEM161B-AS1;ZBED3-AS1;ZEB1-AS1	0.141	1.12e-10	9.34e-10	4.57e-07	0.0174	12/617	85
DEPDC5	RNA_Protein_Interaction	RNAInter4.0	11	CDKN2B-AS1;CRNDE;DLEU2;LINC00472;LINC00894;MAGI2-AS3;MALAT1;MIR17HG;MIR222HG;ZBED3-AS1;ZEB1-AS1	0.129	1.13e-10	9.41e-10	4.61e-07	0.02	11/475	85
CAMSAP1	RNA_Protein_Interaction	RNAInter4.0	11	CDKN2B-AS1;CRNDE;DLEU2;LINC00472;LINC00894;MAGI2-AS3;MALAT1;MIR17HG;MIR222HG;ZBED3-AS1;ZEB1-AS1	0.129	1.15e-10	9.52e-10	4.69e-07	0.02	11/476	85
ESF1	RNA_Protein_Interaction	RNAInter4.0	11	CDKN2B-AS1;CRNDE;DLEU2;LINC00472;LINC00894;MAGI2-AS3;MALAT1;MIR17HG;MIR222HG;ZBED3-AS1;ZEB1-AS1	0.129	1.15e-10	9.52e-10	4.69e-07	0.02	11/476	85
WASHC2C	RNA_Protein_Interaction	RNAInter4.0	11	CDKN2B-AS1;CRNDE;DLEU2;LINC00472;LINC00894;MAGI2-AS3;MALAT1;MIR17HG;MIR222HG;ZBED3-AS1;ZEB1-AS1	0.129	1.15e-10	9.52e-10	4.69e-07	0.02	11/476	85
MROH1	RNA_Protein_Interaction	RNAInter4.0	11	CDKN2B-AS1;CRNDE;DLEU2;LINC00472;LINC00894;MAGI2-AS3;MALAT1;MIR17HG;MIR222HG;ZBED3-AS1;ZEB1-AS1	0.129	1.18e-10	9.75e-10	4.81e-07	0.02	11/477	85
PHLDB1	RNA_Protein_Interaction	RNAInter4.0	12	CDKN2B-AS1;CRNDE;DLEU2;LINC00472;LINC00894;MAGI2-AS3;MALAT1;MIR17HG;MIR222HG;TMEM161B-AS1;ZBED3-AS1;ZEB1-AS1	0.141	1.19e-10	9.81e-10	4.86e-07	0.0173	12/620	85
